# Supplementary material for: Discovery of a New Starship Transposon Driving the Horizontal Transfer of the ToxA Virulence Gene in Alternaria ventricosa
Source: Microorganisms. 2025 Feb 9;13(2):376. doi: 10.3390/microorganisms13020376 (PMC11857905; doi:10.3390/microorganisms13020376)
Supplement: Supplementary file 1 [file microorganisms-13-00376-s001.zip]

Archive with 1 entries (1 files):
- microorganisms-3441799-supplementary.xlsx
