# Supplementary material for: Discovery of a New Starship Transposon Driving the Horizontal Transfer of the ToxA Virulence Gene in Alternaria ventricosa
Source: Microorganisms. 2025 Feb 9;13(2):376. doi: 10.3390/microorganisms13020376 (PMC11857905; doi:10.3390/microorganisms13020376)
Supplement: Supplementary file 1 [file microorganisms-13-00376-s001.zip › microorganisms-3441799-supplementary.xlsx]

## Sheet: Sheet1
Table S1 2,137 whole-genome assemblies analyzed in the study
#Organism Name	Organism Groups	Strain	BioSample	BioProject	Assembly	Level	Size(Mb)	GC%	Replicons	WGS	Scaffolds	CDS	Release Date	GenBank FTP	RefSeq FTP
Talaromyces trachyspermus	Eukaryota;Fungi;Ascomycetes	4014	SAMN15692527	PRJNA650128	GCA_020137715.1	Contig	32.0968	46.9598	mitochondrion MT:CM035349.1	JACGXQ01	15	0	2021-09-24T00:00:00Z	ftp://ftp.ncbi.nlm.nih.gov/genomes/all/GCA/020/137/715/GCA_020137715.1_BUMICRO_TalaroTrachy_1.1
Kurtzmaniella quercitrusa var. comoensis (nom. nud.)	Eukaryota;Fungi;Ascomycetes	1112	SAMN17602076	PRJNA695125	GCA_020280125.1	Contig	12.9705	39.8		JAFIDI01	25	0	2021-10-05T00:00:00Z	ftp://ftp.ncbi.nlm.nih.gov/genomes/all/GCA/020/280/125/GCA_020280125.1_ASM2028012v1
Kurtzmaniella quercitrusa var. filamentosus (nom. nud.)	Eukaryota;Fungi;Ascomycetes	1120	SAMN17602077	PRJNA695125	GCA_020280135.1	Contig	13.0149	45.2		JAFIDH01	17	0	2021-10-05T00:00:00Z	ftp://ftp.ncbi.nlm.nih.gov/genomes/all/GCA/020/280/135/GCA_020280135.1_ASM2028013v1
Barnettozyma botsteinii	Eukaryota;Fungi;Ascomycetes	1118	SAMN17602078	PRJNA695125	GCA_020280145.1	Scaffold	10.9818	34.9		JAFIIU01	36	0	2021-10-05T00:00:00Z	ftp://ftp.ncbi.nlm.nih.gov/genomes/all/GCA/020/280/145/GCA_020280145.1_ASM2028014v1
[Candida] oceani	Eukaryota;Fungi;Ascomycetes	2020i151	SAMN16237040	PRJNA664905	GCA_020281285.1	Contig	11.3257	37.2		JACYCB01	132	0	2021-10-05T00:00:00Z	ftp://ftp.ncbi.nlm.nih.gov/genomes/all/GCA/020/281/285/GCA_020281285.1_ASM2028128v1
Aspergillus brunneus	Eukaryota;Fungi;Ascomycetes	CBS 112.26	SAMN15469713	PRJNA644637	GCA_020284055.1	Scaffold	25.6376	49.1		JAILXB01	449	0	2021-10-05T00:00:00Z	ftp://ftp.ncbi.nlm.nih.gov/genomes/all/GCA/020/284/055/GCA_020284055.1_ASM2028405v1
Saccharomycopsis sp. TF-2021a	Eukaryota;Fungi;Ascomycetes	GUCC 202006	SAMN18740300	PRJNA721835	GCA_020342235.1	Complete	14.1481	43.5563	chromosome 1:CP073212.1; chromosome 2:CP073213.1; chromosome 3:CP073214.1; chromosome 4:CP073215.1; chromosome 5:CP073216.1; chromosome 6:CP073217.1; chromosome 7:CP073218.1; chromosome 8:CP073219.1		8	0	2021-10-07T00:00:00Z	ftp://ftp.ncbi.nlm.nih.gov/genomes/all/GCA/020/342/235/GCA_020342235.1_ASM2034223v1
Phyllosticta ampelicida	Eukaryota;Fungi;Ascomycetes	Galicia	SAMN20693606	PRJNA753299	GCA_020351975.1	Contig	30.5476	54.3		JAIFKG01	6675	0	2021-10-07T00:00:00Z	ftp://ftp.ncbi.nlm.nih.gov/genomes/all/GCA/020/351/975/GCA_020351975.1_ASM2035197v1
Alternaria alstroemeriae	Eukaryota;Fungi;Ascomycetes	CBS 118809	SAMN15469709	PRJNA644637	GCA_020284155.1	Scaffold	33.7061	51		JAILXE01	110	0	2021-10-05T00:00:00Z	ftp://ftp.ncbi.nlm.nih.gov/genomes/all/GCA/020/284/155/GCA_020284155.1_ASM2028415v1
Lanmaoa asiatica	Eukaryota;Fungi;Basidiomycetes	LA01	SAMN18241879	PRJNA713310	GCA_020310465.1	Contig	46.6382	49.5		JAHSQE01	111	9667	2021-10-06T00:00:00Z	ftp://ftp.ncbi.nlm.nih.gov/genomes/all/GCA/020/310/465/GCA_020310465.1_ASM2031046v1
Kazachstania humilis	Eukaryota;Fungi;Ascomycetes	YMX004033	SAMN21554125	PRJNA765343	GCA_020313495.2	Contig	14.9672	49.2		JAIWYV02	21	0	2021-10-06T00:00:00Z	ftp://ftp.ncbi.nlm.nih.gov/genomes/all/GCA/020/313/495/GCA_020313495.2_ASM2031349v2
Fusarium pilosicola	Eukaryota;Fungi;Ascomycetes	CMWF1183	SAMN18672755	PRJNA720607	GCA_020615335.1	Contig	47.881	47		JAGQDI01	95	0	2021-10-26T00:00:00Z	ftp://ftp.ncbi.nlm.nih.gov/genomes/all/GCA/020/615/335/GCA_020615335.1_ASM2061533v1
Aspergillus sp. ADI1	Eukaryota;Fungi;Ascomycetes	ADI1	SAMN20344550	PRJNA748778	GCA_020615375.1	Contig	38.9025	51.4		JAHXQV01	155	0	2021-10-26T00:00:00Z	ftp://ftp.ncbi.nlm.nih.gov/genomes/all/GCA/020/615/375/GCA_020615375.1_CIT_ADI_1
Calonectria multiphialidica	Eukaryota;Fungi;Ascomycetes	CBS 112678	SAMN20203590	PRJNA746327	GCA_020623665.1	Scaffold	62.8986	50.1		JAHVYC01	719	0	2021-10-21T00:00:00Z	ftp://ftp.ncbi.nlm.nih.gov/genomes/all/GCA/020/623/665/GCA_020623665.1_ASM2062366v1
Trichoderma cornu-damae	Eukaryota;Fungi;Ascomycetes	KA19-0412C	SAMN19791815	PRJNA739541	GCA_020631695.1	Chromosome	38.6045	43.9396	chromosome 1:CM036087.1; chromosome 2:CM036088.1; chromosome 3:CM036089.1; chromosome 4:CM036090.1; chromosome 5:CM036091.1; chromosome 6:CM036092.1; chromosome 7:CM036093.1	JAIWOZ01	59	8544	2021-10-26T00:00:00Z	ftp://ftp.ncbi.nlm.nih.gov/genomes/all/GCA/020/631/695/GCA_020631695.1_ASM2063169v1
Neonectria neomacrospora	Eukaryota;Fungi;Ascomycetes	KNNDK1	SAMEA9994693	PRJEB41540	GCA_917563905.1	Complete	37.1197	53.4601	chromosome 1:OU830638.1; chromosome 2:OU830639.1; chromosome 3:OU830640.1; chromosome 4:OU830641.1; chromosome 5:OU830642.1; chromosome 6:OU830643.1; chromosome 7:OU830644.1; chromosome 8:OU830645.1; chromosome 9:OU830646.1; chromosome 10:OU830647.1; chromosome 11:OU830648.1; chromosome 12:OU830649.1		12	0	2021-10-15T00:00:00Z	ftp://ftp.ncbi.nlm.nih.gov/genomes/all/GCA/917/563/905/GCA_917563905.1_NneoKNNDK_001_PacBio_v1
Histoplasma mississippiense (nom. inval.)	Eukaryota;Fungi;Ascomycetes	NAm1	SAMN02953633	PRJNA12654	GCA_000149585.1	Scaffold	33.0303	46.3		AAJI01	280	9313	2005-09-19T00:00:00Z	ftp://ftp.ncbi.nlm.nih.gov/genomes/all/GCA/000/149/585/GCA_000149585.1_ASM14958v1	ftp://ftp.ncbi.nlm.nih.gov/genomes/all/GCF/000/149/585/GCF_000149585.1_ASM14958v1
Chaetomium sp. MPI-SDFR-AT-0129	Eukaryota;Fungi;Ascomycetes	MPI-SDFR-AT-0129	SAMN06297005	PRJNA370201	GCA_020726445.1	Contig	33.3008	54.6		JAGJXA01	22	10413	2021-10-29T00:00:00Z	ftp://ftp.ncbi.nlm.nih.gov/genomes/all/GCA/020/726/445/GCA_020726445.1_Chafu1
Halenospora varia	Eukaryota;Fungi;Ascomycetes	MPI-CAGE-AT-0135	SAMN06296029	PRJNA370197	GCA_020726485.1	Contig	55.6097	46.5		JAHEWH01	108	17757	2021-10-29T00:00:00Z	ftp://ftp.ncbi.nlm.nih.gov/genomes/all/GCA/020/726/485/GCA_020726485.1_Zalva1
Leptodontidium sp. MPI-SDFR-AT-0119	Eukaryota;Fungi;Ascomycetes	MPI-SDFR-AT-0119	SAMN18649866	PRJNA347191	GCA_020726505.1	Contig	77.0168	45.8		JAHLEZ01	70	21254	2021-10-29T00:00:00Z	ftp://ftp.ncbi.nlm.nih.gov/genomes/all/GCA/020/726/505/GCA_020726505.1_Lepor2
Truncatella angustata	Eukaryota;Fungi;Ascomycetes	MPI-SDFR-AT-0073	SAMN08150287	PRJNA801203	GCA_020726525.1	Contig	47.1026	49.3		JAGPXC01	17	14777	2021-10-29T00:00:00Z	ftp://ftp.ncbi.nlm.nih.gov/genomes/all/GCA/020/726/525/GCA_020726525.1_Truan1	ftp://ftp.ncbi.nlm.nih.gov/genomes/all/GCF/020/726/525/GCF_020726525.1_Truan1
Linnemannia amoeboidea	Eukaryota;Fungi;Other Fungi	CBS 889.72	SAMN27177162	PRJNA817100	GCA_023091675.1	Contig	38.0842	51.5		JALIGY01	23	0	2022-04-22T00:00:00Z	ftp://ftp.ncbi.nlm.nih.gov/genomes/all/GCA/023/091/675/GCA_023091675.1_ASM2309167v1
Alternaria rosae	Eukaryota;Fungi;Ascomycetes	MPI-PUGE-AT-0040	SAMN05878025	PRJNA801206	GCA_020736505.1	Contig	33.8317	52		JAHBNI01	52	12640	2021-11-02T00:00:00Z	ftp://ftp.ncbi.nlm.nih.gov/genomes/all/GCA/020/736/505/GCA_020736505.1_Altro1	ftp://ftp.ncbi.nlm.nih.gov/genomes/all/GCF/020/736/505/GCF_020736505.1_Altro1
Chaetomium sp. MPI-CAGE-AT-0009	Eukaryota;Fungi;Ascomycetes	MPI-CAGE-AT-0009	SAMN06296019	PRJNA370120	GCA_020736525.1	Contig	33.7684	56.2		JAHBOE01	16	11326	2021-11-02T00:00:00Z	ftp://ftp.ncbi.nlm.nih.gov/genomes/all/GCA/020/736/525/GCA_020736525.1_Chame1
Coprinopsis sp. MPI-PUGE-AT-0042	Eukaryota;Fungi;Basidiomycetes	MPI-PUGE-AT-0042	SAMN05877944	PRJNA347200	GCA_020736565.1	Contig	121.013	51.1		JAHBOF01	486	27370	2021-11-02T00:00:00Z	ftp://ftp.ncbi.nlm.nih.gov/genomes/all/GCA/020/736/565/GCA_020736565.1_Copph3
Ilyonectria sp. MPI-CAGE-AT-0026	Eukaryota;Fungi;Ascomycetes	MPI-CAGE-AT-0026	SAMN05878031	PRJNA347186	GCA_020744155.1	Contig	62.8283	51.5		JAGPNQ01	81	20868	2021-11-04T00:00:00Z	ftp://ftp.ncbi.nlm.nih.gov/genomes/all/GCA/020/744/155/GCA_020744155.1_Ilyeu1
Auriculariales sp. MPI-PUGE-AT-0066	Eukaryota;Fungi;Basidiomycetes	MPI-PUGE-AT-0066	SAMN05877788	PRJNA347192	GCA_020744175.1	Contig	47.7277	54		JAGTJP01	919	14599	2021-11-04T00:00:00Z	ftp://ftp.ncbi.nlm.nih.gov/genomes/all/GCA/020/744/175/GCA_020744175.1_Olipa1
Paraphoma chrysanthemicola	Eukaryota;Fungi;Ascomycetes	MPI-GEGE-AT-0034	SAMN05877947	PRJNA347193	GCA_020744225.1	Contig	40.6633	51.4		JAGMWG01	34	15088	2021-11-04T00:00:00Z	ftp://ftp.ncbi.nlm.nih.gov/genomes/all/GCA/020/744/225/GCA_020744225.1_Parch1
Plectosphaerella plurivora	Eukaryota;Fungi;Ascomycetes	MPI-SDFR-AT-0117	SAMN12812804	PRJNA570880	GCA_020726575.1	Contig	35.9306	57.8		JAGSXJ01	97	12457	2021-10-29T00:00:00Z	ftp://ftp.ncbi.nlm.nih.gov/genomes/all/GCA/020/726/575/GCA_020726575.1_Plecucu1
Boeremia exigua	Eukaryota;Fungi;Ascomycetes	MPI-SDFR-AT-0100	SAMN11533434	PRJNA801204	GCA_020726555.1	Contig	35.3221	52.8		JAHBNH01	26	12871	2021-10-29T00:00:00Z	ftp://ftp.ncbi.nlm.nih.gov/genomes/all/GCA/020/726/555/GCA_020726555.1_Boeex1	ftp://ftp.ncbi.nlm.nih.gov/genomes/all/GCF/020/726/555/GCF_020726555.1_Boeex1
Microdochium trichocladiopsis	Eukaryota;Fungi;Ascomycetes	MPI-CAGE-CH-0230	SAMN06297163	PRJNA801207	GCA_020744255.1	Contig	49.2827	56		JAGTJQ01	26	16023	2021-11-04T00:00:00Z	ftp://ftp.ncbi.nlm.nih.gov/genomes/all/GCA/020/744/255/GCA_020744255.1_Mictri1	ftp://ftp.ncbi.nlm.nih.gov/genomes/all/GCF/020/744/255/GCF_020744255.1_Mictri1
Curvularia eragrostidis	Eukaryota;Fungi;Ascomycetes	C52	SAMN20970920	PRJNA757707	GCA_020744315.1	Contig	36.8818	52.1		JAIRCK01	3600	0	2021-11-05T00:00:00Z	ftp://ftp.ncbi.nlm.nih.gov/genomes/all/GCA/020/744/315/GCA_020744315.1_ASM2074431v1
Fusarium sp. MPI-SDFR-AT-0072	Eukaryota;Fungi;Ascomycetes	MPI-SDFR-AT-0072	SAMN09062726	PRJNA455444	GCA_020744335.1	Contig	48.3707	47.8		JAHBOG01	19	15730	2021-11-05T00:00:00Z	ftp://ftp.ncbi.nlm.nih.gov/genomes/all/GCA/020/744/335/GCA_020744335.1_Fusco1
Dactylonectria estremocensis	Eukaryota;Fungi;Ascomycetes	MPI-CAGE-AT-0021	SAMN06296343	PRJNA370196	GCA_020744375.1	Contig	64.6637	51.5		JAGMUU01	115	19198	2021-11-05T00:00:00Z	ftp://ftp.ncbi.nlm.nih.gov/genomes/all/GCA/020/744/375/GCA_020744375.1_Daces1
Dendryphion nanum	Eukaryota;Fungi;Ascomycetes	MPI-CAGE-CH-0243	SAMN06296222	PRJNA370194	GCA_020744415.1	Contig	41.1314	48.7		JAGMWT01	59	13889	2021-11-05T00:00:00Z	ftp://ftp.ncbi.nlm.nih.gov/genomes/all/GCA/020/744/415/GCA_020744415.1_Denna1
Sordaria sp. MPI-SDFR-AT-0083	Eukaryota;Fungi;Ascomycetes	MPI-SDFR-AT-0083	SAMN06296182	PRJNA371202	GCA_020800285.1	Contig	39.4495	52.1		JAGTJO01	24	11075	2021-11-08T00:00:00Z	ftp://ftp.ncbi.nlm.nih.gov/genomes/all/GCA/020/800/285/GCA_020800285.1_Sorhu1
Stachybotrys elegans	Eukaryota;Fungi;Ascomycetes	MPI-CAGE-CH-0235	SAMN06296943	PRJNA370118	GCA_020746835.1	Contig	43.4676	52.6		JAGPNK01	73	14924	2021-11-05T00:00:00Z	ftp://ftp.ncbi.nlm.nih.gov/genomes/all/GCA/020/746/835/GCA_020746835.1_Stael1
Rhexocercosporidium sp. MPI-PUGE-AT-0058	Eukaryota;Fungi;Ascomycetes	MPI-PUGE-AT-0058	SAMN05878446	PRJNA347195	GCA_020746875.1	Contig	62.7453	44.3		JAGTJL01	63	16721	2021-11-05T00:00:00Z	ftp://ftp.ncbi.nlm.nih.gov/genomes/all/GCA/020/746/875/GCA_020746875.1_Rhesp1
Pyrenochaeta sp. MPI-SDFR-AT-0127	Eukaryota;Fungi;Ascomycetes	MPI-SDFR-AT-0127	SAMN08150286	PRJNA347196	GCA_020747015.1	Contig	40.2658	49.1		JAGTJM01	241	14310	2021-11-05T00:00:00Z	ftp://ftp.ncbi.nlm.nih.gov/genomes/all/GCA/020/747/015/GCA_020747015.1_Pyrly1
Phaeosphaeria sp. MPI-PUGE-AT-0046c	Eukaryota;Fungi;Ascomycetes	MPI-PUGE-AT-0046c	SAMN10188275	PRJNA459235	GCA_020747045.1	Contig	34.077	51		JAGTJN01	26	12804	2021-11-05T00:00:00Z	ftp://ftp.ncbi.nlm.nih.gov/genomes/all/GCA/020/747/045/GCA_020747045.1_Phapo1
Leotiomycetes sp. MPI-SDFR-AT-0126	Eukaryota;Fungi;Ascomycetes	MPI-SDFR-AT-0126	SAMN08150285	PRJNA347194	GCA_020747065.1	Contig	54.044	46.8		JAGMVK01	43	17023	2021-11-05T00:00:00Z	ftp://ftp.ncbi.nlm.nih.gov/genomes/all/GCA/020/747/065/GCA_020747065.1_Phimu1
Aspergillus montevidensis	Eukaryota;Fungi;Ascomycetes	ZYD4	SAMN22627947	PRJNA775823	GCA_020826735.1	Contig	26.6223	49.1		JAJFZZ01	9	0	2021-11-10T00:00:00Z	ftp://ftp.ncbi.nlm.nih.gov/genomes/all/GCA/020/826/735/GCA_020826735.1_ASM2082673v1
Teratosphaeria viscida	Eukaryota;Fungi;Ascomycetes	CMW51324	SAMN19316016	PRJNA732287	GCA_020826765.1	Scaffold	37.6479	48.8		JAHESH01	1879	0	2021-11-10T00:00:00Z	ftp://ftp.ncbi.nlm.nih.gov/genomes/all/GCA/020/826/765/GCA_020826765.1_ASM2082676v1
Aspergillus sp. 'subgen. Cremei'	Eukaryota;Fungi;Ascomycetes	IBT 35662	SAMN17736651	PRJNA698796	GCA_019976455.1	Contig	32.1567	47.6		JAFBMR01	9	0	2021-09-14T00:00:00Z	ftp://ftp.ncbi.nlm.nih.gov/genomes/all/GCA/019/976/455/GCA_019976455.1_ASM1997645v1
Paramyrothecium sp. XJ0827	Eukaryota;Fungi;Ascomycetes	XJ0827	SAMN22237467	PRJNA770833	GCA_020881915.1	Contig	51.7697	51.2		JAJFPB01	15	0	2021-11-15T00:00:00Z	ftp://ftp.ncbi.nlm.nih.gov/genomes/all/GCA/020/881/915/GCA_020881915.1_ASM2088191v1
Ambispora leptoticha	Eukaryota;Fungi;Other Fungi	FL130A	SAMEA8911307	PRJEB45340	GCA_910591765.1	Contig	197.202	23.6		CAJVPS01	58506	14642	2021-10-19T00:00:00Z	ftp://ftp.ncbi.nlm.nih.gov/genomes/all/GCA/910/591/765/GCA_910591765.1_Ambispora_leptoticha_FL130A
Dentiscutata heterogama	Eukaryota;Fungi;Other Fungi	IL203A	SAMEA8911296	PRJEB45340	GCA_910591775.1	Contig	181.574	27.8		CAJVPU01	61528	16277	2021-10-19T00:00:00Z	ftp://ftp.ncbi.nlm.nih.gov/genomes/all/GCA/910/591/775/GCA_910591775.1_Dentiscutata_heterogama_IL203A
Acaulospora morrowiae	Eukaryota;Fungi;Other Fungi	CL551	SAMEA8911292	PRJEB45340	GCA_910591835.1	Contig	218.774	27.9		CAJVPV01	64585	18394	2021-10-19T00:00:00Z	ftp://ftp.ncbi.nlm.nih.gov/genomes/all/GCA/910/591/835/GCA_910591835.1_Acaulospora_morrowiae_CL551
Funneliformis caledonium	Eukaryota;Fungi;Other Fungi	UK204	SAMEA8911289	PRJEB45340	GCA_910591825.1	Contig	146.163	26		CAJVPQ01	31052	17946	2021-10-19T00:00:00Z	ftp://ftp.ncbi.nlm.nih.gov/genomes/all/GCA/910/591/825/GCA_910591825.1_Funneliformis_caledonium_UK204
Cetraspora pellucida	Eukaryota;Fungi;Other Fungi	FL966	SAMEA8911298	PRJEB45340	GCA_910591915.1	Contig	435.083	26		CAJVQA01	90930	22053	2021-10-19T00:00:00Z	ftp://ftp.ncbi.nlm.nih.gov/genomes/all/GCA/910/591/915/GCA_910591915.1_Cetraspora_pellucida_FL966
Dentiscutata erythropus	Eukaryota;Fungi;Other Fungi	MA453B	SAMEA8911297	PRJEB45340	GCA_910591965.1	Contig	293.539	28.3		CAJVPY01	73964	28764	2021-10-19T00:00:00Z	ftp://ftp.ncbi.nlm.nih.gov/genomes/all/GCA/910/591/965/GCA_910591965.1_Dentiscutata_erythropus_MA453B
Acaulospora colombiana	Eukaryota;Fungi;Other Fungi	CL356	SAMEA8911291	PRJEB45340	GCA_910592055.1	Contig	299.808	29.4		CAJVPT01	75131	14505	2021-10-19T00:00:00Z	ftp://ftp.ncbi.nlm.nih.gov/genomes/all/GCA/910/592/055/GCA_910592055.1_Acaulospora_colombiana_CL356
Ambispora gerdemannii	Eukaryota;Fungi;Other Fungi	MT106	SAMEA8911308	PRJEB45340	GCA_910591945.1	Contig	87.9659	28.2		CAJVPL01	19363	13690	2021-10-19T00:00:00Z	ftp://ftp.ncbi.nlm.nih.gov/genomes/all/GCA/910/591/945/GCA_910591945.1_Ambispora_gerdemannii_MT106
Diversispora eburnea	Eukaryota;Fungi;Other Fungi	AZ414A	SAMEA8911293	PRJEB45340	GCA_910592015.1	Contig	65.1115	25.8		CAJVPK01	9803	12017	2021-10-19T00:00:00Z	ftp://ftp.ncbi.nlm.nih.gov/genomes/all/GCA/910/592/015/GCA_910592015.1_Diversispora_eburnea_AZ414A
Funneliformis mosseae	Eukaryota;Fungi;Other Fungi	87-6 pot B 2015	SAMEA8911288	PRJEB45340	GCA_910592005.1	Contig	145.72	25.2		CAJVPP01	27134	16857	2021-10-19T00:00:00Z	ftp://ftp.ncbi.nlm.nih.gov/genomes/all/GCA/910/592/005/GCA_910592005.1_Funneliformis_mosseae_87-6_pot_B_2015
Paraglomus occultum	Eukaryota;Fungi;Other Fungi	IA702	SAMEA8911305	PRJEB45340	GCA_910592205.1	Contig	50.0602	36.5		CAJVPJ01	8053	11385	2021-10-19T00:00:00Z	ftp://ftp.ncbi.nlm.nih.gov/genomes/all/GCA/910/592/205/GCA_910592205.1_Paraglomus_occultum_IA702
Entrophospora candida	Eukaryota;Fungi;Other Fungi	(CCK) pot B 6-9	SAMEA8911304	PRJEB45340	GCA_910592215.1	Contig	69.8983	27.9		CAJVPN01	12603	16088	2021-10-19T00:00:00Z	ftp://ftp.ncbi.nlm.nih.gov/genomes/all/GCA/910/592/215/GCA_910592215.1_Claroideoglomus_candidum_CCK_pot_B_6-9
Racocetra fulgida	Eukaryota;Fungi;Other Fungi	IN212	SAMEA8911301	PRJEB45340	GCA_910592135.1	Contig	295.994	28.4		CAJVPZ01	105307	0	2021-10-19T00:00:00Z	ftp://ftp.ncbi.nlm.nih.gov/genomes/all/GCA/910/592/135/GCA_910592135.1_Racocetra_fulgida_IN212
Paraglomus brasilianum	Eukaryota;Fungi;Other Fungi	BR232B	SAMEA8911306	PRJEB45340	GCA_910592345.1	Contig	58.4731	36.6		CAJVPI01	7115	11842	2021-10-19T00:00:00Z	ftp://ftp.ncbi.nlm.nih.gov/genomes/all/GCA/910/592/345/GCA_910592345.1_Paraglomus_brasilianum_BR232B
Scutellospora calospora	Eukaryota;Fungi;Other Fungi	AU212A	SAMEA8911302	PRJEB45340	GCA_910592325.1	Contig	147.042	26.4		CAJVPM01	50548	11479	2021-10-19T00:00:00Z	ftp://ftp.ncbi.nlm.nih.gov/genomes/all/GCA/910/592/325/GCA_910592325.1_Scutellospora_calospora_AU212A
Panellus pusillus	Eukaryota;Fungi;Basidiomycetes	LMB36	SAMN09839394	PRJNA486175	GCA_013387415.1	Contig	49.3665	53.1		QVIE01	3463	0	2020-07-02T00:00:00Z	ftp://ftp.ncbi.nlm.nih.gov/genomes/all/GCA/013/387/415/GCA_013387415.1_ASM1338741v1
Entomortierella parvispora	Eukaryota;Fungi;Other Fungi	E1425	SAMD00246355	PRJDB10536	GCA_020891255.1	Contig	38.8861	49.4567	mitochondrion MT:LC659289.1	BQFW01	20	11655	2021-11-08T23:10:00Z	ftp://ftp.ncbi.nlm.nih.gov/genomes/all/GCA/020/891/255/GCA_020891255.1_Epvsp_1.0
Vanrija pseudolonga	Eukaryota;Fungi;Basidiomycetes	DUCC4014	SAMN23076029	PRJNA779818	GCA_020906515.1	Complete	24.9474	62.0757	chromosome 1:CP086714.1; chromosome 2:CP086715.1; chromosome 3:CP086716.1; chromosome 4:CP086717.1; chromosome 5:CP086718.1; chromosome 6:CP086719.1; chromosome 7:CP086720.1; chromosome 8:CP086721.1; mitochondrion MT:CP086722.1		9	0	2021-11-21T00:00:00Z	ftp://ftp.ncbi.nlm.nih.gov/genomes/all/GCA/020/906/515/GCA_020906515.1_ASM2090651v1
Clathrus columnatus	Eukaryota;Fungi;Basidiomycetes	MO-923	SAMD00407029	PRJDB12304	GCA_020884735.1	Contig	36.5097	41.3		BPWL01	19	10514	2021-10-29T00:00:00Z	ftp://ftp.ncbi.nlm.nih.gov/genomes/all/GCA/020/884/735/GCA_020884735.1_Clacol_1.0
Chalara sp. BL73	Eukaryota;Fungi;Ascomycetes		SAMEA10025993	PRJEB48170	GCA_918026815.1	Contig	59.0083	45.2		CAKJVC01	257	0	2021-11-08T00:00:00Z	ftp://ftp.ncbi.nlm.nih.gov/genomes/all/GCA/918/026/815/GCA_918026815.1_BL73
Keithomyces neogunnii	Eukaryota;Fungi;Ascomycetes	Cg7.2a	SAMN21037748	PRJNA758888	GCA_020975405.1	Contig	32.608	52.2		JAIOWQ01	13	0	2021-11-24T00:00:00Z	ftp://ftp.ncbi.nlm.nih.gov/genomes/all/GCA/020/975/405/GCA_020975405.1_ASM2097540v1
Fusarium sp. Barmshour	Eukaryota;Fungi;Ascomycetes	Barmshour	SAMN13622802	PRJNA596396	GCA_020976545.1	Scaffold	56.5275	46.7		JAAIJJ01	3867	0	2021-11-24T00:00:00Z	ftp://ftp.ncbi.nlm.nih.gov/genomes/all/GCA/020/976/545/GCA_020976545.1_ASM2097654v1
Thelonectria olida	Eukaryota;Fungi;Ascomycetes	MPI-CAGE-CH-0241	SAMN06296308	PRJNA371203	GCA_020736575.1	Contig	52.8625	50.6		JAGPYM01	227	16644	2021-11-02T00:00:00Z	ftp://ftp.ncbi.nlm.nih.gov/genomes/all/GCA/020/736/575/GCA_020736575.1_Cylol1
Cyberlindnera sargentensis	Eukaryota;Fungi;Ascomycetes	SHA 17.2	SAMN21423979	PRJNA763105	GCA_020995425.1	Chromosome	11.3785	46.3359	chromosome I:CP083464.1; chromosome II:CP083465.1; chromosome III:CP083466.1; chromosome IV:CP083467.1; chromosome V:CP083468.1; chromosome VI:CP083469.1; chromosome VII:CP083470.1; mitochondrion MT:CP083471.1		8	0	2021-11-29T00:00:00Z	ftp://ftp.ncbi.nlm.nih.gov/genomes/all/GCA/020/995/425/GCA_020995425.1_ASM2099542v1
Aureobasidium mangrovei	Eukaryota;Fungi;Ascomycetes	SARA-138H	SAMN23133328	PRJNA780242	GCA_021014315.1	Scaffold	23.8162	52.9		JAJJJQ01	38	0	2021-11-30T00:00:00Z	ftp://ftp.ncbi.nlm.nih.gov/genomes/all/GCA/021/014/315/GCA_021014315.1_SQU_Amang_1.1
Calonectria hawksworthii	Eukaryota;Fungi;Ascomycetes	S6964	SAMN20285985	PRJNA747298	GCA_020975415.1	Scaffold	64.81	49.0885	mitochondrion MT:CM037207.1	JAHXZK01	136	0	2021-11-24T00:00:00Z	ftp://ftp.ncbi.nlm.nih.gov/genomes/all/GCA/020/975/415/GCA_020975415.1_ASM2097541v1
Ophiocordyceps xuefengensis	Eukaryota;Fungi;Ascomycetes	HCMA001	SAMN16236787	PRJNA664891	GCA_020975735.1	Contig	23.9741	31.7938	mitochondrion MT:CM037206.1	JACYFI01	1987	0	2021-11-24T00:00:00Z	ftp://ftp.ncbi.nlm.nih.gov/genomes/all/GCA/020/975/735/GCA_020975735.1_ASM2097573v1
Phlebopus sp. FC_14	Eukaryota;Fungi;Basidiomycetes	FC_14	SAMN12822189	PRJNA568557	GCA_021018615.1	Contig	36.0962	48.3		JAEVFL01	158	9409	2021-12-01T00:00:00Z	ftp://ftp.ncbi.nlm.nih.gov/genomes/all/GCA/021/018/615/GCA_021018615.1_PhlFC14_2
Cladosporium tenuissimum	Eukaryota;Fungi;Ascomycetes	A3.I.1	SAMN16055832	PRJNA661343	GCA_021018855.1	Scaffold	33.5522	52.9		JAIQXY01	19	0	2021-12-01T00:00:00Z	ftp://ftp.ncbi.nlm.nih.gov/genomes/all/GCA/021/018/855/GCA_021018855.1_ASM2101885v1
Fusarium sp. PT	Eukaryota;Fungi;Ascomycetes	PT	SAMN19692853	PRJNA737353	GCA_021020635.1	Contig	40.5796	47.5		JAHMRZ01	27	0	2021-12-01T00:00:00Z	ftp://ftp.ncbi.nlm.nih.gov/genomes/all/GCA/021/020/635/GCA_021020635.1_ASM2102063v1
Hygrophoropsis aurantiaca	Eukaryota;Fungi;Basidiomycetes	ATCC 28755	SAMN05877903	PRJNA346268	GCA_021014935.1	Scaffold	36.9756	47.9		JAEVFM01	2305	14072	2021-11-30T00:00:00Z	ftp://ftp.ncbi.nlm.nih.gov/genomes/all/GCA/021/014/935/GCA_021014935.1_Hygaur1
Leucogyrophana mollusca	Eukaryota;Fungi;Basidiomycetes	KUC20120723A-06	SAMN02744841	PRJNA239087	GCA_021014945.1	Scaffold	35.1932	51.7		JAEVFK01	1262	14607	2021-11-30T00:00:00Z	ftp://ftp.ncbi.nlm.nih.gov/genomes/all/GCA/021/014/945/GCA_021014945.1_Leumo1
Cristinia sonorae	Eukaryota;Fungi;Basidiomycetes	KKN 215	SAMN06281765	PRJNA363661	GCA_021029105.1	Contig	30.1304	51.5		JAEVFJ01	114	11356	2021-12-03T00:00:00Z	ftp://ftp.ncbi.nlm.nih.gov/genomes/all/GCA/021/029/105/GCA_021029105.1_Crison1
Phellopilus nigrolimitatus	Eukaryota;Fungi;Basidiomycetes	SigPhenig9	SAMN09070683	PRJNA460321	GCA_021029095.1	Contig	56.7649	51.3		JAJOHG01	696	14792	2021-12-03T00:00:00Z	ftp://ftp.ncbi.nlm.nih.gov/genomes/all/GCA/021/029/095/GCA_021029095.1_Pheni1
Pyrenula massariospora	Eukaryota;Fungi;Ascomycetes	TSL107	SAMN18321012	PRJNA714927	GCA_021030905.1	Scaffold	37.8603	49.3		JAGFMI01	42	0	2021-12-03T00:00:00Z	ftp://ftp.ncbi.nlm.nih.gov/genomes/all/GCA/021/030/905/GCA_021030905.1_ASM2103090v1
Astrothelium subdiscretum	Eukaryota;Fungi;Ascomycetes	UBN165	SAMN18316777	PRJNA714742	GCA_021030935.1	Contig	32.257	49.3		JAGFMW01	213	0	2021-12-03T00:00:00Z	ftp://ftp.ncbi.nlm.nih.gov/genomes/all/GCA/021/030/935/GCA_021030935.1_ASM2103093v1
Pyrenula aspistea	Eukaryota;Fungi;Ascomycetes	KRB14	SAMN18316924	PRJNA714743	GCA_021030945.1	Scaffold	39.1297	49.2		JAGFML01	482	0	2021-12-03T00:00:00Z	ftp://ftp.ncbi.nlm.nih.gov/genomes/all/GCA/021/030/945/GCA_021030945.1_ASM2103094v1
Astrothelium macrocarpum	Eukaryota;Fungi;Ascomycetes	NSR6	SAMN18281213	PRJNA714050	GCA_021030915.1	Scaffold	36.4038	45.4		JAGEMR01	801	0	2021-12-03T00:00:00Z	ftp://ftp.ncbi.nlm.nih.gov/genomes/all/GCA/021/030/915/GCA_021030915.1_ASM2103091v1
Bathelium albidoporum	Eukaryota;Fungi;Ascomycetes	NSR34	SAMN18315895	PRJNA714674	GCA_021031095.1	Scaffold	32.991	49.8		JAGFVP01	1457	0	2021-12-03T00:00:00Z	ftp://ftp.ncbi.nlm.nih.gov/genomes/all/GCA/021/031/095/GCA_021031095.1_ASM2103109v1
Lichenothelia convexa	Eukaryota;Fungi;Ascomycetes	LMCC0061	SAMN18322260	PRJNA714976	GCA_021030975.1	Scaffold	36.0508	47.9		JAGFMK01	1665	0	2021-12-03T00:00:00Z	ftp://ftp.ncbi.nlm.nih.gov/genomes/all/GCA/021/030/975/GCA_021030975.1_ASM2103097v1
Trypethelium eluteriae	Eukaryota;Fungi;Ascomycetes	NAN5	SAMN18321785	PRJNA714959	GCA_021030925.1	Scaffold	31.6366	49.5		JAGFMJ01	1669	0	2021-12-03T00:00:00Z	ftp://ftp.ncbi.nlm.nih.gov/genomes/all/GCA/021/030/925/GCA_021030925.1_ASM2103092v1
Rhodotorula babjevae	Eukaryota;Fungi;Basidiomycetes	CBS 7808	SAMEA10944731	PRJEB48745	GCA_920104245.1	Contig	21.8624	68.2		CAKKSZ01	27	0	2021-11-24T00:00:00Z	ftp://ftp.ncbi.nlm.nih.gov/genomes/all/GCA/920/104/245/GCA_920104245.1_Hybrid_genome_assembly
Teratosphaeria eucalypti	Eukaryota;Fungi;Ascomycetes	CMW55930	SAMN22028788	PRJNA759074	GCA_021028865.1	Scaffold	30.2932	51.5		JAJADS01	1300	0	2021-12-02T00:00:00Z	ftp://ftp.ncbi.nlm.nih.gov/genomes/all/GCA/021/028/865/GCA_021028865.1_ASM2102886v1
Histoplasma ohiense (nom. inval.)	Eukaryota;Fungi;Ascomycetes	G217B	SAMN17004899	PRJNA682643	GCA_017607445.1	Contig	39.4473	42.5805	mitochondrion MT:CM029948.1	JAEVHH01	12	9215	2021-03-29T00:00:00Z	ftp://ftp.ncbi.nlm.nih.gov/genomes/all/GCA/017/607/445/GCA_017607445.1_ASM1760744v1
Trichoderma asperelloides	Eukaryota;Fungi;Ascomycetes	T203	SAMN22371129	PRJNA772304	GCA_021066465.1	Scaffold	36.2703	48		JAJKFY01	354	11165	2021-12-06T00:00:00Z	ftp://ftp.ncbi.nlm.nih.gov/genomes/all/GCA/021/066/465/GCA_021066465.1_ASM2106646v1
Immersiporthe knoxdaviesiana	Eukaryota;Fungi;Ascomycetes	CMW 37318	SAMN23475153	PRJNA784179	GCA_021117315.1	Complete	38.9857	53.9153	chromosome 1:CP088206.1; chromosome 2:CP088207.1; chromosome 3:CP088208.1; chromosome 4:CP088209.1; chromosome 5:CP088210.1; chromosome 6:CP088211.1; chromosome 7:CP088212.1; chromosome 8:CP088213.1; chromosome 9:CP088214.1; chromosome 10:CP088215.1; chromosome 13:CP088217.1; mitochondrion MT:CP088216.1		12	0	2021-12-08T00:00:00Z	ftp://ftp.ncbi.nlm.nih.gov/genomes/all/GCA/021/117/315/GCA_021117315.1_ASM2111731v1
Racocetra persica	Eukaryota;Fungi;Other Fungi	MA461A	SAMEA8911300	PRJEB45340	GCA_910592285.1	Contig	353.07	27.1		CAJVQC01	181541	0	2021-10-19T00:00:00Z	ftp://ftp.ncbi.nlm.nih.gov/genomes/all/GCA/910/592/285/GCA_910592285.1_Racocetra_persica_MA461A
Cladosporium cucumerinum	Eukaryota;Fungi;Ascomycetes	C1	SAMN26816357	PRJNA818102	GCA_023634325.1	Contig	33.8484	51.4		JALDQA01	29	0	2022-06-01T00:00:00Z	ftp://ftp.ncbi.nlm.nih.gov/genomes/all/GCA/023/634/325/GCA_023634325.1_ASM2363432v1
Pestalotiopsis sp. MUOB 440515	Eukaryota;Fungi;Ascomycetes	MUOB 440515	SAMN22513219	PRJNA773800	GCA_021199905.1	Contig	47.6744	51.8		JAJPQY01	10	0	2021-12-15T00:00:00Z	ftp://ftp.ncbi.nlm.nih.gov/genomes/all/GCA/021/199/905/GCA_021199905.1_ASM2119990v1
Fusarium sp. HKF-74	Eukaryota;Fungi;Ascomycetes	HKF-74	SAMN22364823	PRJNA772093	GCA_021223625.1	Contig	43.0559	48		JAJFAS01	222	0	2021-12-17T00:00:00Z	ftp://ftp.ncbi.nlm.nih.gov/genomes/all/GCA/021/223/625/GCA_021223625.1_ASM2122362v1
Acremonium sp. CBMAI 1973	Eukaryota;Fungi;Ascomycetes	CBMAI 1973	SAMN13257918	PRJNA588795	GCA_021347865.1	Contig	35.841	52.6		WNLN01	799	0	2022-01-03T00:00:00Z	ftp://ftp.ncbi.nlm.nih.gov/genomes/all/GCA/021/347/865/GCA_021347865.1_ASM2134786v1
Umbelopsis sp. PMI_123	Eukaryota;Fungi;Other Fungi	PMI_123	SAMN05720797	PRJNA340475	GCA_021235465.1	Contig	24.6367	41.5		JAJSME01	38	9672	2021-12-20T00:00:00Z	ftp://ftp.ncbi.nlm.nih.gov/genomes/all/GCA/021/235/465/GCA_021235465.1_Umbelo1
Cytospora paraplurivora	Eukaryota;Fungi;Ascomycetes	FDS-564	SAMN24182651	PRJNA790013	GCA_021272945.1	Contig	39.6532	50.8		JAJSPL01	211	0	2021-12-23T00:00:00Z	ftp://ftp.ncbi.nlm.nih.gov/genomes/all/GCA/021/272/945/GCA_021272945.1_ASM2127294v1
Metschnikowia sp. MTCC 13085	Eukaryota;Fungi;Ascomycetes	MTCC 13085	SAMN23842976	PRJNA787747	GCA_021272955.1	Contig	10.9365	49		JAJQVR01	437	0	2021-12-23T00:00:00Z	ftp://ftp.ncbi.nlm.nih.gov/genomes/all/GCA/021/272/955/GCA_021272955.1_ASM2127295v1
Bisporella sp. PMI_857	Eukaryota;Fungi;Ascomycetes	PMI_857	SAMN06310395	PRJNA370789	GCA_021307315.1	Contig	56.4722	45.5		JAJSPD01	479	17944	2021-12-28T00:00:00Z	ftp://ftp.ncbi.nlm.nih.gov/genomes/all/GCA/021/307/315/GCA_021307315.1_Bisporella_sp._PMI857_v1.0
Xylariales sp. PMI_506	Eukaryota;Fungi;Ascomycetes	PMI_506	SAMN06281770	PRJNA364293	GCA_021365275.1	Contig	51.3047	50.7		JAJTIY01	26	17037	2022-01-05T00:00:00Z	ftp://ftp.ncbi.nlm.nih.gov/genomes/all/GCA/021/365/275/GCA_021365275.1_XylPMI506
Talaromyces proteolyticus	Eukaryota;Fungi;Ascomycetes	PMI_201	SAMN05720779	PRJNA801214	GCA_021365285.1	Contig	37.6115	45.6		JAJTJA01	30	13586	2022-01-05T00:00:00Z	ftp://ftp.ncbi.nlm.nih.gov/genomes/all/GCA/021/365/285/GCA_021365285.1_Talpro1	ftp://ftp.ncbi.nlm.nih.gov/genomes/all/GCF/021/365/285/GCF_021365285.1_Talpro1
Hymenoscyphus varicosporioides	Eukaryota;Fungi;Ascomycetes	PMI_453	SAMN05720514	PRJNA340807	GCA_021365295.1	Contig	48.2421	44.6		JAJTIW01	106	14928	2022-01-05T00:00:00Z	ftp://ftp.ncbi.nlm.nih.gov/genomes/all/GCA/021/365/295/GCA_021365295.1_Hymvar1
Ilyonectria robusta	Eukaryota;Fungi;Ascomycetes	PMI_751	SAMN05720459	PRJNA801215	GCA_021365365.1	Contig	59.6485	51.7		JAJTIX01	268	20497	2022-01-05T00:00:00Z	ftp://ftp.ncbi.nlm.nih.gov/genomes/all/GCA/021/365/365/GCA_021365365.1_Ilyrob1	ftp://ftp.ncbi.nlm.nih.gov/genomes/all/GCF/021/365/365/GCF_021365365.1_Ilyrob1
Sporothrix inflata	Eukaryota;Fungi;Ascomycetes	CBS 239.68	SAMN13282892	PRJNA589518	GCA_021396225.1	Scaffold	39.7524	55.4		WNYF01	1215	0	2022-01-09T00:00:00Z	ftp://ftp.ncbi.nlm.nih.gov/genomes/all/GCA/021/396/225/GCA_021396225.1_ASM2139622v1
Sporothrix humicola	Eukaryota;Fungi;Ascomycetes	CBS 118129	SAMN13282860	PRJNA589515	GCA_021396245.1	Scaffold	41.1205	52.2		WNYE01	1907	0	2022-01-09T00:00:00Z	ftp://ftp.ncbi.nlm.nih.gov/genomes/all/GCA/021/396/245/GCA_021396245.1_ASM2139624v1
Sporothrix brunneoviolacea	Eukaryota;Fungi;Ascomycetes	CBS 124561	SAMN13282853	PRJNA589512	GCA_021396205.1	Scaffold	39.3387	55.9		WNYD01	7065	0	2022-01-09T00:00:00Z	ftp://ftp.ncbi.nlm.nih.gov/genomes/all/GCA/021/396/205/GCA_021396205.1_ASM2139620v1
Sporothrix mexicana	Eukaryota;Fungi;Ascomycetes	CBS 120341	SAMN13241866	PRJNA588338	GCA_021396375.1	Scaffold	50.7666	52.4		WNYC01	25656	0	2022-01-09T00:00:00Z	ftp://ftp.ncbi.nlm.nih.gov/genomes/all/GCA/021/396/375/GCA_021396375.1_ASM2139637v1
Xylogone sp. PMI_703	Eukaryota;Fungi;Ascomycetes	PMI_703	SAMN12811698	PRJNA572468	GCA_021399445.1	Contig	50.1491	45		JAJTUQ01	28	16490	2022-01-10T00:00:00Z	ftp://ftp.ncbi.nlm.nih.gov/genomes/all/GCA/021/399/445/GCA_021399445.1_XylPMI703_1
Diaporthaceae sp. PMI_573	Eukaryota;Fungi;Ascomycetes	PMI_573	SAMN12811628	PRJNA572467	GCA_021399435.1	Contig	83.8578	51.8		JAJTUP01	238	22971	2022-01-10T00:00:00Z	ftp://ftp.ncbi.nlm.nih.gov/genomes/all/GCA/021/399/435/GCA_021399435.1_DiaPMI573_1
Flagelloscypha sp. PMI_526	Eukaryota;Fungi;Basidiomycetes	PMI_526	SAMN02744647	PRJNA243949	GCA_021399455.1	Contig	72.7288	46.8		JAJTUO01	397	19928	2022-01-10T00:00:00Z	ftp://ftp.ncbi.nlm.nih.gov/genomes/all/GCA/021/399/455/GCA_021399455.1_FlaPMI526_1
Hyaloscypha finlandica	Eukaryota;Fungi;Ascomycetes	PMI_746	SAMN05720501	PRJNA340804	GCA_021399475.1	Contig	64.0329	45.2		JAJTUR01	554	17320	2022-01-10T00:00:00Z	ftp://ftp.ncbi.nlm.nih.gov/genomes/all/GCA/021/399/475/GCA_021399475.1_Hyafin1
Hyaloscypha sp. PMI_1271	Eukaryota;Fungi;Ascomycetes	PMI_1271	SAMN12811730	PRJNA572466	GCA_021399465.1	Contig	62.8406	45.7		JAJTUS01	711	17284	2022-01-10T00:00:00Z	ftp://ftp.ncbi.nlm.nih.gov/genomes/all/GCA/021/399/465/GCA_021399465.1_MelPMI1271_1
Teratosphaeria epicoccoides	Eukaryota;Fungi;Ascomycetes	CMW31933	SAMN16261895	PRJNA665608	GCA_021401465.1	Scaffold	38.0946	51.3		JADDMT01	842	0	2022-01-10T00:00:00Z	ftp://ftp.ncbi.nlm.nih.gov/genomes/all/GCA/021/401/465/GCA_021401465.1_ASM2140146v1
Sporothrix dimorphospora	Eukaryota;Fungi;Ascomycetes	CBS 553.74	SAMN13288361	PRJNA589678	GCA_021397985.1	Scaffold	40.1643	54.9		WOUA01	5177	0	2022-01-10T00:00:00Z	ftp://ftp.ncbi.nlm.nih.gov/genomes/all/GCA/021/397/985/GCA_021397985.1_ASM2139798v1
Sporothrix luriei	Eukaryota;Fungi;Ascomycetes	CBS 937.72	SAMN13316585	PRJNA590068	GCA_021398005.1	Scaffold	33.7916	55.1		WNLO01	5177	0	2022-01-10T00:00:00Z	ftp://ftp.ncbi.nlm.nih.gov/genomes/all/GCA/021/398/005/GCA_021398005.1_ASM2139800v1
Aspergillus creber	Eukaryota;Fungi;Ascomycetes	HOSP050413_5_135	SAMN22074031	PRJNA768996	GCA_021436935.1	Contig	34.8977	49.5		JAJAEB01	234	0	2022-01-11T00:00:00Z	ftp://ftp.ncbi.nlm.nih.gov/genomes/all/GCA/021/436/935/GCA_021436935.1_ASM2143693v1
Aspergillus protuberus	Eukaryota;Fungi;Ascomycetes	HOSP050413_4_129	SAMN22074035	PRJNA768998	GCA_021436995.1	Scaffold	34.6217	49.8		JAJAEC01	200	0	2022-01-11T00:00:00Z	ftp://ftp.ncbi.nlm.nih.gov/genomes/all/GCA/021/436/995/GCA_021436995.1_ASM2143699v1
Aspergillus jensenii	Eukaryota;Fungi;Ascomycetes	C4_18042019	SAMN22074134	PRJNA769000	GCA_021437015.1	Contig	35.4294	49.8		JAJAED01	1118	0	2022-01-11T00:00:00Z	ftp://ftp.ncbi.nlm.nih.gov/genomes/all/GCA/021/437/015/GCA_021437015.1_ASM2143701v1
Thozetella sp. PMI_491	Eukaryota;Fungi;Ascomycetes	PMI_491	SAMN02850913	PRJNA251777	GCA_021432635.1	Scaffold	72.8583	53.4		JAJTDB01	194	23280	2021-12-27T00:00:00Z	ftp://ftp.ncbi.nlm.nih.gov/genomes/all/GCA/021/432/635/GCA_021432635.1_ThoPMI491_1
Coniochaeta sp. PMI_546	Eukaryota;Fungi;Ascomycetes	PMI_546	SAMN05660370	PRJNA234867	GCA_021432605.1	Scaffold	33.5138	53.1		JAJTDA01	37	11349	2021-12-27T00:00:00Z	ftp://ftp.ncbi.nlm.nih.gov/genomes/all/GCA/021/432/605/GCA_021432605.1_ConPMI546
Rhizophagus sp. LPA8_1_AMF	Eukaryota;Fungi;Other Fungi	LPA8_1_AMF	SAMN16522167	PRJNA670049	GCA_021464375.1	Contig	117.196	27.1		JADRCM01	15685	0	2022-01-14T00:00:00Z	ftp://ftp.ncbi.nlm.nih.gov/genomes/all/GCA/021/464/375/GCA_021464375.1_ASM2146437v1
Rhizophagus sp. LPA8_3_AMF	Eukaryota;Fungi;Other Fungi	LPA8_3_AMF	SAMN16522168	PRJNA670049	GCA_021464405.1	Contig	116.806	27.1		JADRCN01	15743	0	2022-01-14T00:00:00Z	ftp://ftp.ncbi.nlm.nih.gov/genomes/all/GCA/021/464/405/GCA_021464405.1_ASM2146440v1
Rhizophagus sp. LPA8_4_AMF	Eukaryota;Fungi;Other Fungi	LPA8_4_AMF	SAMN16522169	PRJNA670049	GCA_021464525.1	Contig	117.201	27.1		JADRCO01	15789	0	2022-01-14T00:00:00Z	ftp://ftp.ncbi.nlm.nih.gov/genomes/all/GCA/021/464/525/GCA_021464525.1_ASM2146452v1
Diplodia intermedia	Eukaryota;Fungi;Ascomycetes	M45-28	SAMN24518929	PRJNA790013	GCA_021495925.1	Scaffold	38.134	56		JAKEKT01	386	0	2022-01-18T00:00:00Z	ftp://ftp.ncbi.nlm.nih.gov/genomes/all/GCA/021/495/925/GCA_021495925.1_ASM2149592v1
Atractiella rhizophila	Eukaryota;Fungi;Basidiomycetes	PMI 95	SAMN05660723	PRJNA234661	GCA_021432655.1	Scaffold	51.4705	48.5		JAJSPF01	1998	17598	2021-12-27T00:00:00Z	ftp://ftp.ncbi.nlm.nih.gov/genomes/all/GCA/021/432/655/GCA_021432655.1_Atrsp2
Lactarius akahatsu	Eukaryota;Fungi;Basidiomycetes	QP	SAMN10362769	PRJNA500123	GCA_021524915.1	Contig	80.2998	51.5		JAKELL01	844	12855	2022-01-19T00:00:00Z	ftp://ftp.ncbi.nlm.nih.gov/genomes/all/GCA/021/524/915/GCA_021524915.1_Lacaka1
Lactarius pseudohatsudake	Eukaryota;Fungi;Basidiomycetes	88	SAMN10362840	PRJNA500116	GCA_021525015.1	Contig	99.7086	52.4		JAKELH01	1350	20825	2022-01-19T00:00:00Z	ftp://ftp.ncbi.nlm.nih.gov/genomes/all/GCA/021/525/015/GCA_021525015.1_Lacpse1
Naematelia aurantialba	Eukaryota;Fungi;Basidiomycetes	NX-20	SAMN22141859	PRJNA772294	GCA_021527695.1	Contig	20.9984	56.4		JAKFAO01	15	0	2022-01-19T00:00:00Z	ftp://ftp.ncbi.nlm.nih.gov/genomes/all/GCA/021/527/695/GCA_021527695.1_ASM2152769v1
Lactarius hengduanensis	Eukaryota;Fungi;Basidiomycetes	84	SAMN10362832	PRJNA500115	GCA_021525025.1	Contig	61.9632	52.5		JAKELI01	1825	15954	2022-01-19T00:00:00Z	ftp://ftp.ncbi.nlm.nih.gov/genomes/all/GCA/021/525/025/GCA_021525025.1_Lachen1
Lactarius vividus	Eukaryota;Fungi;Basidiomycetes	141	SAMN10362841	PRJNA500118	GCA_021527035.1	Contig	69.042	51.4		JAKELG01	1123	11612	2022-01-19T00:00:00Z	ftp://ftp.ncbi.nlm.nih.gov/genomes/all/GCA/021/527/035/GCA_021527035.1_Lacviv1
Lactarius sanguifluus	Eukaryota;Fungi;Basidiomycetes	B21	SAMN10362843	PRJNA500120	GCA_021527775.1	Contig	86.2305	52		JAKEYF01	978	17477	2022-01-19T00:00:00Z	ftp://ftp.ncbi.nlm.nih.gov/genomes/all/GCA/021/527/775/GCA_021527775.1_Lacsan1
Fusarium sp. C39	Eukaryota;Fungi;Ascomycetes	C39	SAMN18353071	PRJNA715509	GCA_021533815.1	Contig	43.9739	47.9		JAGFMC01	24	0	2022-01-20T00:00:00Z	ftp://ftp.ncbi.nlm.nih.gov/genomes/all/GCA/021/533/815/GCA_021533815.1_ASM2153381v1
Leptodontidium sp. 2 PMI_412	Eukaryota;Fungi;Ascomycetes	PMI_412	SAMN02744648	PRJNA243948	GCA_021432625.1	Scaffold	73.7808	45.8		JAJSPC01	815	22050	2021-12-27T00:00:00Z	ftp://ftp.ncbi.nlm.nih.gov/genomes/all/GCA/021/432/625/GCA_021432625.1_Leptod1
Parafenestella ontariensis	Eukaryota;Fungi;Ascomycetes	EI-6	SAMN24959693	PRJNA796963	GCA_021596325.1	Scaffold	34.3653	50.8		JAKGDA01	757	0	2022-01-25T00:00:00Z	ftp://ftp.ncbi.nlm.nih.gov/genomes/all/GCA/021/596/325/GCA_021596325.1_ASM2159632v1
Nothophoma quercina	Eukaryota;Fungi;Ascomycetes	M97-236	SAMN25026043	PRJNA790013	GCA_021642125.1	Scaffold	34.4546	51.5		JAKIXB01	558	0	2022-01-26T00:00:00Z	ftp://ftp.ncbi.nlm.nih.gov/genomes/all/GCA/021/642/125/GCA_021642125.1_ASM2164212v1
Nematocida major	Eukaryota;Fungi;Other Fungi	JUm2507	SAMN13280717	PRJNA835129	GCA_021653875.1	Scaffold	3.78729	49		JAKFRD01	111	2415	2022-01-27T00:00:00Z	ftp://ftp.ncbi.nlm.nih.gov/genomes/all/GCA/021/653/875/GCA_021653875.1_ASM2165387v1	ftp://ftp.ncbi.nlm.nih.gov/genomes/all/GCF/021/653/875/GCF_021653875.1_ASM2165387v1
Rhodotorula sp. CC01	Eukaryota;Fungi;Basidiomycetes	CC01	SAMN24836871	PRJNA796258	GCA_021654155.1	Scaffold	19.9255	60		JAKEZK01	140	0	2022-01-28T00:00:00Z	ftp://ftp.ncbi.nlm.nih.gov/genomes/all/GCA/021/654/155/GCA_021654155.1_ASM2165415v1
Fusarium abutilonis	Eukaryota;Fungi;Ascomycetes	NRRL 66737	SAMN23150739	PRJNA596282	GCA_021655885.1	Scaffold	33.8659	48.4		JAJJWN01	957	0	2022-01-28T00:00:00Z	ftp://ftp.ncbi.nlm.nih.gov/genomes/all/GCA/021/655/885/GCA_021655885.1_ASM2165588v1
Fusarium guadeloupense	Eukaryota;Fungi;Ascomycetes	NRRL 66743	SAMN23150738	PRJNA596282	GCA_021655865.1	Scaffold	39.0233	48.4		JAJJWM01	1349	0	2022-01-28T00:00:00Z	ftp://ftp.ncbi.nlm.nih.gov/genomes/all/GCA/021/655/865/GCA_021655865.1_ASM2165586v1
Fusarium sp. NRRL 66739	Eukaryota;Fungi;Ascomycetes	NRRL 66739	SAMN23150740	PRJNA596282	GCA_021655895.1	Scaffold	35.2348	49.6		JAJJWO01	1288	0	2022-01-28T00:00:00Z	ftp://ftp.ncbi.nlm.nih.gov/genomes/all/GCA/021/655/895/GCA_021655895.1_ASM2165589v1
Fusarium cicatricum	Eukaryota;Fungi;Ascomycetes	NRRL 54954	SAMN23523919	PRJNA596292	GCA_021730345.1	Scaffold	36.8506	51		JAJODA01	2686	0	2022-01-28T00:00:00Z	ftp://ftp.ncbi.nlm.nih.gov/genomes/all/GCA/021/730/345/GCA_021730345.1_ASM2173034v1
Microsporidium sp. FI-F-10	Eukaryota;Fungi;Other Fungi	FI-F-10	SAMN14823605	PRJNA630072	GCA_021821965.1	Contig	2.20649	43.1		JACCJH01	22	1826	2022-02-01T00:00:00Z	ftp://ftp.ncbi.nlm.nih.gov/genomes/all/GCA/021/821/965/GCA_021821965.1_FI-F-10_v._1
Epichloe scottii	Eukaryota;Fungi;Ascomycetes	TT-2021a	SAMN20929797	PRJNA756890	GCA_021950295.1	Complete	37.3422	42.9148	chromosome 1:CP083245.1; chromosome 2:CP083246.1; chromosome 3:CP083247.1; chromosome 4:CP083248.1; chromosome 5:CP083249.1; chromosome 6:CP083250.1; chromosome 7:CP083251.1; mitochondrion MT:CP083252.1		8	0	2022-02-04T00:00:00Z	ftp://ftp.ncbi.nlm.nih.gov/genomes/all/GCA/021/950/295/GCA_021950295.1_ASM2195029v1
[Candida] thailandica	Eukaryota;Fungi;Ascomycetes	CBS 10610	SAMN24290057	PRJNA791456	GCA_022023595.1	Contig	16.3101	46		JAKKCY01	8	0	2022-02-07T00:00:00Z	ftp://ftp.ncbi.nlm.nih.gov/genomes/all/GCA/022/023/595/GCA_022023595.1_ASM2202359v1
Dipodascus ghanensis	Eukaryota;Fungi;Ascomycetes	CBS 11010	SAMN24289449	PRJNA791420	GCA_022023575.1	Contig	20.193	34.5		JAKKCX01	20	0	2022-02-07T00:00:00Z	ftp://ftp.ncbi.nlm.nih.gov/genomes/all/GCA/022/023/575/GCA_022023575.1_ASM2202357v1
Clavispora sp. NYNU 161120	Eukaryota;Fungi;Ascomycetes	NYNU 161120	SAMN20089073	PRJNA744365	GCA_022058765.1	Contig	12.617	44.5		JAIUWH01	11	0	2022-02-08T00:00:00Z	ftp://ftp.ncbi.nlm.nih.gov/genomes/all/GCA/022/058/765/GCA_022058765.1_ASM2205876v1
Emericellopsis cladophorae	Eukaryota;Fungi;Ascomycetes	MUM 19.33	SAMN18524397	PRJNA895874	GCA_022114955.2	Scaffold	26.9374	54.3		JAGIXG02	306	8523	2022-02-09T00:00:00Z	ftp://ftp.ncbi.nlm.nih.gov/genomes/all/GCA/022/114/955/GCA_022114955.2_ASM2211495v2	ftp://ftp.ncbi.nlm.nih.gov/genomes/all/GCF/022/114/955/GCF_022114955.1_ASM2211495v2
Colletotrichum spaethianum	Eukaryota;Fungi;Ascomycetes	MAFF 239500	SAMD00334500	PRJNA858243	GCA_022836535.1	Contig	50.9157	51.1		BQXU01	84	12842	2022-03-29T21:13:00Z	ftp://ftp.ncbi.nlm.nih.gov/genomes/all/GCA/022/836/535/GCA_022836535.1_Clir_2.0	ftp://ftp.ncbi.nlm.nih.gov/genomes/all/GCF/022/836/535/GCF_022836535.1_Clir_2.0
Pezicula rhizophila	Eukaryota;Fungi;Ascomycetes	FLR13	SAMN23669448	PRJNA786379	GCA_022190145.1	Scaffold	54.5671	45.2		JAJONI01	5866	0	2022-02-10T00:00:00Z	ftp://ftp.ncbi.nlm.nih.gov/genomes/all/GCA/022/190/145/GCA_022190145.1_ASM2219014v1
Macrophomina pseudophaseolina	Eukaryota;Fungi;Ascomycetes	WAC 2767	SAMN23133108	PRJNA780220	GCA_022204955.1	Contig	46.6193	53.9		JAJJID01	2052	0	2022-02-11T00:00:00Z	ftp://ftp.ncbi.nlm.nih.gov/genomes/all/GCA/022/204/955/GCA_022204955.1_ASM2220495v1
Penicillium sclerotigenum	Eukaryota;Fungi;Ascomycetes		SAMEA12583987	PRJEB50413	GCA_928213465.1	Contig	29.8506	47.3		CAKMRK01	1519	0	2022-02-09T00:00:00Z	ftp://ftp.ncbi.nlm.nih.gov/genomes/all/GCA/928/213/465/GCA_928213465.1_Penicillium_sclerotigenum_IBT15061
Diaporthe eres	Eukaryota;Fungi;Ascomycetes	Phoaprs 18-03	SAMN25183610	PRJNA799611	GCA_022225955.2	Contig	59.7163	49.5		JAKJXM02	33	0	2022-02-14T00:00:00Z	ftp://ftp.ncbi.nlm.nih.gov/genomes/all/GCA/022/225/955/GCA_022225955.2_ASM2222595v2
Melampsora americana	Eukaryota;Fungi;Basidiomycetes	R15-033-03	SAMN09077536	PRJNA460338	GCA_022264835.1	Contig	112.349	40		JAIFHY01	389	15983	2022-02-15T00:00:00Z	ftp://ftp.ncbi.nlm.nih.gov/genomes/all/GCA/022/264/835/GCA_022264835.1_Melame1
Lenzites betulinus	Eukaryota;Fungi;Basidiomycetes	CIRM-BRFM 1801	SAMN08372504	PRJNA430415	GCA_022264855.1	Contig	37.4632	57.3		JABYQU01	114	13234	2022-02-15T00:00:00Z	ftp://ftp.ncbi.nlm.nih.gov/genomes/all/GCA/022/264/855/GCA_022264855.1_Trabet1
Diatrype stigma	Eukaryota;Fungi;Ascomycetes	M11/M66-122	SAMN25209216	PRJNA790013	GCA_022225965.1	Scaffold	49.6203	49.4		JAKJXP01	1719	0	2022-02-14T00:00:00Z	ftp://ftp.ncbi.nlm.nih.gov/genomes/all/GCA/022/225/965/GCA_022225965.1_ASM2222596v1
Agaricus sinodeliciosus	Eukaryota;Fungi;Basidiomycetes	ZRL20160001-S65	SAMN20065748	PRJNA744025	GCA_022315185.1	Scaffold	32.4821	45.9		JAHTMV01	58	0	2022-02-17T00:00:00Z	ftp://ftp.ncbi.nlm.nih.gov/genomes/all/GCA/022/315/185/GCA_022315185.1_ASM2231518v1
Nothomitra cinnamomea	Eukaryota;Fungi;Ascomycetes		SAMN09683608	PRJNA481553	GCA_022345685.2	Scaffold	180.956	47.5		JAJDMX02	433144	0	2022-02-20T00:00:00Z	ftp://ftp.ncbi.nlm.nih.gov/genomes/all/GCA/022/345/685/GCA_022345685.2_ASM2234568v2
Sabuloglossum arenarium	Eukaryota;Fungi;Ascomycetes	OHW4XY2QZN	SAMN09685679	PRJNA481554	GCA_022345705.2	Scaffold	32.5332	48.2		JAJDMY02	1209	0	2022-02-20T00:00:00Z	ftp://ftp.ncbi.nlm.nih.gov/genomes/all/GCA/022/345/705/GCA_022345705.2_ASM2234570v2
Microsporum audouinii	Eukaryota;Fungi;Ascomycetes	IHEM 2214	SAMN19229666	PRJNA730373	GCA_022344085.1	Scaffold	23.414	47.3758	mitochondrion MT:CM039285.1	JAKELF01	7	0	2022-02-18T00:00:00Z	ftp://ftp.ncbi.nlm.nih.gov/genomes/all/GCA/022/344/085/GCA_022344085.1_ASM2234408v1
Xylariomycetidae sp. FL2044	Eukaryota;Fungi;Ascomycetes	FL2044	SAMN12811573	PRJNA567094	GCA_022376275.1	Contig	47.514	50.4		JAJNOH01	111	14033	2022-02-23T00:00:00Z	ftp://ftp.ncbi.nlm.nih.gov/genomes/all/GCA/022/376/275/GCA_022376275.1_XylFL2044
Cubamyces lactineus	Eukaryota;Fungi;Basidiomycetes	CIRM-BRFM 1664	SAMN08778393	PRJNA444026	GCA_022376465.1	Contig	36.3419	55.9		JACDTU01	44	12284	2022-02-23T00:00:00Z	ftp://ftp.ncbi.nlm.nih.gov/genomes/all/GCA/022/376/465/GCA_022376465.1_Tralac1
Amylocystis lapponica	Eukaryota;Fungi;Basidiomycetes	SKaAmylap13	SAMN06297599	PRJNA370002	GCA_022376435.1	Contig	35.5007	54.5		JABYQE01	801	11558	2022-02-23T00:00:00Z	ftp://ftp.ncbi.nlm.nih.gov/genomes/all/GCA/022/376/435/GCA_022376435.1_Amylap1_1
Epithele typhae	Eukaryota;Fungi;Basidiomycetes	CBS 203.58	SAMN06264366	PRJNA835133	GCA_022376455.1	Contig	56.1434	59		JACBKO01	769	13761	2022-02-23T00:00:00Z	ftp://ftp.ncbi.nlm.nih.gov/genomes/all/GCA/022/376/455/GCA_022376455.1_Epityp1	ftp://ftp.ncbi.nlm.nih.gov/genomes/all/GCF/022/376/455/GCF_022376455.1_Epityp1
Neoantrodia serialis	Eukaryota;Fungi;Basidiomycetes	Sig1Antser10	SAMN06295971	PRJNA835132	GCA_022376445.1	Contig	66.6942	55.8		JACBKP01	893	17405	2022-02-23T00:00:00Z	ftp://ftp.ncbi.nlm.nih.gov/genomes/all/GCA/022/376/445/GCA_022376445.1_Antser1	ftp://ftp.ncbi.nlm.nih.gov/genomes/all/GCF/022/376/445/GCF_022376445.1_Antser1
Russula dissimulans	Eukaryota;Fungi;Basidiomycetes	BPL704	SAMN05444509	PRJNA331554	GCA_022376545.1	Contig	44.6895	51.4		WTXJ01	489	11864	2022-02-23T00:00:00Z	ftp://ftp.ncbi.nlm.nih.gov/genomes/all/GCA/022/376/545/GCA_022376545.1_Rusdis1
Xylariaceae sp. FL0662B	Eukaryota;Fungi;Ascomycetes	FL0662B	SAMN12811570	PRJNA567096	GCA_022376535.1	Contig	45.9107	45.6		JAJJKD01	470	11917	2022-02-23T00:00:00Z	ftp://ftp.ncbi.nlm.nih.gov/genomes/all/GCA/022/376/535/GCA_022376535.1_XylFL0662B
Russula vinacea	Eukaryota;Fungi;Basidiomycetes	BPL710	SAMN05878243	PRJNA345707	GCA_022376525.1	Contig	43.2801	51.2		WTXL01	824	12674	2022-02-23T00:00:00Z	ftp://ftp.ncbi.nlm.nih.gov/genomes/all/GCA/022/376/525/GCA_022376525.1_Rusvin1
Xylariomycetidae sp. FL0641	Eukaryota;Fungi;Ascomycetes	FL0641	SAMN12811584	PRJNA567098	GCA_022376655.1	Contig	38.1136	55.6		JAJJKE01	213	11788	2022-02-23T00:00:00Z	ftp://ftp.ncbi.nlm.nih.gov/genomes/all/GCA/022/376/655/GCA_022376655.1_XyFL0641_1
Artomyces pyxidatus	Eukaryota;Fungi;Basidiomycetes	HHB10654	SAMN02745582	PRJNA239090	GCA_022160305.1	Scaffold	37.9874	54.6		JAFLNN01	477	15125	2022-02-09T00:00:00Z	ftp://ftp.ncbi.nlm.nih.gov/genomes/all/GCA/022/160/305/GCA_022160305.1_Clapy1
Irpex rosettiformis	Eukaryota;Fungi;Basidiomycetes	CBS 384.51	SAMN05446005	PRJNA334190	GCA_022160335.1	Scaffold	34.5713	48.9		JABYQD01	256	12421	2022-02-09T00:00:00Z	ftp://ftp.ncbi.nlm.nih.gov/genomes/all/GCA/022/160/335/GCA_022160335.1_Hydfim1
Torulaspora indica	Eukaryota;Fungi;Ascomycetes		SAMEA11106844	PRJEB49385	GCA_931305995.1	Contig	9.11069	45.8		CAKNUP01	58	0	2022-02-19T00:00:00Z	ftp://ftp.ncbi.nlm.nih.gov/genomes/all/GCA/931/305/995/GCA_931305995.1_CBS12408
Ophiostoma tasmaniense	Eukaryota;Fungi;Ascomycetes	DAR52684	SAMN25851868	PRJNA805285	GCA_022392925.1	Scaffold	32.5688	50.8		JAKRGK01	46	0	2022-02-25T00:00:00Z	ftp://ftp.ncbi.nlm.nih.gov/genomes/all/GCA/022/392/925/GCA_022392925.1_ASM2239292v1
Ophiostoma australiae	Eukaryota;Fungi;Ascomycetes	DAR52683	SAMN25851867	PRJNA805285	GCA_022392945.1	Scaffold	31.4216	53.1		JAKRGJ01	34	0	2022-02-25T00:00:00Z	ftp://ftp.ncbi.nlm.nih.gov/genomes/all/GCA/022/392/945/GCA_022392945.1_ASM2239294v1
Ophiostoma cf. undulatum	Eukaryota;Fungi;Ascomycetes	VPRI43877	SAMN25851869	PRJNA805285	GCA_022392935.1	Scaffold	31.5169	52.2		JAKRGL01	57	0	2022-02-25T00:00:00Z	ftp://ftp.ncbi.nlm.nih.gov/genomes/all/GCA/022/392/935/GCA_022392935.1_ASM2239293v1
Arthrinium puccinioides	Eukaryota;Fungi;Ascomycetes	CBS 549.89	SAMN21529904	PRJNA764836	GCA_022414665.1	Contig	39.7531	53.3		JAIUNF01	10	0	2022-02-28T00:00:00Z	ftp://ftp.ncbi.nlm.nih.gov/genomes/all/GCA/022/414/665/GCA_022414665.1_ASM2241466v1
Paraconiothyrium sp. Pb-2020	Eukaryota;Fungi;Ascomycetes	Pb-2020	SAMN24255915	PRJNA791143	GCA_022419385.1	Scaffold	39.5547	51.4		JAJUBI01	10	0	2022-02-28T00:00:00Z	ftp://ftp.ncbi.nlm.nih.gov/genomes/all/GCA/022/419/385/GCA_022419385.1_ASM2241938v1
Hypoxylon sp. FL1284	Eukaryota;Fungi;Ascomycetes	FL1284	SAMN13190176	PRJNA583318	GCA_022432365.1	Contig	37.09	50.5		JAJJXE01	35	10896	2022-03-01T00:00:00Z	ftp://ftp.ncbi.nlm.nih.gov/genomes/all/GCA/022/432/365/GCA_022432365.1_HyFL1284_2
Pestalotiopsis sp. NC0098	Eukaryota;Fungi;Ascomycetes	NC0098	SAMN05920837	PRJNA346296	GCA_022432395.1	Contig	46.4067	52		JAJKLJ01	24	15175	2022-03-01T00:00:00Z	ftp://ftp.ncbi.nlm.nih.gov/genomes/all/GCA/022/432/395/GCA_022432395.1_Pestal1
Xylariales sp. AK1849	Eukaryota;Fungi;Ascomycetes	AK1849	SAMN05920918	PRJNA346300	GCA_022432505.1	Contig	39.9958	50.3		JAJKKH01	37	12023	2022-03-01T00:00:00Z	ftp://ftp.ncbi.nlm.nih.gov/genomes/all/GCA/022/432/505/GCA_022432505.1_Plecto1
Daldinia grandis	Eukaryota;Fungi;Ascomycetes	CBS 114736	SAMN12794240	PRJNA567212	GCA_022432525.1	Contig	37.5101	43.9		JAJKLB01	26	10546	2022-03-01T00:00:00Z	ftp://ftp.ncbi.nlm.nih.gov/genomes/all/GCA/022/432/525/GCA_022432525.1_Dalgra1
Xylariaceae sp. FL1272	Eukaryota;Fungi;Ascomycetes	FL1272	SAMN13190134	PRJNA583328	GCA_022432385.1	Contig	50.248	46.9		JAJJXC01	143	13459	2022-03-01T00:00:00Z	ftp://ftp.ncbi.nlm.nih.gov/genomes/all/GCA/022/432/385/GCA_022432385.1_XyFL1272_2
Hypoxylon sp. NC0597	Eukaryota;Fungi;Ascomycetes	NC0597	SAMN12811594	PRJNA567090	GCA_022432515.1	Contig	35.9186	47.9		JAJKLA01	97	11188	2022-03-01T00:00:00Z	ftp://ftp.ncbi.nlm.nih.gov/genomes/all/GCA/022/432/515/GCA_022432515.1_HyNC0597_1
Nemania sp. FL0031	Eukaryota;Fungi;Ascomycetes	FL0031	SAMN13190175	PRJNA583316	GCA_022432375.1	Contig	54.6611	42.9		JAJKKK01	211	13572	2022-03-01T00:00:00Z	ftp://ftp.ncbi.nlm.nih.gov/genomes/all/GCA/022/432/375/GCA_022432375.1_NeFL0031_2
Astrocystis sublimbata	Eukaryota;Fungi;Ascomycetes	CBS 130006	SAMN12794309	PRJNA567200	GCA_022453515.1	Contig	42.7781	50.9		JAJNNY01	212	12484	2022-03-03T00:00:00Z	ftp://ftp.ncbi.nlm.nih.gov/genomes/all/GCA/022/453/515/GCA_022453515.1_Astsub1
Curvularia sp. ZM96	Eukaryota;Fungi;Ascomycetes	ZM96	SAMN22627946	PRJNA775668	GCA_022457065.1	Contig	35.5411	50.7		JAJGBQ01	54	0	2022-03-03T00:00:00Z	ftp://ftp.ncbi.nlm.nih.gov/genomes/all/GCA/022/457/065/GCA_022457065.1_ASM2245706v1
Geotrichum sp. CBS 16003	Eukaryota;Fungi;Ascomycetes	CBS 16003	SAMN23435333	PRJNA783499	GCA_022457085.1	Contig	52.1587	42.8		JAJNCF01	40	0	2022-03-03T00:00:00Z	ftp://ftp.ncbi.nlm.nih.gov/genomes/all/GCA/022/457/085/GCA_022457085.1_ASM2245708v1
[Candida] membranifaciens subsp. flavinogenes	Eukaryota;Fungi;Ascomycetes	IST 626	SAMN22876156	PRJNA777789	GCA_022457055.1	Scaffold	11.4911	32.1		JAKQXL01	53	0	2022-03-03T00:00:00Z	ftp://ftp.ncbi.nlm.nih.gov/genomes/all/GCA/022/457/055/GCA_022457055.1_Cmemb_IST626
Colletotrichum magnum	Eukaryota;Fungi;Ascomycetes	WT	SAMN22864663	PRJNA777582	GCA_022457145.1	Scaffold	57.1129	50.6		JAJHHK01	677	0	2022-03-03T00:00:00Z	ftp://ftp.ncbi.nlm.nih.gov/genomes/all/GCA/022/457/145/GCA_022457145.1_ASM2245714v1
Gloeopeniophorella convolvens	Eukaryota;Fungi;Basidiomycetes	OM19405	SAMN05519188	PRJNA331561	GCA_022496205.1	Contig	37.9884	56.4		WTXD01	654	12902	2022-03-07T00:00:00Z	ftp://ftp.ncbi.nlm.nih.gov/genomes/all/GCA/022/496/205/GCA_022496205.1_Glocon1
Multifurca ochricompacta	Eukaryota;Fungi;Basidiomycetes	BPL690	SAMN06295891	PRJNA369870	GCA_022496185.1	Contig	54.6979	48.3		WTXG01	772	10515	2022-03-07T00:00:00Z	ftp://ftp.ncbi.nlm.nih.gov/genomes/all/GCA/022/496/185/GCA_022496185.1_Muloch1
Russula brevipes	Eukaryota;Fungi;Basidiomycetes	BPL707	SAMN05444508	PRJNA331553	GCA_022496215.1	Contig	48.5292	53.2		WTXF01	1320	13996	2022-03-07T00:00:00Z	ftp://ftp.ncbi.nlm.nih.gov/genomes/all/GCA/022/496/215/GCA_022496215.1_Rusbre1
Russula aff. rugulosa BPL654	Eukaryota;Fungi;Basidiomycetes	BPL654	SAMN05727891	PRJNA340738	GCA_022496225.1	Contig	43.4523	50.2		WTXE01	1389	13279	2022-03-07T00:00:00Z	ftp://ftp.ncbi.nlm.nih.gov/genomes/all/GCA/022/496/225/GCA_022496225.1_Rusrug1
Lactifluus subvellereus	Eukaryota;Fungi;Basidiomycetes	BPL653	SAMN05878242	PRJNA345708	GCA_022496195.1	Contig	44.8242	52.3		WTXC01	1468	12802	2022-03-07T00:00:00Z	ftp://ftp.ncbi.nlm.nih.gov/genomes/all/GCA/022/496/195/GCA_022496195.1_Lacsub1
Amylostereum chailletii	Eukaryota;Fungi;Basidiomycetes	DWAch2	SAMN03159466	PRJNA265560	GCA_022385825.1	Scaffold	38.2047	54.5		WTXM01	2032	14730	2022-02-17T00:00:00Z	ftp://ftp.ncbi.nlm.nih.gov/genomes/all/GCA/022/385/825/GCA_022385825.1_Amycha1
Cubamyces sp. BRFM 1775	Eukaryota;Fungi;Basidiomycetes	BRFM 1775	SAMN02905732	PRJNA252879	GCA_022385745.1	Scaffold	34.5154	56.4		JABYMW01	549	13764	2022-02-17T00:00:00Z	ftp://ftp.ncbi.nlm.nih.gov/genomes/all/GCA/022/385/745/GCA_022385745.1_Leisp1
Trametopsis cervina	Eukaryota;Fungi;Basidiomycetes	BRFM 1824	SAMN05446776	PRJNA333993	GCA_022385755.1	Scaffold	29.8199	52.2		JABYMX01	110	11835	2022-02-17T00:00:00Z	ftp://ftp.ncbi.nlm.nih.gov/genomes/all/GCA/022/385/755/GCA_022385755.1_Trace1
Xylaria acuta	Eukaryota;Fungi;Ascomycetes	CBS 122032	SAMN12793992	PRJNA567571	GCA_022495125.1	Scaffold	47.2042	46.6		JAJJWY01	761	12485	2022-02-28T00:00:00Z	ftp://ftp.ncbi.nlm.nih.gov/genomes/all/GCA/022/495/125/GCA_022495125.1_Xylacu1
Xylaria telfairii	Eukaryota;Fungi;Ascomycetes	CBS 121673	SAMN12794307	PRJNA567190	GCA_022495065.1	Scaffold	46.9171	47.1		JAJJXI01	1027	12758	2022-02-28T00:00:00Z	ftp://ftp.ncbi.nlm.nih.gov/genomes/all/GCA/022/495/065/GCA_022495065.1_Xyltel121673_1
Xylaria sp. FL1042	Eukaryota;Fungi;Ascomycetes	FL1042	SAMN12811571	PRJNA571067	GCA_022495085.1	Scaffold	56.9804	39.3		JAJJJR01	2489	12101	2022-02-28T00:00:00Z	ftp://ftp.ncbi.nlm.nih.gov/genomes/all/GCA/022/495/085/GCA_022495085.1_XylFL1042
Xylaria palmicola	Eukaryota;Fungi;Ascomycetes	CBS 124036	SAMN12794365	PRJNA567188	GCA_022385595.1	Scaffold	43.8735	47.9		JAJJJN01	548	11559	2022-02-22T00:00:00Z	ftp://ftp.ncbi.nlm.nih.gov/genomes/all/GCA/022/385/595/GCA_022385595.1_Xylpal124036_1
Xylariaceae sp. FL0594	Eukaryota;Fungi;Ascomycetes	FL0594	SAMN12811598	PRJNA571075	GCA_022385605.1	Scaffold	35.6172	51		JAJJBT01	563	10461	2022-02-22T00:00:00Z	ftp://ftp.ncbi.nlm.nih.gov/genomes/all/GCA/022/385/605/GCA_022385605.1_XylFL0594
Pilatotrama ljubarskyi	Eukaryota;Fungi;Basidiomycetes	BRFM 1659	SAMN02744840	PRJNA239085	GCA_022385805.1	Scaffold	34.0041	57.4		JABYMZ01	311	13178	2022-02-17T00:00:00Z	ftp://ftp.ncbi.nlm.nih.gov/genomes/all/GCA/022/385/805/GCA_022385805.1_Tralj1
Xylariaceae sp. FL0804	Eukaryota;Fungi;Ascomycetes	FL0804	SAMN13190340	PRJNA583326	GCA_022539325.1	Contig	45.699	53.1		JAJKLG01	28	11806	2022-03-10T00:00:00Z	ftp://ftp.ncbi.nlm.nih.gov/genomes/all/GCA/022/539/325/GCA_022539325.1_XyFL0804_2
Xylaria cf. heliscus	Eukaryota;Fungi;Ascomycetes	FL0509	SAMN12794059	PRJNA567302	GCA_022539335.1	Contig	44.9158	47.2		JAJKLH01	72	12156	2022-03-10T00:00:00Z	ftp://ftp.ncbi.nlm.nih.gov/genomes/all/GCA/022/539/335/GCA_022539335.1_Xylhel2
Xylaria bambusicola	Eukaryota;Fungi;Ascomycetes	CBS 139988	SAMN12794297	PRJNA835135	GCA_022495145.1	Scaffold	45.7052	45.3		JAJJWZ01	233	12119	2022-02-28T00:00:00Z	ftp://ftp.ncbi.nlm.nih.gov/genomes/all/GCA/022/495/145/GCA_022495145.1_Xylbam139988_1	ftp://ftp.ncbi.nlm.nih.gov/genomes/all/GCF/022/495/145/GCF_022495145.1_Xylbam139988_1
Xylaria curta	Eukaryota;Fungi;Ascomycetes	CBS 114988	SAMN12794237	PRJNA566942	GCA_022495235.1	Scaffold	43.9236	47.6		JAJJXH01	269	13038	2022-02-28T00:00:00Z	ftp://ftp.ncbi.nlm.nih.gov/genomes/all/GCA/022/495/235/GCA_022495235.1_Xylcur114988_1
Komagataella kurtzmanii	Eukaryota;Fungi;Ascomycetes	CBS 12817	SAMN22242006	PRJNA770850	GCA_023212975.1	Contig	9.42352	41.2		JAKWAX01	9	0	2022-05-02T00:00:00Z	ftp://ftp.ncbi.nlm.nih.gov/genomes/all/GCA/023/212/975/GCA_023212975.1_ASM2321297v1
Biscogniauxia sp. FL1348	Eukaryota;Fungi;Ascomycetes	FL1348	SAMN12811606	PRJNA567088	GCA_022544895.1	Contig	41.7338	49.1		JAJNNV01	143	10869	2022-03-11T00:00:00Z	ftp://ftp.ncbi.nlm.nih.gov/genomes/all/GCA/022/544/895/GCA_022544895.1_Biscog1
Septoria petroselini	Eukaryota;Fungi;Ascomycetes	CBS 182.44	SAMN18035169	PRJNA704227	GCA_022559915.2	Scaffold	29.1453	53.6		JAFJTQ02	1613	0	2022-03-14T00:00:00Z	ftp://ftp.ncbi.nlm.nih.gov/genomes/all/GCA/022/559/915/GCA_022559915.2_ASM2255991v2
Stagonosporopsis chrysanthemi	Eukaryota;Fungi;Ascomycetes	CBS 500.63	SAMN18042763	PRJNA704464	GCA_022560025.1	Scaffold	36.7706	51.2		JAFISE01	1340	0	2022-03-14T00:00:00Z	ftp://ftp.ncbi.nlm.nih.gov/genomes/all/GCA/022/560/025/GCA_022560025.1_ASM2256002v1
Diplodia mutila	Eukaryota;Fungi;Ascomycetes	CBS 112553	SAMN18034941	PRJNA704199	GCA_022560015.1	Scaffold	44.6607	55.4		JAFISB01	2716	0	2022-03-14T00:00:00Z	ftp://ftp.ncbi.nlm.nih.gov/genomes/all/GCA/022/560/015/GCA_022560015.1_ASM2256001v1
Sphaerulina vaccinii	Eukaryota;Fungi;Ascomycetes	Sph-NS-01	SAMN26172258	PRJNA809335	GCA_022570795.1	Contig	38.1477	49.4		JAKUDP01	35	0	2022-03-15T00:00:00Z	ftp://ftp.ncbi.nlm.nih.gov/genomes/all/GCA/022/570/795/GCA_022570795.1_ASM2257079v1
Aureobasidium sp. TD-062	Eukaryota;Fungi;Ascomycetes	TD-062	SAMN25989402	PRJNA807486	GCA_022575945.1	Contig	23.1869	53.1		JAKSGJ01	173	0	2022-03-15T00:00:00Z	ftp://ftp.ncbi.nlm.nih.gov/genomes/all/GCA/022/575/945/GCA_022575945.1_ASM2257594v1
Clavispora santaluciae	Eukaryota;Fungi;Ascomycetes	A1.5	SAMN23488211	PRJNA784374	GCA_022577645.1	Contig	11.0186	49.7		JAJNMX01	13	0	2022-03-15T00:00:00Z	ftp://ftp.ncbi.nlm.nih.gov/genomes/all/GCA/022/577/645/GCA_022577645.1_ASM2257764v1
Wickerhamiella spandovensis	Eukaryota;Fungi;Ascomycetes	PYCC 8431	SAMN24648690	PRJNA794368	GCA_022577695.1	Contig	10.1933	53.5		JAKIRT01	103	0	2022-03-15T00:00:00Z	ftp://ftp.ncbi.nlm.nih.gov/genomes/all/GCA/022/577/695/GCA_022577695.1_ASM2257769v1
Wickerhamiella alocasiicola	Eukaryota;Fungi;Ascomycetes	PYCC 8427	SAMN24648689	PRJNA794368	GCA_022577715.1	Contig	11.9933	48.9		JAKIRU01	159	0	2022-03-15T00:00:00Z	ftp://ftp.ncbi.nlm.nih.gov/genomes/all/GCA/022/577/715/GCA_022577715.1_ASM2257771v1
Wickerhamiella kurtzmanii	Eukaryota;Fungi;Ascomycetes	PYCC 8437	SAMN24648687	PRJNA794368	GCA_022577765.1	Contig	10.2771	49.9		JAKIRW01	126	0	2022-03-15T00:00:00Z	ftp://ftp.ncbi.nlm.nih.gov/genomes/all/GCA/022/577/765/GCA_022577765.1_ASM2257776v1
Wickerhamiella dianesei	Eukaryota;Fungi;Ascomycetes	PYCC 8330	SAMN24648688	PRJNA794368	GCA_022577725.1	Contig	9.86922	51.9		JAKIRV01	199	0	2022-03-15T00:00:00Z	ftp://ftp.ncbi.nlm.nih.gov/genomes/all/GCA/022/577/725/GCA_022577725.1_ASM2257772v1
Wickerhamiella nectarea	Eukaryota;Fungi;Ascomycetes	PYCC 8436	SAMN24648685	PRJNA794368	GCA_022577815.1	Contig	8.05631	52.9		JAKIRY01	107	0	2022-03-15T00:00:00Z	ftp://ftp.ncbi.nlm.nih.gov/genomes/all/GCA/022/577/815/GCA_022577815.1_ASM2257781v1
Wickerhamiella vanderwaltii	Eukaryota;Fungi;Ascomycetes	PYCC 3671	SAMN24648686	PRJNA794368	GCA_022577775.1	Contig	9.9176	45.3		JAKIRX01	203	0	2022-03-15T00:00:00Z	ftp://ftp.ncbi.nlm.nih.gov/genomes/all/GCA/022/577/775/GCA_022577775.1_ASM2257777v1
Wickerhamiella parazyma	Eukaryota;Fungi;Ascomycetes	PYCC 8426	SAMN24648684	PRJNA794368	GCA_022577825.1	Contig	8.93063	55.8		JAKIRZ01	478	0	2022-03-15T00:00:00Z	ftp://ftp.ncbi.nlm.nih.gov/genomes/all/GCA/022/577/825/GCA_022577825.1_ASM2257782v1
Xylaria sp. FL0064	Eukaryota;Fungi;Ascomycetes	FL0064	SAMN13190038	PRJNA583324	GCA_022593225.1	Contig	42.8288	47.2		JAJKLE01	79	12075	2022-03-16T00:00:00Z	ftp://ftp.ncbi.nlm.nih.gov/genomes/all/GCA/022/593/225/GCA_022593225.1_XyFL0064_1
Cytidiella melzeri	Eukaryota;Fungi;Basidiomycetes	FP 102339	SAMN05519187	PRJNA331562	GCA_022592445.1	Contig	50.8946	49.7		JABYQR01	941	13046	2022-03-16T00:00:00Z	ftp://ftp.ncbi.nlm.nih.gov/genomes/all/GCA/022/592/445/GCA_022592445.1_Cytmel1
Hypoxylon sp. FL0890	Eukaryota;Fungi;Ascomycetes	FL0890	SAMN12811580	PRJNA571064	GCA_022497025.1	Scaffold	40.4109	45		JAJKKD01	83	11207	2022-02-28T00:00:00Z	ftp://ftp.ncbi.nlm.nih.gov/genomes/all/GCA/022/497/025/GCA_022497025.1_HyFL0890_1
Daldinia vernicosa	Eukaryota;Fungi;Ascomycetes	CBS 139.73	SAMN12814233	PRJNA835137	GCA_022497035.1	Scaffold	35.8418	45.6		JAJKKY01	275	10670	2022-02-28T00:00:00Z	ftp://ftp.ncbi.nlm.nih.gov/genomes/all/GCA/022/497/035/GCA_022497035.1_Dalver1	ftp://ftp.ncbi.nlm.nih.gov/genomes/all/GCF/022/497/035/GCF_022497035.1_Dalver1
Hypoxylon argillaceum	Eukaryota;Fungi;Ascomycetes	CBS 527.63	SAMN13173468	PRJNA583856	GCA_022495175.1	Scaffold	54.4445	40.2		JAJJXD01	2073	12590	2022-02-28T00:00:00Z	ftp://ftp.ncbi.nlm.nih.gov/genomes/all/GCA/022/495/175/GCA_022495175.1_Hyparg1
Annulohypoxylon maeteangense	Eukaryota;Fungi;Ascomycetes	CBS 123835	SAMN13172196	PRJNA835136	GCA_022496945.1	Scaffold	38.245	44.9		JAJKHO01	64	11000	2022-02-28T00:00:00Z	ftp://ftp.ncbi.nlm.nih.gov/genomes/all/GCA/022/496/945/GCA_022496945.1_Annmae1	ftp://ftp.ncbi.nlm.nih.gov/genomes/all/GCF/022/496/945/GCF_022496945.1_Annmae1
Annulohypoxylon nitens	Eukaryota;Fungi;Ascomycetes	CBS 120705	SAMN12794374	PRJNA567196	GCA_022496965.1	Scaffold	38.5378	47.1		JAJKHP01	71	11873	2022-02-28T00:00:00Z	ftp://ftp.ncbi.nlm.nih.gov/genomes/all/GCA/022/496/965/GCA_022496965.1_Annnit1
Purpureocillium takamizusanense	Eukaryota;Fungi;Ascomycetes	PT3	SAMN22138285	PRJNA835139	GCA_022605165.1	Complete	35.574	57.82	chromosome 1:NC_063068.1/CP086354.1; chromosome 2:NC_063069.1/CP086355.1; chromosome 3:NC_063070.1/CP086356.1; chromosome 4:NC_063071.1/CP086357.1; chromosome 5:NC_063072.1/CP086358.1; chromosome 6:NC_063073.1/CP086359.1; chromosome 7:NC_063074.1/CP086360.1; chromosome 8:NC_063075.1/CP086361.1; chromosome 9:NC_063076.1/CP086362.1; chromosome 10:NC_063077.1/CP086363.1; chromosome 11:NC_063078.1/CP…		14	11855	2022-03-17T00:00:00Z	ftp://ftp.ncbi.nlm.nih.gov/genomes/all/GCA/022/605/165/GCA_022605165.1_ASM2260516v1	ftp://ftp.ncbi.nlm.nih.gov/genomes/all/GCF/022/605/165/GCF_022605165.1_ASM2260516v1
Earliella scabrosa	Eukaryota;Fungi;Basidiomycetes	CIRM-BRFM 1817	SAMN08778677	PRJNA444029	GCA_022605405.1	Contig	51.6733	56.8		JABYQQ01	50	17743	2022-03-16T00:00:00Z	ftp://ftp.ncbi.nlm.nih.gov/genomes/all/GCA/022/605/405/GCA_022605405.1_Earsca1
Apiospora rasikravindrae	Eukaryota;Fungi;Ascomycetes	AQZ-20	SAMN16069862	PRJNA661692	GCA_022605435.1	Contig	45.875	52.7		JACVVL01	32	0	2022-03-17T00:00:00Z	ftp://ftp.ncbi.nlm.nih.gov/genomes/all/GCA/022/605/435/GCA_022605435.1_ASM2260543v1
Trametes gibbosa	Eukaryota;Fungi;Basidiomycetes	CIRM-BRFM 1770	SAMN05443372	PRJNA331355	GCA_022606055.1	Contig	33.1093	56.9		JABYQJ01	103	12038	2022-03-16T00:00:00Z	ftp://ftp.ncbi.nlm.nih.gov/genomes/all/GCA/022/606/055/GCA_022606055.1_Tragib1
Daedaleopsis nitida	Eukaryota;Fungi;Basidiomycetes	CIRM-BRFM 1802	SAMN08778679	PRJNA444033	GCA_022606115.1	Contig	41.8334	56.2		JABYQM01	33	14980	2022-03-16T00:00:00Z	ftp://ftp.ncbi.nlm.nih.gov/genomes/all/GCA/022/606/115/GCA_022606115.1_Hexnit1
Fomitopsis betulina	Eukaryota;Fungi;Basidiomycetes	CIRM-BRFM 1772	SAMN08796462	PRJNA444025	GCA_022606075.1	Contig	42.8638	53.7		JABYQK01	251	12070	2022-03-16T00:00:00Z	ftp://ftp.ncbi.nlm.nih.gov/genomes/all/GCA/022/606/075/GCA_022606075.1_Pipbet1_1
Fomes fomentarius	Eukaryota;Fungi;Basidiomycetes	CIRM-BRFM 1821	SAMN08778676	PRJNA444027	GCA_022606135.1	Contig	40.951	54.4		JABYQN01	26	14756	2022-03-16T00:00:00Z	ftp://ftp.ncbi.nlm.nih.gov/genomes/all/GCA/022/606/135/GCA_022606135.1_Fomfom1
Trametes elegans	Eukaryota;Fungi;Basidiomycetes	CIRM-BRFM 1122	SAMN05444071	PRJNA334783	GCA_022606155.1	Contig	33.8129	58.8		JABYQO01	94	11943	2022-03-16T00:00:00Z	ftp://ftp.ncbi.nlm.nih.gov/genomes/all/GCA/022/606/155/GCA_022606155.1_Artele1122_1
Trametes maxima	Eukaryota;Fungi;Basidiomycetes	CIRM-BRFM 1813	SAMN08779059	PRJNA444031	GCA_022606215.1	Contig	36.5664	56.6		JABYQI01	53	12468	2022-03-15T00:00:00Z	ftp://ftp.ncbi.nlm.nih.gov/genomes/all/GCA/022/606/215/GCA_022606215.1_Tramax1
Abortiporus biennis	Eukaryota;Fungi;Basidiomycetes	CIRM-BRFM 1778	SAMN08777216	PRJNA444028	GCA_022606235.1	Contig	33.1186	44.6		JABYQP01	73	11767	2022-03-16T00:00:00Z	ftp://ftp.ncbi.nlm.nih.gov/genomes/all/GCA/022/606/235/GCA_022606235.1_Abobie1
Trametes meyenii	Eukaryota;Fungi;Basidiomycetes	CIRM-BRFM 1810	SAMN08778678	PRJNA444032	GCA_022606255.1	Contig	35.3708	56.2		JABYQG01	24	12439	2022-03-15T00:00:00Z	ftp://ftp.ncbi.nlm.nih.gov/genomes/all/GCA/022/606/255/GCA_022606255.1_Tramey1
Cubamyces menziesii	Eukaryota;Fungi;Basidiomycetes	CIRM-BRFM 1781	SAMN08779875	PRJNA444023	GCA_022606275.1	Contig	35.2183	55.8		JABYQH01	96	12530	2022-03-15T00:00:00Z	ftp://ftp.ncbi.nlm.nih.gov/genomes/all/GCA/022/606/275/GCA_022606275.1_Tramen1
Calonectria montana	Eukaryota;Fungi;Ascomycetes	PCam007	SAMN22059309	PRJNA768650	GCA_022606435.1	Contig	59.3011	47.3		JAIZZI01	13	0	2022-03-17T00:00:00Z	ftp://ftp.ncbi.nlm.nih.gov/genomes/all/GCA/022/606/435/GCA_022606435.1_ASM2260643v1
Xenosphaeropsis pyriputrescens	Eukaryota;Fungi;Ascomycetes	CBS 115176	SAMN18043189	PRJNA704488	GCA_022609375.1	Scaffold	31.0423	47.2		JAGKQE01	377	0	2022-03-17T00:00:00Z	ftp://ftp.ncbi.nlm.nih.gov/genomes/all/GCA/022/609/375/GCA_022609375.1_ASM2260937v1
Alternaria triticina	Eukaryota;Fungi;Ascomycetes	CBS 763.84	SAMN18035291	PRJNA704231	GCA_022609215.1	Scaffold	33.2504	52.6		JAGKPX01	482	0	2022-03-17T00:00:00Z	ftp://ftp.ncbi.nlm.nih.gov/genomes/all/GCA/022/609/215/GCA_022609215.1_ASM2260921v1
Plenodomus libanotidis	Eukaryota;Fungi;Ascomycetes	CBS 113795	SAMN18042360	PRJNA704436	GCA_022609195.1	Scaffold	45.9884	52.2		JAGKQA01	1473	0	2022-03-17T00:00:00Z	ftp://ftp.ncbi.nlm.nih.gov/genomes/all/GCA/022/609/195/GCA_022609195.1_ASM2260919v1
Mycocentrospora acerina	Eukaryota;Fungi;Ascomycetes	HS17-4	SAMN26182796	PRJNA809504	GCA_022701365.1	Scaffold	36.4968	47.7		JAKUHH01	484	0	2022-03-28T00:00:00Z	ftp://ftp.ncbi.nlm.nih.gov/genomes/all/GCA/022/701/365/GCA_022701365.1_ASM2270136v1
Boeremia lycopersici	Eukaryota;Fungi;Ascomycetes	CBS 378.67	SAMN18041823	PRJNA704428	GCA_022609225.1	Scaffold	38.3629	49.1		JAGKPY01	5398	0	2022-03-17T00:00:00Z	ftp://ftp.ncbi.nlm.nih.gov/genomes/all/GCA/022/609/225/GCA_022609225.1_ASM2260922v1
Xylaria digitata	Eukaryota;Fungi;Ascomycetes	CBS 161.22	SAMN13172999	PRJNA583329	GCA_022495195.1	Scaffold	58.4206	40.1		JAJJXK01	888	12640	2022-02-28T00:00:00Z	ftp://ftp.ncbi.nlm.nih.gov/genomes/all/GCA/022/495/195/GCA_022495195.1_Xyldig1
Fusarium chuoi	Eukaryota;Fungi;Ascomycetes	FFSC RH1	SAMN21240728	PRJNA761077	GCA_022627125.1	Scaffold	45.4242	46.8		JAJALE01	888	13380	2022-03-18T00:00:00Z	ftp://ftp.ncbi.nlm.nih.gov/genomes/all/GCA/022/627/125/GCA_022627125.1_ASM2262712v1
Fusarium sp. FIESC RH6	Eukaryota;Fungi;Ascomycetes	FIESC RH6	SAMN21240824	PRJNA761077	GCA_022627095.1	Scaffold	39.9983	47.6		JAJALC01	2378	11533	2022-03-18T00:00:00Z	ftp://ftp.ncbi.nlm.nih.gov/genomes/all/GCA/022/627/095/GCA_022627095.1_ASM2262709v1
Podosphaera aphanis	Eukaryota;Fungi;Ascomycetes	DRCT72020	SAMN20669290	PRJNA744412	GCA_022627015.2	Scaffold	55.6056	43.1		JAKRRZ01	12357	17527	2022-03-18T00:00:00Z	ftp://ftp.ncbi.nlm.nih.gov/genomes/all/GCA/022/627/015/GCA_022627015.2_ASM2262701v2
Zalerion maritima	Eukaryota;Fungi;Ascomycetes	ATCC 34329	SAMN26251155	PRJNA810365	GCA_022664585.2	Scaffold	58.4285	55.8		JAKWBI02	2208	0	2022-03-21T00:00:00Z	ftp://ftp.ncbi.nlm.nih.gov/genomes/all/GCA/022/664/585/GCA_022664585.2_ASM2266458v2
Xylaria arbuscula	Eukaryota;Fungi;Ascomycetes	CBS 124340	SAMN12794255	PRJNA566940	GCA_022385695.1	Scaffold	51.1632	44.3		JAJLRG01	89	12945	2022-02-22T00:00:00Z	ftp://ftp.ncbi.nlm.nih.gov/genomes/all/GCA/022/385/695/GCA_022385695.1_Xylarb124340_1
Whalleya microplaca	Eukaryota;Fungi;Ascomycetes	YMJ 1829	SAMN12794361	PRJNA567569	GCA_022497155.1	Scaffold	48.3179	46.2		JAJKKE01	145	12551	2022-02-28T00:00:00Z	ftp://ftp.ncbi.nlm.nih.gov/genomes/all/GCA/022/497/155/GCA_022497155.1_Whamic1
Rostrohypoxylon terebratum	Eukaryota;Fungi;Ascomycetes	CBS 119137	SAMN12794377	PRJNA567568	GCA_022497145.1	Scaffold	37.2794	47.6		JAJKKG01	407	11165	2022-02-28T00:00:00Z	ftp://ftp.ncbi.nlm.nih.gov/genomes/all/GCA/022/497/145/GCA_022497145.1_Roster1
Nemania sp. NC0429	Eukaryota;Fungi;Ascomycetes	NC0429	SAMN12811597	PRJNA571072	GCA_022578495.1	Scaffold	47.8474	46		JAJKKT01	379	11703	2022-02-28T00:00:00Z	ftp://ftp.ncbi.nlm.nih.gov/genomes/all/GCA/022/578/495/GCA_022578495.1_Nemani1
Nemania abortiva	Eukaryota;Fungi;Ascomycetes	FL1152	SAMN19112275	PRJNA571068	GCA_022578505.1	Scaffold	49.6075	47.8		JAJKKU01	888	14125	2022-02-28T00:00:00Z	ftp://ftp.ncbi.nlm.nih.gov/genomes/all/GCA/022/578/505/GCA_022578505.1_Nemabo1
Hypoxylon sp. FL0543	Eukaryota;Fungi;Ascomycetes	FL0543	SAMN12811579	PRJNA571063	GCA_022578575.1	Scaffold	38.122	47.9		JAJKKS01	62	10873	2022-02-28T00:00:00Z	ftp://ftp.ncbi.nlm.nih.gov/genomes/all/GCA/022/578/575/GCA_022578575.1_HyFL0543_1
Nemania serpens	Eukaryota;Fungi;Ascomycetes	AZ0576	SAMN12867851	PRJNA571055	GCA_022578855.1	Scaffold	49.4751	44.3		JAJKKN01	565	11777	2022-02-28T00:00:00Z	ftp://ftp.ncbi.nlm.nih.gov/genomes/all/GCA/022/578/855/GCA_022578855.1_NsAZ0576_1
Hortaea sp. C3G1500-4	Eukaryota;Fungi;Ascomycetes	C3G1500-4	SAMN24502861	PRJNA793131	GCA_022701445.1	Scaffold	27.8063	52.8		JAJVDI01	42	0	2022-03-28T00:00:00Z	ftp://ftp.ncbi.nlm.nih.gov/genomes/all/GCA/022/701/445/GCA_022701445.1_ASM2270144v1
Epichloe sibirici	Eukaryota;Fungi;Ascomycetes	T71	SAMN25298016	PRJNA801120	GCA_022702365.1	Contig	32.9893	45.7		JALAAE01	64	0	2022-03-28T00:00:00Z	ftp://ftp.ncbi.nlm.nih.gov/genomes/all/GCA/022/702/365/GCA_022702365.1_ASM2270236v1
Simplicillium sp. C3G150-2	Eukaryota;Fungi;Ascomycetes	C3G150-2	SAMN22217533	PRJNA770433	GCA_022702485.1	Contig	32.2263	50		JAJIYY01	11	0	2022-03-28T00:00:00Z	ftp://ftp.ncbi.nlm.nih.gov/genomes/all/GCA/022/702/485/GCA_022702485.1_ASM2270248v1
Phycomyces nitens	Eukaryota;Fungi;Other Fungi	YXQ0117	SAMN19761724	PRJNA738810	GCA_022702545.1	Contig	48.9814	39.3		JAHRBC01	11	0	2022-03-28T00:00:00Z	ftp://ftp.ncbi.nlm.nih.gov/genomes/all/GCA/022/702/545/GCA_022702545.1_SJTU-YXQ
Microbotryum scabiosae	Eukaryota;Fungi;Basidiomycetes	1118	SAMN20114928	PRJNA744716	GCA_022702605.1	Contig	22.7752	56.3		JAHWDV01	20	0	2022-03-28T00:00:00Z	ftp://ftp.ncbi.nlm.nih.gov/genomes/all/GCA/022/702/605/GCA_022702605.1_MscKan2
Mortierella claussenii	Eukaryota;Fungi;Other Fungi	NRRL 2760	SAMN10363166	PRJNA500529	GCA_022750515.1	Scaffold	37.4586	48.7		JAABNM01	1499	10414	2022-03-29T00:00:00Z	ftp://ftp.ncbi.nlm.nih.gov/genomes/all/GCA/022/750/515/GCA_022750515.1_UCR_MspNRRL2760_1.0
Xylariaceae sp. FL0016	Eukaryota;Fungi;Ascomycetes	FL0016	SAMN12811587	PRJNA571073	GCA_022578815.1	Scaffold	39.364	51.6		JAJHUG01	91	11844	2022-02-28T00:00:00Z	ftp://ftp.ncbi.nlm.nih.gov/genomes/all/GCA/022/578/815/GCA_022578815.1_XylFL0016
Xylaria sp. FL0933	Eukaryota;Fungi;Ascomycetes	FL0933	SAMN12811581	PRJNA571065	GCA_022578765.1	Scaffold	46.4926	44.8		JAJHUD01	505	11854	2022-02-28T00:00:00Z	ftp://ftp.ncbi.nlm.nih.gov/genomes/all/GCA/022/578/765/GCA_022578765.1_XylFL0933
Xylariaceae sp. FL0255	Eukaryota;Fungi;Ascomycetes	FL0255	SAMN16865065	PRJNA571074	GCA_022578795.1	Scaffold	50.3867	44.3		JAJHUF01	512	13390	2022-02-28T00:00:00Z	ftp://ftp.ncbi.nlm.nih.gov/genomes/all/GCA/022/578/795/GCA_022578795.1_XylFL0255
Xylaria venustula	Eukaryota;Fungi;Ascomycetes	FL0490	SAMN16865066	PRJNA571061	GCA_022578775.1	Scaffold	50.8312	43		JAJHUE01	392	12428	2022-02-28T00:00:00Z	ftp://ftp.ncbi.nlm.nih.gov/genomes/all/GCA/022/578/775/GCA_022578775.1_Xylven1
Xylariaceae sp. FL1019	Eukaryota;Fungi;Ascomycetes	FL1019	SAMN12811604	PRJNA571076	GCA_022578705.1	Scaffold	51.3464	45.3		JAJHUC01	102	12418	2022-02-28T00:00:00Z	ftp://ftp.ncbi.nlm.nih.gov/genomes/all/GCA/022/578/705/GCA_022578705.1_XylFL1019
Xylaria sp. FL0043	Eukaryota;Fungi;Ascomycetes	FL0043	SAMN12811602	PRJNA571059	GCA_022578865.1	Scaffold	44.5119	46		JAJLLX01	933	11818	2022-03-03T00:00:00Z	ftp://ftp.ncbi.nlm.nih.gov/genomes/all/GCA/022/578/865/GCA_022578865.1_XylFL0043
Hypoxylon crocopeplum	Eukaryota;Fungi;Ascomycetes	CBS 119004	SAMN12794228	PRJNA566938	GCA_022578875.1	Scaffold	40.7303	48.2		JAJLYL01	180	12441	2022-03-03T00:00:00Z	ftp://ftp.ncbi.nlm.nih.gov/genomes/all/GCA/022/578/875/GCA_022578875.1_Hypcro1
Hypoxylon sp. FL1857	Eukaryota;Fungi;Ascomycetes	FL1857	SAMN12811588	PRJNA571071	GCA_022578955.1	Scaffold	43.3942	44.8		JAJLRM01	146	11993	2022-03-03T00:00:00Z	ftp://ftp.ncbi.nlm.nih.gov/genomes/all/GCA/022/578/955/GCA_022578955.1_HyFL1857_1
Hypoxylon fuscum	Eukaryota;Fungi;Ascomycetes	CBS 119018	SAMN12794058	PRJNA567220	GCA_022578945.1	Scaffold	39.045	47.9		JAJLYN01	552	12268	2022-03-03T00:00:00Z	ftp://ftp.ncbi.nlm.nih.gov/genomes/all/GCA/022/578/945/GCA_022578945.1_Hypfus1
Xylaria sp. FL1777	Eukaryota;Fungi;Ascomycetes	FL1777	SAMN12811578	PRJNA571070	GCA_022578965.1	Scaffold	60.3071	37.5		JAJLRL01	948	11673	2022-03-03T00:00:00Z	ftp://ftp.ncbi.nlm.nih.gov/genomes/all/GCA/022/578/965/GCA_022578965.1_XyFL1777_1
Xylaria sp. CBS 124048	Eukaryota;Fungi;Ascomycetes	CBS 124048	SAMN13190341	PRJNA583314	GCA_022385685.1	Scaffold	33.735	49.9		JAJLYP01	310	8900	2022-02-22T00:00:00Z	ftp://ftp.ncbi.nlm.nih.gov/genomes/all/GCA/022/385/685/GCA_022385685.1_Xy124048_1
Annulohypoxylon moriforme	Eukaryota;Fungi;Ascomycetes	CBS 123579	SAMN12794443	PRJNA567194	GCA_022695765.1	Scaffold	42.659	42.4		JAJLRE01	967	11683	2022-03-03T00:00:00Z	ftp://ftp.ncbi.nlm.nih.gov/genomes/all/GCA/022/695/765/GCA_022695765.1_Annmor1
Biscogniauxia marginata	Eukaryota;Fungi;Ascomycetes	CBS 124505	SAMN12815191	PRJNA571057	GCA_022695795.1	Scaffold	45.5924	45.6		JAJNNW01	265	11381	2022-03-02T00:00:00Z	ftp://ftp.ncbi.nlm.nih.gov/genomes/all/GCA/022/695/795/GCA_022695795.1_Bisma1
Kazachstania bulderi	Eukaryota;Fungi;Ascomycetes		SAMEA8592911	PRJEB44438	GCA_933962305.1	Contig	14.5293	33.1		CAKOGT01	30	0	2022-03-21T00:00:00Z	ftp://ftp.ncbi.nlm.nih.gov/genomes/all/GCA/933/962/305/GCA_933962305.1_KABU0_CLIB596v1
Exophiala sp. JF 03-4F	Eukaryota;Fungi;Ascomycetes	JF 03-4F	SAMN10366859	PRJNA500554	GCA_022695825.1	Scaffold	28.2275	51.3		JALDXH01	17	11358	2022-03-25T00:00:00Z	ftp://ftp.ncbi.nlm.nih.gov/genomes/all/GCA/022/695/825/GCA_022695825.1_EurotioJF034F_1
Exophiala sp. JF 03-3F	Eukaryota;Fungi;Ascomycetes	JF 03-3F	SAMN10366861	PRJNA500555	GCA_022695815.1	Scaffold	28.2897	51.3		JALDXI01	30	11345	2022-03-25T00:00:00Z	ftp://ftp.ncbi.nlm.nih.gov/genomes/all/GCA/022/695/815/GCA_022695815.1_EurotioJF033F_1
Barbatosphaeria neglecta	Eukaryota;Fungi;Ascomycetes	FKII-L8-BK-P4	SAMN25226809	PRJNA800051	GCA_022813145.1	Scaffold	35.9373	58.7		JAKLNC01	889	0	2022-04-04T00:00:00Z	ftp://ftp.ncbi.nlm.nih.gov/genomes/all/GCA/022/813/145/GCA_022813145.1_ASM2281314v1
Gamszarea kalimantanensis	Eukaryota;Fungi;Ascomycetes	FJII-L10-SW-P1	SAMN25226796	PRJNA800051	GCA_022813335.1	Scaffold	30.4276	50.5		JAKLMQ01	157	0	2022-04-04T00:00:00Z	ftp://ftp.ncbi.nlm.nih.gov/genomes/all/GCA/022/813/335/GCA_022813335.1_ASM2281333v1
Aureobasidium lini	Eukaryota;Fungi;Ascomycetes	FJII-L3-CM-P3	SAMN25226791	PRJNA800051	GCA_022813425.1	Scaffold	28.4979	50.3		JAKLML01	258	0	2022-04-04T00:00:00Z	ftp://ftp.ncbi.nlm.nih.gov/genomes/all/GCA/022/813/425/GCA_022813425.1_ASM2281342v1
Tremellales sp. FJII-L8-SW-PAB2	Eukaryota;Fungi;Basidiomycetes	FJII-L8-SW-PAB2	SAMN25226787	PRJNA800051	GCA_022813505.1	Scaffold	18.8029	54.5		JAKLMH01	56	0	2022-04-04T00:00:00Z	ftp://ftp.ncbi.nlm.nih.gov/genomes/all/GCA/022/813/505/GCA_022813505.1_ASM2281350v1
Pseudopyrenochaeta terrestris	Eukaryota;Fungi;Ascomycetes	FJII-L10-SW-DR1	SAMN25226789	PRJNA800051	GCA_022813475.1	Scaffold	31.0412	52.4		JAKLMJ01	155	0	2022-04-04T00:00:00Z	ftp://ftp.ncbi.nlm.nih.gov/genomes/all/GCA/022/813/475/GCA_022813475.1_ASM2281347v1
Neophaeococcomyces aloes	Eukaryota;Fungi;Ascomycetes	FJII-L3-CM-P2	SAMN25226790	PRJNA800051	GCA_022813445.1	Scaffold	26.2852	48.6		JAKLMK01	284	0	2022-04-04T00:00:00Z	ftp://ftp.ncbi.nlm.nih.gov/genomes/all/GCA/022/813/445/GCA_022813445.1_ASM2281344v1
Phialocephala fluminis	Eukaryota;Fungi;Ascomycetes	FJI-L2-BK-P2	SAMN25226782	PRJNA800051	GCA_022813615.1	Scaffold	30.4683	50.6		JAKLMC01	183	0	2022-04-04T00:00:00Z	ftp://ftp.ncbi.nlm.nih.gov/genomes/all/GCA/022/813/615/GCA_022813615.1_ASM2281361v1
Cladosporium austrohemisphaericum	Eukaryota;Fungi;Ascomycetes	FJI-L7-BK-DG1	SAMN25226777	PRJNA800051	GCA_022813715.1	Scaffold	29.3944	53.2		JAKLLY01	72	0	2022-04-04T00:00:00Z	ftp://ftp.ncbi.nlm.nih.gov/genomes/all/GCA/022/813/715/GCA_022813715.1_ASM2281371v1
Xylographa vitiligo	Eukaryota;Fungi;Ascomycetes	T1866	SAMN25961877	PRJNA795879	GCA_022813765.1	Scaffold	31.3606	45.7		JALEAC01	168	8652	2022-04-04T00:00:00Z	ftp://ftp.ncbi.nlm.nih.gov/genomes/all/GCA/022/813/765/GCA_022813765.1_ASM2281376v1
Xylographa trunciseda	Eukaryota;Fungi;Ascomycetes	Spribille 41477	SAMN25961876	PRJNA795879	GCA_022813785.1	Scaffold	26.8042	50		JALEAB01	513	9125	2022-04-04T00:00:00Z	ftp://ftp.ncbi.nlm.nih.gov/genomes/all/GCA/022/813/785/GCA_022813785.1_ASM2281378v1
Xylographa soralifera	Eukaryota;Fungi;Ascomycetes	Spribille 41478	SAMN25961875	PRJNA795879	GCA_022813805.1	Scaffold	38.0539	45.1		JALEAA01	412	10250	2022-04-04T00:00:00Z	ftp://ftp.ncbi.nlm.nih.gov/genomes/all/GCA/022/813/805/GCA_022813805.1_ASM2281380v1
Xylographa parallela	Eukaryota;Fungi;Ascomycetes	T1151	SAMN25961874	PRJNA795879	GCA_022813825.1	Contig	27.2403	47.9		JALDZZ01	381	8445	2022-04-04T00:00:00Z	ftp://ftp.ncbi.nlm.nih.gov/genomes/all/GCA/022/813/825/GCA_022813825.1_ASM2281382v1
Xylographa pallens	Eukaryota;Fungi;Ascomycetes	Resl 1159	SAMN25961873	PRJNA795879	GCA_022813845.1	Scaffold	29.1595	46.4		JALDZY01	255	8871	2022-04-04T00:00:00Z	ftp://ftp.ncbi.nlm.nih.gov/genomes/all/GCA/022/813/845/GCA_022813845.1_ASM2281384v1
Xylographa opegraphella	Eukaryota;Fungi;Ascomycetes	Spribille 41601	SAMN25961872	PRJNA795879	GCA_022813865.1	Scaffold	24.7318	49.1		JALDZX01	241	7789	2022-04-04T00:00:00Z	ftp://ftp.ncbi.nlm.nih.gov/genomes/all/GCA/022/813/865/GCA_022813865.1_ASM2281386v1
Xylographa carneopallida	Eukaryota;Fungi;Ascomycetes	Spribille 44761	SAMN25961871	PRJNA795879	GCA_022813885.1	Scaffold	26.3949	50.9		JALDZW01	392	8742	2022-04-04T00:00:00Z	ftp://ftp.ncbi.nlm.nih.gov/genomes/all/GCA/022/813/885/GCA_022813885.1_ASM2281388v1
Xylographa bjoerkii	Eukaryota;Fungi;Ascomycetes	Spribille 41600	SAMN25961870	PRJNA795879	GCA_022813905.1	Scaffold	29.3103	49.6		JALDZV01	412	9650	2022-04-04T00:00:00Z	ftp://ftp.ncbi.nlm.nih.gov/genomes/all/GCA/022/813/905/GCA_022813905.1_ASM2281390v1
Varicellaria rhodocarpa	Eukaryota;Fungi;Ascomycetes	T1912	SAMN25961869	PRJNA795879	GCA_022813925.1	Scaffold	80.8582	37.4		JALDZU01	2689	10754	2022-04-04T00:00:00Z	ftp://ftp.ncbi.nlm.nih.gov/genomes/all/GCA/022/813/925/GCA_022813925.1_ASM2281392v1
Trapelia coarctata	Eukaryota;Fungi;Ascomycetes	P141	SAMN25961868	PRJNA795879	GCA_022813945.1	Scaffold	33.9681	49.3		JALDZT01	287	9391	2022-04-04T00:00:00Z	ftp://ftp.ncbi.nlm.nih.gov/genomes/all/GCA/022/813/945/GCA_022813945.1_ASM2281394v1
Toensbergia leucococca	Eukaryota;Fungi;Ascomycetes	T1904	SAMN25961867	PRJNA795879	GCA_022813965.1	Scaffold	26.8343	47.6		JALDZS01	490	8691	2022-04-04T00:00:00Z	ftp://ftp.ncbi.nlm.nih.gov/genomes/all/GCA/022/813/965/GCA_022813965.1_ASM2281396v1
Thelotrema lepadinum	Eukaryota;Fungi;Ascomycetes	Spribille 44606	SAMN25961866	PRJNA795879	GCA_022813995.1	Scaffold	37.0589	47.7		JALDZR01	355	11395	2022-04-04T00:00:00Z	ftp://ftp.ncbi.nlm.nih.gov/genomes/all/GCA/022/813/995/GCA_022813995.1_ASM2281399v1
Sticta canariensis	Eukaryota;Fungi;Ascomycetes	Vargas S.can	SAMN25961864	PRJNA795879	GCA_022814045.1	Contig	43.4392	46.9		JALDZP01	3190	8529	2022-04-04T00:00:00Z	ftp://ftp.ncbi.nlm.nih.gov/genomes/all/GCA/022/814/045/GCA_022814045.1_ASM2281404v1
Schaereria dolodes	Eukaryota;Fungi;Ascomycetes	T1822_T1849	SAMN25961863	PRJNA795879	GCA_022814065.1	Scaffold	29.7908	35.4		JALDZO01	1309	6891	2022-04-04T00:00:00Z	ftp://ftp.ncbi.nlm.nih.gov/genomes/all/GCA/022/814/065/GCA_022814065.1_ASM2281406v1
Puttea exsequens	Eukaryota;Fungi;Ascomycetes	T1888	SAMN25961862	PRJNA795879	GCA_022814085.1	Scaffold	25.964	49.7		JALDZN01	122	8469	2022-04-04T00:00:00Z	ftp://ftp.ncbi.nlm.nih.gov/genomes/all/GCA/022/814/085/GCA_022814085.1_ASM2281408v1
Ptychographa xylographoides	Eukaryota;Fungi;Ascomycetes	T1868	SAMN25961861	PRJNA795879	GCA_022814105.1	Scaffold	25.5442	48.3		JALDZM01	132	7741	2022-04-04T00:00:00Z	ftp://ftp.ncbi.nlm.nih.gov/genomes/all/GCA/022/814/105/GCA_022814105.1_ASM2281410v1
Pseudocyphellaria aurata	Eukaryota;Fungi;Ascomycetes	Werth ST10-01b	SAMN25961860	PRJNA795879	GCA_022814125.1	Scaffold	42.9289	49		JALDZL01	978	9958	2022-04-04T00:00:00Z	ftp://ftp.ncbi.nlm.nih.gov/genomes/all/GCA/022/814/125/GCA_022814125.1_ASM2281412v1
Peltigera leucophlebia	Eukaryota;Fungi;Ascomycetes	HD1-Pleu1	SAMN25961859	PRJNA795879	GCA_022814155.1	Scaffold	44.6936	45.3		JALDZK01	4464	8197	2022-04-04T00:00:00Z	ftp://ftp.ncbi.nlm.nih.gov/genomes/all/GCA/022/814/155/GCA_022814155.1_ASM2281415v1
Loxospora ochrophaea	Eukaryota;Fungi;Ascomycetes	Spribille 41460	SAMN25961857	PRJNA795879	GCA_022814175.1	Scaffold	24.7417	48.4		JALDZI01	110	8117	2022-04-04T00:00:00Z	ftp://ftp.ncbi.nlm.nih.gov/genomes/all/GCA/022/814/175/GCA_022814175.1_ASM2281417v1
Mycoblastus sanguinarius	Eukaryota;Fungi;Ascomycetes	T1914	SAMN25961858	PRJNA795879	GCA_022814195.1	Scaffold	52.4242	45.3		JALDZJ01	1146	11731	2022-04-04T00:00:00Z	ftp://ftp.ncbi.nlm.nih.gov/genomes/all/GCA/022/814/195/GCA_022814195.1_ASM2281419v1
Lobaria immixta	Eukaryota;Fungi;Ascomycetes	Werth ST12-03b	SAMN25961856	PRJNA795879	GCA_022814215.1	Scaffold	55.8864	47.1		JALDZH01	1045	12073	2022-04-04T00:00:00Z	ftp://ftp.ncbi.nlm.nih.gov/genomes/all/GCA/022/814/215/GCA_022814215.1_ASM2281421v1
Lignoscripta atroalba	Eukaryota;Fungi;Ascomycetes	T1887	SAMN25961855	PRJNA795879	GCA_022814235.1	Scaffold	26.5068	48.1		JALDZG01	238	7945	2022-04-04T00:00:00Z	ftp://ftp.ncbi.nlm.nih.gov/genomes/all/GCA/022/814/235/GCA_022814235.1_ASM2281423v1
Bachmanniomyces sp. S44760	Eukaryota;Fungi;Ascomycetes	T1894	SAMN25961854	PRJNA795879	GCA_022814255.1	Scaffold	23.0236	47.1		JALDZF01	110	7087	2022-04-04T00:00:00Z	ftp://ftp.ncbi.nlm.nih.gov/genomes/all/GCA/022/814/255/GCA_022814255.1_ASM2281425v1
Lambiella insularis	Eukaryota;Fungi;Ascomycetes	Spribille 39820	SAMN25961853	PRJNA795879	GCA_022814265.1	Scaffold	36.2923	41.2		JALDZE01	143	8485	2022-04-04T00:00:00Z	ftp://ftp.ncbi.nlm.nih.gov/genomes/all/GCA/022/814/265/GCA_022814265.1_ASM2281426v1
Hypocenomyce scalaris	Eukaryota;Fungi;Ascomycetes	T1881	SAMN25961851	PRJNA795879	GCA_022814315.1	Scaffold	31.9172	48.3		JALDZC01	1374	9144	2022-04-04T00:00:00Z	ftp://ftp.ncbi.nlm.nih.gov/genomes/all/GCA/022/814/315/GCA_022814315.1_ASM2281431v1
Icmadophila ericetorum	Eukaryota;Fungi;Ascomycetes	T1913	SAMN25961852	PRJNA795879	GCA_022814295.1	Scaffold	36.9137	47		JALDZD01	836	10886	2022-04-04T00:00:00Z	ftp://ftp.ncbi.nlm.nih.gov/genomes/all/GCA/022/814/295/GCA_022814295.1_ASM2281429v1
Agyrium rufum	Eukaryota;Fungi;Ascomycetes	Spribille 39798	SAMN25961850	PRJNA795879	GCA_022814335.1	Scaffold	28.0471	48		JALDZB01	239	8330	2022-04-04T00:00:00Z	ftp://ftp.ncbi.nlm.nih.gov/genomes/all/GCA/022/814/335/GCA_022814335.1_ASM2281433v1
Acarospora aff. strigata	Eukaryota;Fungi;Ascomycetes	T1882	SAMN25961849	PRJNA795879	GCA_022814355.1	Scaffold	28.6519	48.7		JALDZA01	475	7888	2022-04-04T00:00:00Z	ftp://ftp.ncbi.nlm.nih.gov/genomes/all/GCA/022/814/355/GCA_022814355.1_ASM2281435v1
Alternaria angustiovoidea	Eukaryota;Fungi;Ascomycetes	FKII-L2-CM-DRAB1	SAMN25226816	PRJNA800051	GCA_022814545.1	Scaffold	34.2157	51		JAKLNJ01	137	0	2022-04-04T00:00:00Z	ftp://ftp.ncbi.nlm.nih.gov/genomes/all/GCA/022/814/545/GCA_022814545.1_ASM2281454v1
Septoriella neoarundinis	Eukaryota;Fungi;Ascomycetes	FKII-L2-CM-DR2	SAMN25226810	PRJNA800051	GCA_022813125.1	Scaffold	27.1739	55.8		JAKLND01	608	0	2022-04-04T00:00:00Z	ftp://ftp.ncbi.nlm.nih.gov/genomes/all/GCA/022/813/125/GCA_022813125.1_ASM2281312v1
Talaromyces ruber	Eukaryota;Fungi;Ascomycetes	FKI-L3-BK-DAB3	SAMN25226803	PRJNA800051	GCA_022813215.1	Scaffold	30.0342	46.4		JAKLMW01	346	0	2022-04-04T00:00:00Z	ftp://ftp.ncbi.nlm.nih.gov/genomes/all/GCA/022/813/215/GCA_022813215.1_ASM2281321v1
Penicillium caseifulvum	Eukaryota;Fungi;Ascomycetes	FKI-L3-CM-P1	SAMN25226808	PRJNA800051	GCA_022813165.1	Scaffold	35.8812	47.8		JAKLNB01	824	0	2022-04-04T00:00:00Z	ftp://ftp.ncbi.nlm.nih.gov/genomes/all/GCA/022/813/165/GCA_022813165.1_ASM2281316v1
Aspergillus quadricinctus	Eukaryota;Fungi;Ascomycetes	FKII-L3-BK-DRAB1	SAMN25226826	PRJNA800051	GCA_022814375.1	Scaffold	34.4303	46		JAKLNT01	649	0	2022-04-04T00:00:00Z	ftp://ftp.ncbi.nlm.nih.gov/genomes/all/GCA/022/814/375/GCA_022814375.1_ASM2281437v1
Cladosporium endophyticum	Eukaryota;Fungi;Ascomycetes	FKII-L2-CM-DR3	SAMN25226820	PRJNA800051	GCA_022814475.1	Scaffold	27.2891	55.7		JAKLNN01	326	0	2022-04-04T00:00:00Z	ftp://ftp.ncbi.nlm.nih.gov/genomes/all/GCA/022/814/475/GCA_022814475.1_ASM2281447v1
Phaeophleospora eucalypticola	Eukaryota;Fungi;Ascomycetes	FKII-L3-CM-PAB3	SAMN25226813	PRJNA800051	GCA_022814565.1	Scaffold	31.5788	53.1		JAKLNG01	55	0	2022-04-04T00:00:00Z	ftp://ftp.ncbi.nlm.nih.gov/genomes/all/GCA/022/814/565/GCA_022814565.1_ASM2281456v1
Talaromyces liani	Eukaryota;Fungi;Ascomycetes	FKII-L2-CM-DRAB3	SAMN25226818	PRJNA800051	GCA_022814505.1	Scaffold	35.5	46.1		JAKLNL01	385	0	2022-04-04T00:00:00Z	ftp://ftp.ncbi.nlm.nih.gov/genomes/all/GCA/022/814/505/GCA_022814505.1_ASM2281450v1
Waltergamsia citrina	Eukaryota;Fungi;Ascomycetes	FKII-L8-BK-P5	SAMN25226811	PRJNA800051	GCA_022814615.1	Scaffold	34.5256	50		JAKLNE01	168	0	2022-04-04T00:00:00Z	ftp://ftp.ncbi.nlm.nih.gov/genomes/all/GCA/022/814/615/GCA_022814615.1_ASM2281461v1
Botryosphaeria agaves	Eukaryota;Fungi;Ascomycetes	FJII-L1-SW-P2	SAMN25226785	PRJNA800051	GCA_022813555.1	Scaffold	25.639	53.7		JAKLMF01	3910	0	2022-04-04T00:00:00Z	ftp://ftp.ncbi.nlm.nih.gov/genomes/all/GCA/022/813/555/GCA_022813555.1_ASM2281355v1
Neocatenulostroma microsporum	Eukaryota;Fungi;Ascomycetes	FJI-L3-BK-P2	SAMN25226775	PRJNA800051	GCA_022814695.1	Scaffold	65.2724	53.8		JAKLLW01	5773	0	2022-04-04T00:00:00Z	ftp://ftp.ncbi.nlm.nih.gov/genomes/all/GCA/022/814/695/GCA_022814695.1_ASM2281469v1
Daldinia decipiens	Eukaryota;Fungi;Ascomycetes	CBS 113046	SAMN12794282	PRJNA858122	GCA_022478715.1	Scaffold	35.2553	45.8		JAJNNS01	96	10742	2022-03-03T00:00:00Z	ftp://ftp.ncbi.nlm.nih.gov/genomes/all/GCA/022/478/715/GCA_022478715.1_Daldec1	ftp://ftp.ncbi.nlm.nih.gov/genomes/all/GCF/022/478/715/GCF_022478715.1_Daldec1
Xylaria scruposa	Eukaryota;Fungi;Ascomycetes	CBS 123580	SAMN12794318	PRJNA566945	GCA_022385635.1	Scaffold	46.6422	45.5		JAJJJP01	589	13082	2022-02-22T00:00:00Z	ftp://ftp.ncbi.nlm.nih.gov/genomes/all/GCA/022/385/635/GCA_022385635.1_Xylscr1
Hypoxylon sp. FL1150	Eukaryota;Fungi;Ascomycetes	FL1150	SAMN13190214	PRJNA583320	GCA_022495205.1	Scaffold	41.5637	44.7		JAJJXJ01	778	11226	2022-02-28T00:00:00Z	ftp://ftp.ncbi.nlm.nih.gov/genomes/all/GCA/022/495/205/GCA_022495205.1_HyFL1150_1
Hypoxylon cercidicola	Eukaryota;Fungi;Ascomycetes	CBS 119009	SAMN12794303	PRJNA567218	GCA_022578845.1	Scaffold	36.6157	50.4		JAJLYK01	60	11824	2022-03-03T00:00:00Z	ftp://ftp.ncbi.nlm.nih.gov/genomes/all/GCA/022/578/845/GCA_022578845.1_Hypcer1
Xylaria castorea	Eukaryota;Fungi;Ascomycetes	CBS 124033	SAMN12794256	PRJNA567102	GCA_022495115.1	Scaffold	45.8868	45.4		JAJJXA01	461	12064	2022-02-28T00:00:00Z	ftp://ftp.ncbi.nlm.nih.gov/genomes/all/GCA/022/495/115/GCA_022495115.1_Xylcas124033_1
Graphiopsis chlorocephala	Eukaryota;Fungi;Ascomycetes	PCp021	SAMN22060079	PRJNA768653	GCA_022828445.1	Contig	31.7586	52.5		JAIZZJ01	18	0	2022-04-06T00:00:00Z	ftp://ftp.ncbi.nlm.nih.gov/genomes/all/GCA/022/828/445/GCA_022828445.1_ASM2282844v1
Daldinia bambusicola	Eukaryota;Fungi;Ascomycetes	CBS 122872	SAMN12794055	PRJNA567206	GCA_022478815.1	Scaffold	38.0304	44.4		JAJMPD01	448	10508	2022-03-03T00:00:00Z	ftp://ftp.ncbi.nlm.nih.gov/genomes/all/GCA/022/478/815/GCA_022478815.1_Dalba1
Poronia punctata	Eukaryota;Fungi;Ascomycetes	CBS 180.79	SAMN13173198	PRJNA583847	GCA_022579005.1	Scaffold	47.9909	39.9		JAJLYO01	1356	9862	2022-03-03T00:00:00Z	ftp://ftp.ncbi.nlm.nih.gov/genomes/all/GCA/022/579/005/GCA_022579005.1_Porpun1
Xylaria intraflava	Eukaryota;Fungi;Ascomycetes	YMJ 725	SAMN12794378	PRJNA567306	GCA_022385655.1	Scaffold	35.932	51.8		JAJJJO01	438	9861	2022-02-22T00:00:00Z	ftp://ftp.ncbi.nlm.nih.gov/genomes/all/GCA/022/385/655/GCA_022385655.1_Xylint1
Nakazawaea ishiwadae	Eukaryota;Fungi;Ascomycetes	GDMCC 60786	SAMN18061266	PRJNA705034	GCA_022817945.1	Contig	12.0882	33.7		JAFLRI01	21	0	2022-04-05T00:00:00Z	ftp://ftp.ncbi.nlm.nih.gov/genomes/all/GCA/022/817/945/GCA_022817945.1_ASM2281794v1
Armillaria altimontana	Eukaryota;Fungi;Basidiomycetes	837-10	SAMN21618491	PRJNA766083	GCA_022818075.1	Scaffold	73.7397	47.8		JAIWYR01	100	0	2022-04-05T00:00:00Z	ftp://ftp.ncbi.nlm.nih.gov/genomes/all/GCA/022/818/075/GCA_022818075.1_ASM2281807v1
Daldinia loculata	Eukaryota;Fungi;Ascomycetes	CBS 113971	SAMN12794154	PRJNA858123	GCA_022478755.1	Scaffold	37.8193	43.7		JAJNNT01	260	10825	2022-03-03T00:00:00Z	ftp://ftp.ncbi.nlm.nih.gov/genomes/all/GCA/022/478/755/GCA_022478755.1_Dalloc1	ftp://ftp.ncbi.nlm.nih.gov/genomes/all/GCF/022/478/755/GCF_022478755.1_Dalloc1
Neoarthrinium moseri	Eukaryota;Fungi;Ascomycetes	CBS 164.80	SAMN17613219	PRJNA858124	GCA_022829205.1	Scaffold	43.7022	52.8		JAFEVA01	230	13929	2022-04-06T00:00:00Z	ftp://ftp.ncbi.nlm.nih.gov/genomes/all/GCA/022/829/205/GCA_022829205.1_ASM2282920v1	ftp://ftp.ncbi.nlm.nih.gov/genomes/all/GCF/022/829/205/GCF_022829205.1_ASM2282920v1
Fusarium marasasianum	Eukaryota;Fungi;Ascomycetes	CMW 25512	SAMN22542784	PRJNA773875	GCA_022833035.1	Scaffold	47.208	46.3		JAJEQZ01	166	0	2022-04-07T00:00:00Z	ftp://ftp.ncbi.nlm.nih.gov/genomes/all/GCA/022/833/035/GCA_022833035.1_ASM2283303v1
Cercospora apii	Eukaryota;Fungi;Ascomycetes	QCYBC	SAMN24852671	PRJNA796377	GCA_022836995.1	Scaffold	34.8106	51.4		JALBYB01	34	0	2022-04-08T00:00:00Z	ftp://ftp.ncbi.nlm.nih.gov/genomes/all/GCA/022/836/995/GCA_022836995.1_ASM2283699v1
Calonectria pteridis	Eukaryota;Fungi;Ascomycetes	LPF059	SAMN26443383	PRJNA812993	GCA_022837005.1	Scaffold	58.3735	50.2		JAKZGU01	1167	0	2022-04-08T00:00:00Z	ftp://ftp.ncbi.nlm.nih.gov/genomes/all/GCA/022/837/005/GCA_022837005.1_ASM2283700v1
Nemania sp. FL0916	Eukaryota;Fungi;Ascomycetes	FL0916	SAMN12811569	PRJNA567092	GCA_022578715.1	Scaffold	45.4654	46.3		JAJKKL01	608	11921	2022-02-28T00:00:00Z	ftp://ftp.ncbi.nlm.nih.gov/genomes/all/GCA/022/578/715/GCA_022578715.1_NeFL0916_1
Annulohypoxylon bovei var. microspora	Eukaryota;Fungi;Ascomycetes	CBS 124037	SAMN12794023	PRJNA567100	GCA_022836615.1	Scaffold	41.7587	43.5		JAJMPC01	496	11202	2022-04-06T00:00:00Z	ftp://ftp.ncbi.nlm.nih.gov/genomes/all/GCA/022/836/615/GCA_022836615.1_Annbov1
Cystobasidium ongulense	Eukaryota;Fungi;Basidiomycetes	9A-5	SAMD00106817	PRJDB6568	GCA_022835595.1	Scaffold	19.8963	49.2		BQUP01	67	0	2022-02-19T00:00:00Z	ftp://ftp.ncbi.nlm.nih.gov/genomes/all/GCA/022/835/595/GCA_022835595.1_Cyongle9A-5_01
Ustilago nuda	Eukaryota;Fungi;Basidiomycetes	DE_29490	SAMN26417533	PRJNA698760	GCA_022963125.1	Contig	21.3845	51.8		JALCUS01	31	0	2022-04-13T00:00:00Z	ftp://ftp.ncbi.nlm.nih.gov/genomes/all/GCA/022/963/125/GCA_022963125.1_ASM2296312v1
Ustilago loliicola	Eukaryota;Fungi;Basidiomycetes	Us_530	SAMN26417531	PRJNA698760	GCA_022963135.1	Contig	20.7665	53.3		JALCUU01	41	0	2022-04-13T00:00:00Z	ftp://ftp.ncbi.nlm.nih.gov/genomes/all/GCA/022/963/135/GCA_022963135.1_ASM2296313v1
Cercospora sp. J1 LZ-2022	Eukaryota;Fungi;Ascomycetes	J1 LZ-2022	SAMN26879700	PRJNA818800	GCA_022965775.1	Complete	33.1712	52.668	chromosome 1:CP095188.1; chromosome 2:CP095189.1; chromosome 3:CP095190.1; chromosome 4:CP095191.1; chromosome 5:CP095192.1; chromosome 6:CP095193.1; chromosome 7:CP095194.1; chromosome 8:CP095195.1; chromosome 9:CP095196.1; chromosome 10:CP095197.1; mitochondrion MT:CP095198.1		11	0	2022-04-13T00:00:00Z	ftp://ftp.ncbi.nlm.nih.gov/genomes/all/GCA/022/965/775/GCA_022965775.1_ASM2296577v1
Xylaria nigripes	Eukaryota;Fungi;Ascomycetes	YMJ 653	SAMN13172309	PRJNA583850	GCA_022984845.1	Contig	34.5998	48.6		JAJJKC01	64	8815	2022-04-14T00:00:00Z	ftp://ftp.ncbi.nlm.nih.gov/genomes/all/GCA/022/984/845/GCA_022984845.1_Xylni1
Hypoxylon sp. NC1633	Eukaryota;Fungi;Ascomycetes	NC1633	SAMN13189927	PRJNA583322	GCA_022984935.1	Contig	40.1205	46.5		JAJLYQ01	139	11290	2022-04-14T00:00:00Z	ftp://ftp.ncbi.nlm.nih.gov/genomes/all/GCA/022/984/935/GCA_022984935.1_HyNC1633_2
Penicillium ochrochloron	Eukaryota;Fungi;Ascomycetes	RLS11	SAMN14438278	PRJNA614650	GCA_022985105.1	Scaffold	38.1884	49		JAAVMA01	724	0	2022-04-14T00:00:00Z	ftp://ftp.ncbi.nlm.nih.gov/genomes/all/GCA/022/985/105/GCA_022985105.1_UFV_RLS11_1.0
Cyclocybe aegerita	Eukaryota;Fungi;Basidiomycetes		SAMEA104449891	PRJEB21917	GCA_902728275.1	Scaffold	44.7908	49.2		CACVBS01	122	13341	2020-01-18T00:00:00Z	ftp://ftp.ncbi.nlm.nih.gov/genomes/all/GCA/902/728/275/GCA_902728275.1_AAE3_genes
Diaporthe vexans	Eukaryota;Fungi;Ascomycetes	PV 4	SAMN17525498	PRJNA694478	GCA_021188095.1	Contig	59.7676	51.2		JAJLLZ01	26	0	2021-12-14T00:00:00Z	ftp://ftp.ncbi.nlm.nih.gov/genomes/all/GCA/021/188/095/GCA_021188095.1_ASM2118809v1
Galerina sulciceps	Eukaryota;Fungi;Basidiomycetes	ZP082096	SAMN16846670	PRJNA679796	GCA_023014345.1	Contig	101.886	47.8		JAEDXJ01	137	0	2022-04-15T00:00:00Z	ftp://ftp.ncbi.nlm.nih.gov/genomes/all/GCA/023/014/345/GCA_023014345.1_ASM2301434v1
Lepiota brunneoincarnata	Eukaryota;Fungi;Basidiomycetes	LH00008	SAMN16846667	PRJNA679796	GCA_023014365.1	Contig	55.6077	48.8		JAEBUN01	97	0	2022-04-15T00:00:00Z	ftp://ftp.ncbi.nlm.nih.gov/genomes/all/GCA/023/014/365/GCA_023014365.1_ASM2301436v1
Amanita rimosa	Eukaryota;Fungi;Basidiomycetes	LH00003	SAMN16846666	PRJNA679796	GCA_023014395.1	Contig	45.3472	46		JAEBUO01	134	0	2022-04-15T00:00:00Z	ftp://ftp.ncbi.nlm.nih.gov/genomes/all/GCA/023/014/395/GCA_023014395.1_ASM2301439v1
Lepiota subincarnata	Eukaryota;Fungi;Basidiomycetes	JWLS061	SAMN16846668	PRJNA679796	GCA_023014305.1	Scaffold	37.7652	46.1		JAECYV01	324	0	2022-04-15T00:00:00Z	ftp://ftp.ncbi.nlm.nih.gov/genomes/all/GCA/023/014/305/GCA_023014305.1_ASM2301430v1
Amanita fuliginea	Eukaryota;Fungi;Basidiomycetes	LH00002	SAMN16846664	PRJNA679796	GCA_023014435.1	Scaffold	60.2255	44.6		JAEBUQ01	35	0	2022-04-15T00:00:00Z	ftp://ftp.ncbi.nlm.nih.gov/genomes/all/GCA/023/014/435/GCA_023014435.1_ASM2301443v1
Amanita molliuscula	Eukaryota;Fungi;Basidiomycetes	LH00009	SAMN16846665	PRJNA679796	GCA_023014405.1	Contig	71.175	46.5		JAEBUP01	155	0	2022-04-15T00:00:00Z	ftp://ftp.ncbi.nlm.nih.gov/genomes/all/GCA/023/014/405/GCA_023014405.1_ASM2301440v1
Amanita exitialis	Eukaryota;Fungi;Basidiomycetes	LH00005	SAMN16846663	PRJNA679796	GCA_023014455.1	Scaffold	49.1185	46.6		JAEBUR01	129	0	2022-04-15T00:00:00Z	ftp://ftp.ncbi.nlm.nih.gov/genomes/all/GCA/023/014/455/GCA_023014455.1_ASM2301445v1
Amanita pallidorosea	Eukaryota;Fungi;Basidiomycetes	LH00007	SAMN16846662	PRJNA679796	GCA_023014475.1	Scaffold	57.8544	46		JAEBUS01	246	0	2022-04-15T00:00:00Z	ftp://ftp.ncbi.nlm.nih.gov/genomes/all/GCA/023/014/475/GCA_023014475.1_ASM2301447v1
Cerioporus squamosus	Eukaryota;Fungi;Basidiomycetes	CCBS 676	SAMN08778330	PRJNA444340	GCA_022592435.1	Contig	55.4687	57.3		JABYQS01	1227	15284	2022-03-16T00:00:00Z	ftp://ftp.ncbi.nlm.nih.gov/genomes/all/GCA/022/592/435/GCA_022592435.1_Polsqu1
Trichophyton indotineae	Eukaryota;Fungi;Ascomycetes	TIMM20114	SAMN23139092	PRJNA780377	GCA_023065905.1	Scaffold	22.2616	48.7		JAJVHL01	3	0	2022-04-20T00:00:00Z	ftp://ftp.ncbi.nlm.nih.gov/genomes/all/GCA/023/065/905/GCA_023065905.1_ASM2306590v1
Lasiodiplodia citricola	Eukaryota;Fungi;Ascomycetes	KE87127	SAMN22899246	PRJNA777748	GCA_023089105.1	Scaffold	44.0195	54.4		JAJNLL01	1327	0	2022-04-21T00:00:00Z	ftp://ftp.ncbi.nlm.nih.gov/genomes/all/GCA/023/089/105/GCA_023089105.1_ASM2308910v1
Lasiodiplodia sp. KE8368	Eukaryota;Fungi;Ascomycetes	KE8368	SAMN22899210	PRJNA777748	GCA_023087525.1	Scaffold	50.9731	54.2		JAJMYN01	15450	0	2022-04-21T00:00:00Z	ftp://ftp.ncbi.nlm.nih.gov/genomes/all/GCA/023/087/525/GCA_023087525.1_ASM2308752v1
Curvularia clavata	Eukaryota;Fungi;Ascomycetes	yc1106	SAMN23575317	PRJNA785728	GCA_023920165.1	Complete	32.3602	50.6471	chromosome 1:CP089274.1; chromosome 2:CP089275.1; chromosome 3:CP089276.1; chromosome 4:CP089277.1; chromosome 5:CP089278.1; chromosome 6:CP089279.1; chromosome 7:CP089280.1; chromosome 8:CP089281.1		8	10170	2022-06-27T00:00:00Z	ftp://ftp.ncbi.nlm.nih.gov/genomes/all/GCA/023/920/165/GCA_023920165.1_ASM2392016v1
Neopestalotiopsis rosae	Eukaryota;Fungi;Ascomycetes	ML1664	SAMN26885670	PRJNA818853	GCA_023078685.1	Contig	53.7793	49.9		JALGAS01	18	0	2022-04-21T00:00:00Z	ftp://ftp.ncbi.nlm.nih.gov/genomes/all/GCA/023/078/685/GCA_023078685.1_ASM2307868v1
Venturiaceae sp. KMAF11	Eukaryota;Fungi;Ascomycetes	KMAF11	SAMN26938950	PRJNA819870	GCA_023078705.1	Contig	44.1964	46.8		JALGOQ01	18	0	2022-04-21T00:00:00Z	ftp://ftp.ncbi.nlm.nih.gov/genomes/all/GCA/023/078/705/GCA_023078705.1_ASM2307870v1
Xylaria sp. L1 SY-2022	Eukaryota;Fungi;Ascomycetes	L1 SY-2022	SAMN27028912	PRJNA820956	GCA_023079495.1	Contig	36.6046	51.5		JALIDW01	31	0	2022-04-21T00:00:00Z	ftp://ftp.ncbi.nlm.nih.gov/genomes/all/GCA/023/079/495/GCA_023079495.1_XE
Cytospora mali	Eukaryota;Fungi;Ascomycetes	EGI1	SAMN26863210	PRJNA818457	GCA_023079475.1	Contig	41.9526	49.4		JALDND01	73	0	2022-04-21T00:00:00Z	ftp://ftp.ncbi.nlm.nih.gov/genomes/all/GCA/023/079/475/GCA_023079475.1_ASM2307947v1
Lasiodiplodia sp. KE8409	Eukaryota;Fungi;Ascomycetes	KE8409	SAMN22899340	PRJNA777748	GCA_023079305.1	Scaffold	43.9893	54.7		JAJMVG01	959	0	2022-04-21T00:00:00Z	ftp://ftp.ncbi.nlm.nih.gov/genomes/all/GCA/023/079/305/GCA_023079305.1_ASM2307930v1
Dothiorella sarmentorum	Eukaryota;Fungi;Ascomycetes	KEdek	SAMN22899333	PRJNA777748	GCA_023082095.1	Scaffold	38.2726	54.6		JAJMVL01	3869	0	2022-04-21T00:00:00Z	ftp://ftp.ncbi.nlm.nih.gov/genomes/all/GCA/023/082/095/GCA_023082095.1_ASM2308209v1
Clavispora sp. NYNU 174173	Eukaryota;Fungi;Ascomycetes	NYNU 174173	SAMN20236776	PRJNA746666	GCA_023158955.1	Contig	15.3054	50.9		JAHWDG01	10	0	2022-04-27T00:00:00Z	ftp://ftp.ncbi.nlm.nih.gov/genomes/all/GCA/023/158/955/GCA_023158955.1_ASM2315895v1
Xylariaceae sp. AK1471	Eukaryota;Fungi;Ascomycetes	AK1471	SAMN14518303	PRJNA621649	GCA_023159215.1	Contig	52.7371	45.8		JAJKLI01	96	14675	2022-04-27T00:00:00Z	ftp://ftp.ncbi.nlm.nih.gov/genomes/all/GCA/023/159/215/GCA_023159215.1_XyAK1471_1
Fusarium solani-melongenae	Eukaryota;Fungi;Ascomycetes	CRI 24-3	SAMN21559421	PRJNA765467	GCA_023101225.1	Complete	49.4777	50.7421	chromosome 1:CP090030.1; chromosome 2:CP090031.1; chromosome 3:CP090032.1; chromosome 4:CP090033.1; chromosome 5:CP090034.1; chromosome 6:CP090035.1; chromosome 8:CP090036.1; chromosome 9:CP090037.1; chromosome 10:CP090038.1; chromosome 11:CP090039.1; chromosome 12:CP090040.1; chromosome 13:CP090041.1		12	15320	2022-04-25T00:00:00Z	ftp://ftp.ncbi.nlm.nih.gov/genomes/all/GCA/023/101/225/GCA_023101225.1_ASM2310122v1
Jackrogersella minutella	Eukaryota;Fungi;Ascomycetes	CBS 135445	SAMN12794062	PRJNA567192	GCA_022578535.1	Scaffold	35.6608	48.1		JAJKKJ01	537	10913	2022-02-28T00:00:00Z	ftp://ftp.ncbi.nlm.nih.gov/genomes/all/GCA/022/578/535/GCA_022578535.1_Annmin1
Stictis urceolata	Eukaryota;Fungi;Ascomycetes	Sturc1_Kono	SAMN25961865	PRJNA795879	GCA_022814025.1	Contig	34.1449	48.5		JALDZQ01	547	10151	2022-04-04T00:00:00Z	ftp://ftp.ncbi.nlm.nih.gov/genomes/all/GCA/022/814/025/GCA_022814025.1_ASM2281402v1
Umbilicaria grisea	Eukaryota;Fungi;Ascomycetes	TBG_2336	SAMN26992780	PRJNA820300	GCA_023184595.1	Scaffold	44.4297	44.9		JALILX01	40	0	2022-04-29T00:00:00Z	ftp://ftp.ncbi.nlm.nih.gov/genomes/all/GCA/023/184/595/GCA_023184595.1_ASM2318459v1
Dermatocarpon miniatum	Eukaryota;Fungi;Ascomycetes	TBG_2326	SAMN26992781	PRJNA820300	GCA_023184605.1	Scaffold	63.4818	42.2		JALILY01	26	0	2022-04-29T00:00:00Z	ftp://ftp.ncbi.nlm.nih.gov/genomes/all/GCA/023/184/605/GCA_023184605.1_ASM2318460v1
Umbilicaria subpolyphylla	Eukaryota;Fungi;Ascomycetes	TBG_2324	SAMN26992779	PRJNA820300	GCA_023184615.1	Scaffold	31.8206	49.7		JALILW01	39	0	2022-04-29T00:00:00Z	ftp://ftp.ncbi.nlm.nih.gov/genomes/all/GCA/023/184/615/GCA_023184615.1_ASM2318461v1
Umbilicaria deusta	Eukaryota;Fungi;Ascomycetes	TBG_2334	SAMN26992774	PRJNA820300	GCA_023184635.1	Scaffold	40.8839	47		JALILR01	44	0	2022-04-29T00:00:00Z	ftp://ftp.ncbi.nlm.nih.gov/genomes/all/GCA/023/184/635/GCA_023184635.1_ASM2318463v1
Umbilicaria freyi	Eukaryota;Fungi;Ascomycetes	TBG_2329	SAMN26992773	PRJNA820300	GCA_023184675.1	Scaffold	47.5491	45.9		JALILQ01	107	0	2022-04-29T00:00:00Z	ftp://ftp.ncbi.nlm.nih.gov/genomes/all/GCA/023/184/675/GCA_023184675.1_ASM2318467v1
Umbilicaria phaea	Eukaryota;Fungi;Ascomycetes	TBG_1112	SAMN26992776	PRJNA820300	GCA_023184695.1	Scaffold	35.11	45.6		JALILT01	38	0	2022-04-29T00:00:00Z	ftp://ftp.ncbi.nlm.nih.gov/genomes/all/GCA/023/184/695/GCA_023184695.1_ASM2318469v1
Umbilicaria spodochroa	Eukaryota;Fungi;Ascomycetes	TBG_2434	SAMN26992778	PRJNA820300	GCA_023184705.1	Scaffold	44.3154	51		JALILV01	130	0	2022-04-29T00:00:00Z	ftp://ftp.ncbi.nlm.nih.gov/genomes/all/GCA/023/184/705/GCA_023184705.1_ASM2318470v1
Farysia itapuensis	Eukaryota;Fungi;Basidiomycetes	CBS 10428	SAMN26681044	PRJNA816553	GCA_023212645.1	Scaffold	13.7569	54.5		JALBYC01	71	0	2022-05-02T00:00:00Z	ftp://ftp.ncbi.nlm.nih.gov/genomes/all/GCA/023/212/645/GCA_023212645.1_ASM2321264v1
Pseudozyma pruni	Eukaryota;Fungi;Basidiomycetes	CBS 10937	SAMN26681046	PRJNA816553	GCA_023212685.1	Scaffold	17.8717	57.8		JALBYD01	112	0	2022-05-02T00:00:00Z	ftp://ftp.ncbi.nlm.nih.gov/genomes/all/GCA/023/212/685/GCA_023212685.1_ASM2321268v1
Moesziomyces parantarcticus	Eukaryota;Fungi;Basidiomycetes	CBS 10005	SAMN26681045	PRJNA816553	GCA_023212605.1	Contig	18.2157	60.2		JALCCF01	198	0	2022-05-02T00:00:00Z	ftp://ftp.ncbi.nlm.nih.gov/genomes/all/GCA/023/212/605/GCA_023212605.1_ASM2321260v1
Tranzscheliella williamsii	Eukaryota;Fungi;Basidiomycetes	CBS 131475	SAMN26681050	PRJNA816553	GCA_023212725.1	Scaffold	18.4775	57.9		JALBYF01	241	0	2022-05-02T00:00:00Z	ftp://ftp.ncbi.nlm.nih.gov/genomes/all/GCA/023/212/725/GCA_023212725.1_ASM2321272v1
Komagataella mondaviorum	Eukaryota;Fungi;Ascomycetes	CBS 15017	SAMN22242003	PRJNA770850	GCA_023213015.1	Contig	9.39188	41.7		JAKWBA01	10	0	2022-05-02T00:00:00Z	ftp://ftp.ncbi.nlm.nih.gov/genomes/all/GCA/023/213/015/GCA_023213015.1_ASM2321301v1
Komagataella ulmi	Eukaryota;Fungi;Ascomycetes	CBS 12361	SAMN22242004	PRJNA770850	GCA_023213065.1	Contig	9.49428	41.2		JAKWAZ01	6	0	2022-05-02T00:00:00Z	ftp://ftp.ncbi.nlm.nih.gov/genomes/all/GCA/023/213/065/GCA_023213065.1_ASM2321306v1
Sporisorium sorghi	Eukaryota;Fungi;Basidiomycetes	CBS 104.17	SAMN26681049	PRJNA816553	GCA_023212695.1	Scaffold	24.8282	55.5		JALCCG01	782	0	2022-05-02T00:00:00Z	ftp://ftp.ncbi.nlm.nih.gov/genomes/all/GCA/023/212/695/GCA_023212695.1_ASM2321269v1
Pseudozyma thailandica	Eukaryota;Fungi;Basidiomycetes	CBS 10006	SAMN26681047	PRJNA816553	GCA_023212835.1	Scaffold	19.6851	53.6		JALCCH01	1899	0	2022-05-02T00:00:00Z	ftp://ftp.ncbi.nlm.nih.gov/genomes/all/GCA/023/212/835/GCA_023212835.1_ASM2321283v1
[Candida] railenensis	Eukaryota;Fungi;Ascomycetes	CLIB 1423	SAMEA13788477	PRJEB51943	GCA_935541525.1	Scaffold	13.8026	39.162	mitochondrion:OW297541.1	CAKXYY01	58	5948	2022-03-31T00:00:00Z	ftp://ftp.ncbi.nlm.nih.gov/genomes/all/GCA/935/541/525/GCA_935541525.1_CLIB1423v1
Diaporthe ilicicola	Eukaryota;Fungi;Ascomycetes	FPH2015-502	SAMN21205738	PRJNA759853	GCA_023242295.1	Scaffold	65.224	44.1		JALPVH01	1398	12061	2022-05-05T00:00:00Z	ftp://ftp.ncbi.nlm.nih.gov/genomes/all/GCA/023/242/295/GCA_023242295.1_ASM2324229v1
Exobasidium cylindrosporum	Eukaryota;Fungi;Basidiomycetes	YG638	SAMN27967614	PRJNA833290	GCA_023273805.1	Complete	17.7961	40.944	chromosome 1:CP096878.1; chromosome 2:CP096879.1; chromosome 3:CP096880.1; mitochondrion MT:CP096881.1		4	0	2022-05-08T00:00:00Z	ftp://ftp.ncbi.nlm.nih.gov/genomes/all/GCA/023/273/805/GCA_023273805.1_ASM2327380v1
Kazachstania bovina	Eukaryota;Fungi;Ascomycetes	CBS 16326	SAMN26246087	PRJNA810350	GCA_023309525.1	Contig	15.8839	31.7		JAKZLQ01	210	0	2022-05-10T00:00:00Z	ftp://ftp.ncbi.nlm.nih.gov/genomes/all/GCA/023/309/525/GCA_023309525.1_ASM2330952v1
Eutypella sp. D-1	Eukaryota;Fungi;Ascomycetes	D-1	SAMN24433619	PRJNA792501	GCA_023313575.1	Contig	48.629	49.2		JAJTTP01	97	0	2022-05-10T00:00:00Z	ftp://ftp.ncbi.nlm.nih.gov/genomes/all/GCA/023/313/575/GCA_023313575.1_ASM2331357v1
Antrodia cinnamomea	Eukaryota;Fungi;Basidiomycetes	V5	SAMN19229741	PRJNA386064	GCA_022598655.1	Contig	32.9631	50.6207	mitochondrion MT:CM040236.1	JAHFVN01	33	14141	2022-03-16T00:00:00Z	ftp://ftp.ncbi.nlm.nih.gov/genomes/all/GCA/022/598/655/GCA_022598655.1_ASM2259865v1
Chytridiomycetes sp.	Eukaryota;Fungi;Other Fungi	concoct_11	SAMN22036270	PRJNA781406	GCA_023347005.1	Contig	9.03726	42.1		JAJQPK01	539	0	2022-05-12T00:00:00Z	ftp://ftp.ncbi.nlm.nih.gov/genomes/all/GCA/023/347/005/GCA_023347005.1_ASM2334700v1
Thermochaetoides dissita	Eukaryota;Fungi;Ascomycetes	CBS 180.67	SAMN13569812	PRJNA595853	GCA_011800035.1	Contig	28.064	30.8		JAAFKN01	5427	0	2020-03-31T00:00:00Z	ftp://ftp.ncbi.nlm.nih.gov/genomes/all/GCA/011/800/035/GCA_011800035.1_IMB_SAS_Cthedis_SODCAT_2020
Valsa friesii	Eukaryota;Fungi;Ascomycetes	EI-20	SAMN27812434	PRJNA796963	GCA_023375675.1	Scaffold	43.8006	49.1		JALQBC01	130	0	2022-05-16T00:00:00Z	ftp://ftp.ncbi.nlm.nih.gov/genomes/all/GCA/023/375/675/GCA_023375675.1_ASM2337567v1
Paramyrothecium foliicola	Eukaryota;Fungi;Ascomycetes	TJWQPF1	SAMN27065601	PRJNA821333	GCA_023375755.1	Contig	47.2887	51.1		JALHAH01	18	0	2022-05-16T00:00:00Z	ftp://ftp.ncbi.nlm.nih.gov/genomes/all/GCA/023/375/755/GCA_023375755.1_ASM2337575v1
Colletotrichum filicis	Eukaryota;Fungi;Ascomycetes	CBS 101611	SAMN05938703	PRJNA350378	GCA_023376865.1	Scaffold	62.9652	46		MOOC01	367	17391	2022-05-16T00:00:00Z	ftp://ftp.ncbi.nlm.nih.gov/genomes/all/GCA/023/376/865/GCA_023376865.1_CSPX01
Colletotrichum abscissum	Eukaryota;Fungi;Ascomycetes	Ca142	SAMN10780915	PRJNA516018	GCA_023376855.1	Scaffold	54.0019	51.1		SDAQ01	423	15499	2022-05-16T00:00:00Z	ftp://ftp.ncbi.nlm.nih.gov/genomes/all/GCA/023/376/855/GCA_023376855.1_CABS01_v0.1
fungal sp.	Eukaryota;Fungi;Other Fungi	concoct_113	SAMN22036267	PRJNA781406	GCA_023347065.1	Contig	5.04469	32.5		JAJQPH01	609	0	2022-05-12T00:00:00Z	ftp://ftp.ncbi.nlm.nih.gov/genomes/all/GCA/023/347/065/GCA_023347065.1_ASM2334706v1
Pestalotiopsis sp. LF_19_12	Eukaryota;Fungi;Ascomycetes	LF_19_12	SAMN27754693	PRJNA831558	GCA_023510015.1	Contig	48.1443	51.5		JALYBT01	320	0	2022-05-19T00:00:00Z	ftp://ftp.ncbi.nlm.nih.gov/genomes/all/GCA/023/510/015/GCA_023510015.1_ASM2351001v1
Fusarium liriodendri	Eukaryota;Fungi;Ascomycetes	NRRL 22389	SAMN27568456	PRJNA511036	GCA_023509735.1	Scaffold	46.1913	51.7		JALLKD01	1702	0	2022-05-19T00:00:00Z	ftp://ftp.ncbi.nlm.nih.gov/genomes/all/GCA/023/509/735/GCA_023509735.1_ASM2350973v1
Rugonectria rugulosa	Eukaryota;Fungi;Ascomycetes	CBS 126565	SAMN27671418	PRJNA826071	GCA_023509875.1	Scaffold	46.9556	51.3		JALNIO01	2884	0	2022-05-19T00:00:00Z	ftp://ftp.ncbi.nlm.nih.gov/genomes/all/GCA/023/509/875/GCA_023509875.1_ASM2350987v1
Aspergillus sp. PH3601	Eukaryota;Fungi;Ascomycetes	PH3601	SAMN27963283	PRJNA833221	GCA_023618865.1	Scaffold	33.8379	50		JALZZR01	132	0	2022-06-01T00:00:00Z	ftp://ftp.ncbi.nlm.nih.gov/genomes/all/GCA/023/618/865/GCA_023618865.1_ASM2361886v1
Aspergillus sp. R3602	Eukaryota;Fungi;Ascomycetes	R3602	SAMN27963281	PRJNA833221	GCA_023618935.1	Scaffold	33.9758	50		JALZZP01	72	0	2022-06-01T00:00:00Z	ftp://ftp.ncbi.nlm.nih.gov/genomes/all/GCA/023/618/935/GCA_023618935.1_ASM2361893v1
Aspergillus sp. PM3602	Eukaryota;Fungi;Ascomycetes	PM3602	SAMN27963279	PRJNA833221	GCA_023618995.1	Scaffold	33.4893	50		JALZZN01	58	0	2022-06-01T00:00:00Z	ftp://ftp.ncbi.nlm.nih.gov/genomes/all/GCA/023/618/995/GCA_023618995.1_ASM2361899v1
Aspergillus sp. PA40-03	Eukaryota;Fungi;Ascomycetes	PA40-03	SAMN27963280	PRJNA833221	GCA_023618985.1	Scaffold	33.5647	50.2		JALZZO01	244	0	2022-06-01T00:00:00Z	ftp://ftp.ncbi.nlm.nih.gov/genomes/all/GCA/023/618/985/GCA_023618985.1_ASM2361898v1
Aspergillus sp. PH2503	Eukaryota;Fungi;Ascomycetes	PH2503	SAMN27963277	PRJNA833221	GCA_023619285.1	Scaffold	34.2757	50		JALZZL01	137	0	2022-06-01T00:00:00Z	ftp://ftp.ncbi.nlm.nih.gov/genomes/all/GCA/023/619/285/GCA_023619285.1_ASM2361928v1
Aspergillus sp. S4402	Eukaryota;Fungi;Ascomycetes	S4402	SAMN27963276	PRJNA833221	GCA_023619295.1	Scaffold	33.331	50		JALZZK01	135	0	2022-06-01T00:00:00Z	ftp://ftp.ncbi.nlm.nih.gov/genomes/all/GCA/023/619/295/GCA_023619295.1_ASM2361929v1
Aspergillus sp. PB4105	Eukaryota;Fungi;Ascomycetes	PB4105	SAMN27963282	PRJNA833221	GCA_023618955.1	Scaffold	34.1645	50.3		JALZZQ01	388	0	2022-06-01T00:00:00Z	ftp://ftp.ncbi.nlm.nih.gov/genomes/all/GCA/023/618/955/GCA_023618955.1_ASM2361895v1
Aspergillus sp. PK2410	Eukaryota;Fungi;Ascomycetes	PK2410	SAMN27963275	PRJNA833221	GCA_023619325.1	Scaffold	34.3971	50		JALZZJ01	164	0	2022-06-01T00:00:00Z	ftp://ftp.ncbi.nlm.nih.gov/genomes/all/GCA/023/619/325/GCA_023619325.1_ASM2361932v1
Aspergillus sp. M3606	Eukaryota;Fungi;Ascomycetes	M3606	SAMN27963278	PRJNA833221	GCA_023619275.1	Scaffold	35.9175	49.9		JALZZM01	345	0	2022-06-01T00:00:00Z	ftp://ftp.ncbi.nlm.nih.gov/genomes/all/GCA/023/619/275/GCA_023619275.1_ASM2361927v1
Aspergillus sp. PYS2105	Eukaryota;Fungi;Ascomycetes	PYS2105	SAMN27963271	PRJNA833221	GCA_023619375.1	Scaffold	34.566	50		JALZZG01	200	0	2022-06-01T00:00:00Z	ftp://ftp.ncbi.nlm.nih.gov/genomes/all/GCA/023/619/375/GCA_023619375.1_ASM2361937v1
Aspergillus sp. S4401N	Eukaryota;Fungi;Ascomycetes	S4401N	SAMN27963272	PRJNA833221	GCA_023619365.1	Scaffold	32.9472	50.4		JALZZH01	263	0	2022-06-01T00:00:00Z	ftp://ftp.ncbi.nlm.nih.gov/genomes/all/GCA/023/619/365/GCA_023619365.1_ASM2361936v1
Aspergillus sp. S1702	Eukaryota;Fungi;Ascomycetes	S1702	SAMN27963269	PRJNA833221	GCA_023619415.1	Scaffold	34.7577	49.9		JALZZE01	131	0	2022-06-01T00:00:00Z	ftp://ftp.ncbi.nlm.nih.gov/genomes/all/GCA/023/619/415/GCA_023619415.1_ASM2361941v1
Aspergillus sp. M3605	Eukaryota;Fungi;Ascomycetes	M3605	SAMN27963273	PRJNA833221	GCA_023619345.1	Scaffold	35.8911	49.9		JALZZI01	354	0	2022-06-01T00:00:00Z	ftp://ftp.ncbi.nlm.nih.gov/genomes/all/GCA/023/619/345/GCA_023619345.1_ASM2361934v1
Aspergillus sp. S3606	Eukaryota;Fungi;Ascomycetes	S3606	SAMN27963265	PRJNA833221	GCA_023619495.1	Scaffold	33.8187	50		JALZZA01	58	0	2022-06-01T00:00:00Z	ftp://ftp.ncbi.nlm.nih.gov/genomes/all/GCA/023/619/495/GCA_023619495.1_ASM2361949v1
Aspergillus sp. PB4106	Eukaryota;Fungi;Ascomycetes	PB4106	SAMN27963267	PRJNA833221	GCA_023619455.1	Scaffold	34.4868	50		JALZZC01	189	0	2022-06-01T00:00:00Z	ftp://ftp.ncbi.nlm.nih.gov/genomes/all/GCA/023/619/455/GCA_023619455.1_ASM2361945v1
Aspergillus sp. S2103	Eukaryota;Fungi;Ascomycetes	S2103	SAMN27963270	PRJNA833221	GCA_023619405.1	Scaffold	33.6138	50.2		JALZZF01	326	0	2022-06-01T00:00:00Z	ftp://ftp.ncbi.nlm.nih.gov/genomes/all/GCA/023/619/405/GCA_023619405.1_ASM2361940v1
Aspergillus sp. F3604	Eukaryota;Fungi;Ascomycetes	F3604	SAMN27963266	PRJNA833221	GCA_023619485.1	Scaffold	34.8958	50		JALZZB01	220	0	2022-06-01T00:00:00Z	ftp://ftp.ncbi.nlm.nih.gov/genomes/all/GCA/023/619/485/GCA_023619485.1_ASM2361948v1
Aspergillus sp. PG3606D	Eukaryota;Fungi;Ascomycetes	PG3606D	SAMN27963263	PRJNA833221	GCA_023619545.1	Scaffold	33.4546	50		JALZYY01	133	0	2022-06-01T00:00:00Z	ftp://ftp.ncbi.nlm.nih.gov/genomes/all/GCA/023/619/545/GCA_023619545.1_ASM2361954v1
Aspergillus sp. F3605	Eukaryota;Fungi;Ascomycetes	F3605	SAMN27963268	PRJNA833221	GCA_023619445.1	Scaffold	34.7349	50.2		JALZZD01	347	0	2022-06-01T00:00:00Z	ftp://ftp.ncbi.nlm.nih.gov/genomes/all/GCA/023/619/445/GCA_023619445.1_ASM2361944v1
Aspergillus sp. S2105	Eukaryota;Fungi;Ascomycetes	S2105	SAMN27963260	PRJNA833221	GCA_023619605.1	Scaffold	33.7898	50		JALZYV01	46	0	2022-06-01T00:00:00Z	ftp://ftp.ncbi.nlm.nih.gov/genomes/all/GCA/023/619/605/GCA_023619605.1_ASM2361960v1
Aspergillus sp. S1903S	Eukaryota;Fungi;Ascomycetes	S1903S	SAMN27963264	PRJNA833221	GCA_023619515.1	Scaffold	33.644	50.2		JALZYZ01	259	0	2022-06-01T00:00:00Z	ftp://ftp.ncbi.nlm.nih.gov/genomes/all/GCA/023/619/515/GCA_023619515.1_ASM2361951v1
Aspergillus sp. PG3608	Eukaryota;Fungi;Ascomycetes	PG3608	SAMN27963262	PRJNA833221	GCA_023619555.1	Scaffold	34.8969	50.1		JALZYX01	247	0	2022-06-01T00:00:00Z	ftp://ftp.ncbi.nlm.nih.gov/genomes/all/GCA/023/619/555/GCA_023619555.1_ASM2361955v1
Aspergillus sp. PB4102	Eukaryota;Fungi;Ascomycetes	PB4102	SAMN27963261	PRJNA833221	GCA_023619575.1	Scaffold	34.4773	50		JALZYW01	218	0	2022-06-01T00:00:00Z	ftp://ftp.ncbi.nlm.nih.gov/genomes/all/GCA/023/619/575/GCA_023619575.1_ASM2361957v1
Aspergillus sp. PG3603	Eukaryota;Fungi;Ascomycetes	PG3603	SAMN27963259	PRJNA833221	GCA_023619615.1	Scaffold	33.4589	50		JALZYU01	147	0	2022-06-01T00:00:00Z	ftp://ftp.ncbi.nlm.nih.gov/genomes/all/GCA/023/619/615/GCA_023619615.1_ASM2361961v1
Aspergillus sp. S1905	Eukaryota;Fungi;Ascomycetes	S1905	SAMN27963257	PRJNA833221	GCA_023619655.1	Scaffold	33.8391	49.9		JALZYS01	108	0	2022-06-01T00:00:00Z	ftp://ftp.ncbi.nlm.nih.gov/genomes/all/GCA/023/619/655/GCA_023619655.1_ASM2361965v1
Aspergillus sp. PB2407	Eukaryota;Fungi;Ascomycetes	PB2407	SAMN27963253	PRJNA833221	GCA_023619755.1	Scaffold	33.5287	50		JALZYO01	52	0	2022-06-01T00:00:00Z	ftp://ftp.ncbi.nlm.nih.gov/genomes/all/GCA/023/619/755/GCA_023619755.1_ASM2361975v1
Aspergillus sp. S2109	Eukaryota;Fungi;Ascomycetes	S2109	SAMN27963258	PRJNA833221	GCA_023619645.1	Scaffold	33.541	50.2		JALZYT01	205	0	2022-06-01T00:00:00Z	ftp://ftp.ncbi.nlm.nih.gov/genomes/all/GCA/023/619/645/GCA_023619645.1_ASM2361964v1
Aspergillus sp. F3601	Eukaryota;Fungi;Ascomycetes	F3601	SAMN27963254	PRJNA833221	GCA_023619735.1	Scaffold	33.6202	50.3		JALZYP01	151	0	2022-06-01T00:00:00Z	ftp://ftp.ncbi.nlm.nih.gov/genomes/all/GCA/023/619/735/GCA_023619735.1_ASM2361973v1
Aspergillus sp. R2804	Eukaryota;Fungi;Ascomycetes	R2804	SAMN27963255	PRJNA833221	GCA_023619725.1	Scaffold	34.5321	50.1		JALZYQ01	249	0	2022-06-01T00:00:00Z	ftp://ftp.ncbi.nlm.nih.gov/genomes/all/GCA/023/619/725/GCA_023619725.1_ASM2361972v1
Aspergillus sp. PA2101	Eukaryota;Fungi;Ascomycetes	PA2101	SAMN27963256	PRJNA833221	GCA_023619705.1	Scaffold	34.4944	50.1		JALZYR01	279	0	2022-06-01T00:00:00Z	ftp://ftp.ncbi.nlm.nih.gov/genomes/all/GCA/023/619/705/GCA_023619705.1_ASM2361970v1
Alternaria sp. S3601	Eukaryota;Fungi;Ascomycetes	S3601	SAMN27963195	PRJNA833221	GCA_023621325.1	Scaffold	34.2445	50.9		JALZWS01	75	0	2022-06-01T00:00:00Z	ftp://ftp.ncbi.nlm.nih.gov/genomes/all/GCA/023/621/325/GCA_023621325.1_ASM2362132v1
Alternaria sp. M3903	Eukaryota;Fungi;Ascomycetes	M3903	SAMN27963196	PRJNA833221	GCA_023621305.1	Scaffold	33.7744	51.1		JALZWT01	104	0	2022-06-01T00:00:00Z	ftp://ftp.ncbi.nlm.nih.gov/genomes/all/GCA/023/621/305/GCA_023621305.1_ASM2362130v1
Alternaria sp. M3908	Eukaryota;Fungi;Ascomycetes	M3908	SAMN27963194	PRJNA833221	GCA_023621335.1	Scaffold	33.7714	51.1		JALZWR01	118	0	2022-06-01T00:00:00Z	ftp://ftp.ncbi.nlm.nih.gov/genomes/all/GCA/023/621/335/GCA_023621335.1_ASM2362133v1
Thermoascaceae sp. PK2413	Eukaryota;Fungi;Ascomycetes	M2901	SAMN27963497	PRJNA833221	GCA_023624055.1	Scaffold	32.0896	47.6		JAMADQ01	52	0	2022-06-01T00:00:00Z	ftp://ftp.ncbi.nlm.nih.gov/genomes/all/GCA/023/624/055/GCA_023624055.1_ASM2362405v1
Thermoascaceae sp. M2902	Eukaryota;Fungi;Ascomycetes	PL2405	SAMN27963498	PRJNA833221	GCA_023624045.1	Scaffold	31.9798	47.7		JAMADP01	147	0	2022-06-01T00:00:00Z	ftp://ftp.ncbi.nlm.nih.gov/genomes/all/GCA/023/624/045/GCA_023624045.1_ASM2362404v1
Thermoascaceae sp. M2901	Eukaryota;Fungi;Ascomycetes	PK2413	SAMN27963495	PRJNA833221	GCA_023624095.1	Scaffold	32.0523	47.6		JAMADS01	34	0	2022-06-01T00:00:00Z	ftp://ftp.ncbi.nlm.nih.gov/genomes/all/GCA/023/624/095/GCA_023624095.1_ASM2362409v1
Thermoascaceae sp. PL2402	Eukaryota;Fungi;Ascomycetes	PL2402	SAMN27963496	PRJNA833221	GCA_023624085.1	Scaffold	32.0307	47.7		JAMADR01	55	0	2022-06-01T00:00:00Z	ftp://ftp.ncbi.nlm.nih.gov/genomes/all/GCA/023/624/085/GCA_023624085.1_ASM2362408v1
Thermoascaceae sp. PL2405	Eukaryota;Fungi;Ascomycetes	M2902	SAMN27963494	PRJNA833221	GCA_023624145.1	Scaffold	31.9765	47.7		JAMADT01	168	0	2022-06-01T00:00:00Z	ftp://ftp.ncbi.nlm.nih.gov/genomes/all/GCA/023/624/145/GCA_023624145.1_ASM2362414v1
Aspergillus sp. PA3604	Eukaryota;Fungi;Ascomycetes	PA3604	SAMN27963362	PRJNA833221	GCA_023624935.1	Scaffold	35.2613	49.8		JAMABJ01	564	0	2022-06-01T00:00:00Z	ftp://ftp.ncbi.nlm.nih.gov/genomes/all/GCA/023/624/935/GCA_023624935.1_ASM2362493v1
Aspergillus sp. B3605	Eukaryota;Fungi;Ascomycetes	B3605	SAMN27963357	PRJNA833221	GCA_023625035.1	Scaffold	34.7214	50.1		JAMABE01	450	0	2022-06-01T00:00:00Z	ftp://ftp.ncbi.nlm.nih.gov/genomes/all/GCA/023/625/035/GCA_023625035.1_ASM2362503v1
Aspergillus sp. S3602	Eukaryota;Fungi;Ascomycetes	S3602	SAMN27963356	PRJNA833221	GCA_023625055.1	Scaffold	33.8111	50		JAMABD01	227	0	2022-06-01T00:00:00Z	ftp://ftp.ncbi.nlm.nih.gov/genomes/all/GCA/023/625/055/GCA_023625055.1_ASM2362505v1
Aspergillus sp. R2506	Eukaryota;Fungi;Ascomycetes	R2506	SAMN27963352	PRJNA833221	GCA_023625075.1	Scaffold	35.2649	49.8		JAMAAZ01	332	0	2022-06-01T00:00:00Z	ftp://ftp.ncbi.nlm.nih.gov/genomes/all/GCA/023/625/075/GCA_023625075.1_ASM2362507v1
Aspergillus sp. S2111Y	Eukaryota;Fungi;Ascomycetes	S2111Y	SAMN27963354	PRJNA833221	GCA_023625095.1	Scaffold	35.3155	49.7		JAMABB01	276	0	2022-06-01T00:00:00Z	ftp://ftp.ncbi.nlm.nih.gov/genomes/all/GCA/023/625/095/GCA_023625095.1_ASM2362509v1
Aspergillus sp. R1430	Eukaryota;Fungi;Ascomycetes	R1430	SAMN27963355	PRJNA833221	GCA_023625135.1	Scaffold	35.3678	49.4		JAMABC01	235	0	2022-06-01T00:00:00Z	ftp://ftp.ncbi.nlm.nih.gov/genomes/all/GCA/023/625/135/GCA_023625135.1_ASM2362513v1
Aspergillus sp. 2NF923	Eukaryota;Fungi;Ascomycetes	2NF923	SAMN27963353	PRJNA833221	GCA_023625115.1	Scaffold	33.2436	49.9		JAMABA01	351	0	2022-06-01T00:00:00Z	ftp://ftp.ncbi.nlm.nih.gov/genomes/all/GCA/023/625/115/GCA_023625115.1_ASM2362511v1
Aspergillus sp. B3601	Eukaryota;Fungi;Ascomycetes	B3601	SAMN27963348	PRJNA833221	GCA_023625155.1	Scaffold	35.6305	49.5		JAMAAV01	529	0	2022-06-01T00:00:00Z	ftp://ftp.ncbi.nlm.nih.gov/genomes/all/GCA/023/625/155/GCA_023625155.1_ASM2362515v1
Aspergillus sp. S2111G.1	Eukaryota;Fungi;Ascomycetes	S2111G.1	SAMN27963349	PRJNA833221	GCA_023625175.1	Scaffold	34.6098	50.4		JAMAAW01	301	0	2022-06-01T00:00:00Z	ftp://ftp.ncbi.nlm.nih.gov/genomes/all/GCA/023/625/175/GCA_023625175.1_ASM2362517v1
Aspergillus sp. 2NF925	Eukaryota;Fungi;Ascomycetes	2NF925	SAMN27963351	PRJNA833221	GCA_023625195.1	Scaffold	33.2989	49.8		JAMAAY01	359	0	2022-06-01T00:00:00Z	ftp://ftp.ncbi.nlm.nih.gov/genomes/all/GCA/023/625/195/GCA_023625195.1_ASM2362519v1
Aspergillus sp. S2101G	Eukaryota;Fungi;Ascomycetes	S2101G	SAMN27963350	PRJNA833221	GCA_023625215.1	Scaffold	35.0265	50		JAMAAX01	274	0	2022-06-01T00:00:00Z	ftp://ftp.ncbi.nlm.nih.gov/genomes/all/GCA/023/625/215/GCA_023625215.1_ASM2362521v1
Aspergillus sp. S3605	Eukaryota;Fungi;Ascomycetes	S3605	SAMN27963346	PRJNA833221	GCA_023625235.1	Scaffold	33.776	50		JAMAAU01	217	0	2022-06-01T00:00:00Z	ftp://ftp.ncbi.nlm.nih.gov/genomes/all/GCA/023/625/235/GCA_023625235.1_ASM2362523v1
Aspergillus sp. 2NF922	Eukaryota;Fungi;Ascomycetes	2NF922	SAMN27963345	PRJNA833221	GCA_023625275.1	Scaffold	33.2876	49.8		JAMAAT01	363	0	2022-06-01T00:00:00Z	ftp://ftp.ncbi.nlm.nih.gov/genomes/all/GCA/023/625/275/GCA_023625275.1_ASM2362527v1
Aspergillus sp. PG3606C	Eukaryota;Fungi;Ascomycetes	PG3606C	SAMN27963343	PRJNA833221	GCA_023625255.1	Scaffold	33.752	50		JAMAAS01	239	0	2022-06-01T00:00:00Z	ftp://ftp.ncbi.nlm.nih.gov/genomes/all/GCA/023/625/255/GCA_023625255.1_ASM2362525v1
Aspergillus sp. PM3601	Eukaryota;Fungi;Ascomycetes	PM3601	SAMN27963342	PRJNA833221	GCA_023625295.1	Scaffold	34.8499	49.7		JAMAAR01	205	0	2022-06-01T00:00:00Z	ftp://ftp.ncbi.nlm.nih.gov/genomes/all/GCA/023/625/295/GCA_023625295.1_ASM2362529v1
Aspergillus sp. PG3605	Eukaryota;Fungi;Ascomycetes	2NP920	SAMN27963589	PRJNA833221	GCA_023625635.1	Scaffold	10.6403	55.7		JAMAFM01	25	0	2022-06-01T00:00:00Z	ftp://ftp.ncbi.nlm.nih.gov/genomes/all/GCA/023/625/635/GCA_023625635.1_ASM2362563v1
Penicillium sp. R2202	Eukaryota;Fungi;Ascomycetes	2NP930A	SAMN27963590	PRJNA833221	GCA_023625675.1	Scaffold	10.6406	55.7		JAMAFL01	23	0	2022-06-01T00:00:00Z	ftp://ftp.ncbi.nlm.nih.gov/genomes/all/GCA/023/625/675/GCA_023625675.1_ASM2362567v1
Debaryomycetaceae sp. NP9010	Eukaryota;Fungi;Ascomycetes	2NR913A	SAMN27963586	PRJNA833221	GCA_023625715.1	Scaffold	10.6415	55.7		JAMAFP01	24	0	2022-06-01T00:00:00Z	ftp://ftp.ncbi.nlm.nih.gov/genomes/all/GCA/023/625/715/GCA_023625715.1_ASM2362571v1
Debaryomycetaceae sp. 2NP930A	Eukaryota;Fungi;Ascomycetes	NP9010	SAMN27963588	PRJNA833221	GCA_023625695.1	Scaffold	10.6372	55.7		JAMAFN01	97	0	2022-06-01T00:00:00Z	ftp://ftp.ncbi.nlm.nih.gov/genomes/all/GCA/023/625/695/GCA_023625695.1_ASM2362569v1
Debaryomycetaceae sp. 2NP920	Eukaryota;Fungi;Ascomycetes	Y9007B	SAMN27963587	PRJNA833221	GCA_023625755.1	Scaffold	10.6396	55.7		JAMAFO01	24	0	2022-06-01T00:00:00Z	ftp://ftp.ncbi.nlm.nih.gov/genomes/all/GCA/023/625/755/GCA_023625755.1_ASM2362575v1
Debaryomycetaceae sp. Y9007B	Eukaryota;Fungi;Ascomycetes	2NR914	SAMN27963585	PRJNA833221	GCA_023625735.1	Scaffold	10.6421	55.7		JAMAFQ01	24	0	2022-06-01T00:00:00Z	ftp://ftp.ncbi.nlm.nih.gov/genomes/all/GCA/023/625/735/GCA_023625735.1_ASM2362573v1
Debaryomycetaceae sp. 2NR913A	Eukaryota;Fungi;Ascomycetes	Y9007B-2	SAMN27963584	PRJNA833221	GCA_023625775.1	Contig	10.6179	55.7		JAMAFR01	37	0	2022-06-01T00:00:00Z	ftp://ftp.ncbi.nlm.nih.gov/genomes/all/GCA/023/625/775/GCA_023625775.1_ASM2362577v1
Trichocomaceae sp. PB3601	Eukaryota;Fungi;Ascomycetes	PB3603	SAMN27963537	PRJNA833221	GCA_023625835.1	Scaffold	34.0747	46.9		JAMAFW01	367	0	2022-06-01T00:00:00Z	ftp://ftp.ncbi.nlm.nih.gov/genomes/all/GCA/023/625/835/GCA_023625835.1_ASM2362583v1
Onygenales sp. R3503	Eukaryota;Fungi;Ascomycetes	PB3601	SAMN27963539	PRJNA833221	GCA_023625855.1	Scaffold	34.3653	46.7		JAMAFU01	297	0	2022-06-01T00:00:00Z	ftp://ftp.ncbi.nlm.nih.gov/genomes/all/GCA/023/625/855/GCA_023625855.1_ASM2362585v1
Talaromyces sp. F3606	Eukaryota;Fungi;Ascomycetes	PYS2103	SAMN27963534	PRJNA833221	GCA_023625895.1	Scaffold	29.4576	47.4		JAMAFZ01	183	0	2022-06-01T00:00:00Z	ftp://ftp.ncbi.nlm.nih.gov/genomes/all/GCA/023/625/895/GCA_023625895.1_ASM2362589v1
Trichocomaceae sp. PB3603	Eukaryota;Fungi;Ascomycetes	PH2104	SAMN27963535	PRJNA833221	GCA_023625915.1	Scaffold	29.5401	47.3		JAMAFY01	192	0	2022-06-01T00:00:00Z	ftp://ftp.ncbi.nlm.nih.gov/genomes/all/GCA/023/625/915/GCA_023625915.1_ASM2362591v1
Onygenales sp. R13A2	Eukaryota;Fungi;Ascomycetes	PYS4502	SAMN27963538	PRJNA833221	GCA_023625935.1	Scaffold	34.5476	46.5		JAMAFV01	295	0	2022-06-01T00:00:00Z	ftp://ftp.ncbi.nlm.nih.gov/genomes/all/GCA/023/625/935/GCA_023625935.1_ASM2362593v1
Talaromyces sp. PH2104	Eukaryota;Fungi;Ascomycetes	PT2101	SAMN27963533	PRJNA833221	GCA_023625955.1	Scaffold	29.3837	47.5		JAMAGA01	187	0	2022-06-01T00:00:00Z	ftp://ftp.ncbi.nlm.nih.gov/genomes/all/GCA/023/625/955/GCA_023625955.1_ASM2362595v1
Trichocomaceae sp. PYS4502	Eukaryota;Fungi;Ascomycetes	F3606	SAMN27963536	PRJNA833221	GCA_023625875.1	Scaffold	29.2641	47.5		JAMAFX01	896	0	2022-06-01T00:00:00Z	ftp://ftp.ncbi.nlm.nih.gov/genomes/all/GCA/023/625/875/GCA_023625875.1_ASM2362587v1
Talaromyces sp. PF3502	Eukaryota;Fungi;Ascomycetes	PM2405	SAMN27963529	PRJNA833221	GCA_023625995.1	Scaffold	34.6712	46.8		JAMAGE01	158	0	2022-06-01T00:00:00Z	ftp://ftp.ncbi.nlm.nih.gov/genomes/all/GCA/023/625/995/GCA_023625995.1_ASM2362599v1
Talaromyces sp. PYS2103	Eukaryota;Fungi;Ascomycetes	P2101	SAMN27963532	PRJNA833221	GCA_023625975.1	Scaffold	29.2772	45.2		JAMAGB01	543	0	2022-06-01T00:00:00Z	ftp://ftp.ncbi.nlm.nih.gov/genomes/all/GCA/023/625/975/GCA_023625975.1_ASM2362597v1
Talaromyces sp. PF2101	Eukaryota;Fungi;Ascomycetes	X2403	SAMN27963528	PRJNA833221	GCA_023626055.1	Scaffold	33.8784	47.4		JAMAGF01	192	0	2022-06-01T00:00:00Z	ftp://ftp.ncbi.nlm.nih.gov/genomes/all/GCA/023/626/055/GCA_023626055.1_ASM2362605v1
Talaromyces sp. P2101	Eukaryota;Fungi;Ascomycetes	PF2101	SAMN27963530	PRJNA833221	GCA_023626015.1	Scaffold	27.7044	46.8		JAMAGD01	384	0	2022-06-01T00:00:00Z	ftp://ftp.ncbi.nlm.nih.gov/genomes/all/GCA/023/626/015/GCA_023626015.1_ASM2362601v1
Talaromyces sp. PT2101	Eukaryota;Fungi;Ascomycetes	PF3502	SAMN27963531	PRJNA833221	GCA_023626035.1	Scaffold	28.8792	45.6		JAMAGC01	508	0	2022-06-01T00:00:00Z	ftp://ftp.ncbi.nlm.nih.gov/genomes/all/GCA/023/626/035/GCA_023626035.1_ASM2362603v1
Talaromyces sp. PM2405	Eukaryota;Fungi;Ascomycetes	R2405	SAMN27963527	PRJNA833221	GCA_023626075.1	Scaffold	35.3317	46.6		JAMAGG01	330	0	2022-06-01T00:00:00Z	ftp://ftp.ncbi.nlm.nih.gov/genomes/all/GCA/023/626/075/GCA_023626075.1_ASM2362607v1
Talaromyces sp. X2403	Eukaryota;Fungi;Ascomycetes	PX2406	SAMN27963526	PRJNA833221	GCA_023626095.1	Scaffold	35.0456	46.5		JAMAGH01	123	0	2022-06-01T00:00:00Z	ftp://ftp.ncbi.nlm.nih.gov/genomes/all/GCA/023/626/095/GCA_023626095.1_ASM2362609v1
Talaromyces sp. PX2406	Eukaryota;Fungi;Ascomycetes	PL2406	SAMN27963524	PRJNA833221	GCA_023626115.1	Scaffold	34.2713	47.2		JAMAGJ01	182	0	2022-06-01T00:00:00Z	ftp://ftp.ncbi.nlm.nih.gov/genomes/all/GCA/023/626/115/GCA_023626115.1_ASM2362611v1
Talaromyces sp. R2405	Eukaryota;Fungi;Ascomycetes	R2412	SAMN27963525	PRJNA833221	GCA_023626155.1	Scaffold	34.2407	47.2		JAMAGI01	214	0	2022-06-01T00:00:00Z	ftp://ftp.ncbi.nlm.nih.gov/genomes/all/GCA/023/626/155/GCA_023626155.1_ASM2362615v1
Talaromyces sp. PX1902	Eukaryota;Fungi;Ascomycetes	PX2802	SAMN27963521	PRJNA833221	GCA_023626175.1	Scaffold	35.0324	46.2		JAMAGM01	321	0	2022-06-01T00:00:00Z	ftp://ftp.ncbi.nlm.nih.gov/genomes/all/GCA/023/626/175/GCA_023626175.1_ASM2362617v1
Talaromyces sp. R2412	Eukaryota;Fungi;Ascomycetes	PX1902	SAMN27963523	PRJNA833221	GCA_023626135.1	Scaffold	33.6816	45.1		JAMAGK01	593	0	2022-06-01T00:00:00Z	ftp://ftp.ncbi.nlm.nih.gov/genomes/all/GCA/023/626/135/GCA_023626135.1_ASM2362613v1
Talaromyces sp. B14P1	Eukaryota;Fungi;Ascomycetes	PYS2902	SAMN27963520	PRJNA833221	GCA_023626195.1	Scaffold	34.4613	46.3		JAMAGN01	294	0	2022-06-01T00:00:00Z	ftp://ftp.ncbi.nlm.nih.gov/genomes/all/GCA/023/626/195/GCA_023626195.1_ASM2362619v1
Talaromyces sp. PL2406	Eukaryota;Fungi;Ascomycetes	B14P1	SAMN27963522	PRJNA833221	GCA_023626215.1	Scaffold	32.9002	46.7		JAMAGL01	325	0	2022-06-01T00:00:00Z	ftp://ftp.ncbi.nlm.nih.gov/genomes/all/GCA/023/626/215/GCA_023626215.1_ASM2362621v1
Talaromyces sp. PYS2902	Eukaryota;Fungi;Ascomycetes	PF30-1D	SAMN27963518	PRJNA833221	GCA_023626235.1	Scaffold	34.8062	46.3		JAMAGP01	467	0	2022-06-01T00:00:00Z	ftp://ftp.ncbi.nlm.nih.gov/genomes/all/GCA/023/626/235/GCA_023626235.1_ASM2362623v1
Talaromyces sp. PF30-1C	Eukaryota;Fungi;Ascomycetes	PF30-5	SAMN27963515	PRJNA833221	GCA_023626275.1	Scaffold	34.7146	46.4		JAMAGS01	355	0	2022-06-01T00:00:00Z	ftp://ftp.ncbi.nlm.nih.gov/genomes/all/GCA/023/626/275/GCA_023626275.1_ASM2362627v1
Talaromyces sp. PX2802	Eukaryota;Fungi;Ascomycetes	PF30-10	SAMN27963519	PRJNA833221	GCA_023626255.1	Scaffold	34.5944	46.6		JAMAGO01	361	0	2022-06-01T00:00:00Z	ftp://ftp.ncbi.nlm.nih.gov/genomes/all/GCA/023/626/255/GCA_023626255.1_ASM2362625v1
Talaromyces sp. PF30-10	Eukaryota;Fungi;Ascomycetes	PF30-1C	SAMN27963517	PRJNA833221	GCA_023626295.1	Scaffold	34.7466	46.4		JAMAGQ01	398	0	2022-06-01T00:00:00Z	ftp://ftp.ncbi.nlm.nih.gov/genomes/all/GCA/023/626/295/GCA_023626295.1_ASM2362629v1
Talaromyces sp. PF30-1D	Eukaryota;Fungi;Ascomycetes	PG4302	SAMN27963516	PRJNA833221	GCA_023626315.1	Scaffold	34.8794	46.4		JAMAGR01	401	0	2022-06-01T00:00:00Z	ftp://ftp.ncbi.nlm.nih.gov/genomes/all/GCA/023/626/315/GCA_023626315.1_ASM2362631v1
Talaromyces sp. PG4302	Eukaryota;Fungi;Ascomycetes	PT3601	SAMN27963514	PRJNA833221	GCA_023626335.1	Scaffold	34.7701	46.5		JAMAGT01	395	0	2022-06-01T00:00:00Z	ftp://ftp.ncbi.nlm.nih.gov/genomes/all/GCA/023/626/335/GCA_023626335.1_ASM2362633v1
Talaromyces sp. PT3601	Eukaryota;Fungi;Ascomycetes	M1327	SAMN27963492	PRJNA833221	GCA_023626395.1	Scaffold	33.6337	47		JAMAGV01	199	0	2022-06-01T00:00:00Z	ftp://ftp.ncbi.nlm.nih.gov/genomes/all/GCA/023/626/395/GCA_023626395.1_ASM2362639v1
Talaromyces sp. PF30-5	Eukaryota;Fungi;Ascomycetes	S1602	SAMN27963493	PRJNA833221	GCA_023626375.1	Scaffold	35.4017	46.5		JAMAGU01	342	0	2022-06-01T00:00:00Z	ftp://ftp.ncbi.nlm.nih.gov/genomes/all/GCA/023/626/375/GCA_023626375.1_ASM2362637v1
Aspergillaceae sp. S1701	Eukaryota;Fungi;Ascomycetes	PF2412A	SAMN27963489	PRJNA833221	GCA_023626415.1	Scaffold	35.1445	48.3		JAMAGY01	226	0	2022-06-01T00:00:00Z	ftp://ftp.ncbi.nlm.nih.gov/genomes/all/GCA/023/626/415/GCA_023626415.1_ASM2362641v1
Aspergillaceae sp. M1327	Eukaryota;Fungi;Ascomycetes	PF1803	SAMN27963490	PRJNA833221	GCA_023626435.1	Scaffold	27.6957	51.1		JAMAGX01	309	0	2022-06-01T00:00:00Z	ftp://ftp.ncbi.nlm.nih.gov/genomes/all/GCA/023/626/435/GCA_023626435.1_ASM2362643v1
Aspergillaceae sp. S1602	Eukaryota;Fungi;Ascomycetes	S1701	SAMN27963491	PRJNA833221	GCA_023626355.1	Scaffold	33.7281	48.5		JAMAGW01	478	0	2022-06-01T00:00:00Z	ftp://ftp.ncbi.nlm.nih.gov/genomes/all/GCA/023/626/355/GCA_023626355.1_ASM2362635v1
Penicillium sp. PT4103	Eukaryota;Fungi;Ascomycetes	D2Mb	SAMN27963484	PRJNA833221	GCA_023626495.1	Scaffold	29.9493	50.7		JAMAHB01	401	0	2022-06-01T00:00:00Z	ftp://ftp.ncbi.nlm.nih.gov/genomes/all/GCA/023/626/495/GCA_023626495.1_ASM2362649v1
Penicillium sp. R1202D	Eukaryota;Fungi;Ascomycetes	S1126A	SAMN27963483	PRJNA833221	GCA_023626515.1	Scaffold	30.9519	50.3		JAMAHC01	364	0	2022-06-01T00:00:00Z	ftp://ftp.ncbi.nlm.nih.gov/genomes/all/GCA/023/626/515/GCA_023626515.1_ASM2362651v1
Penicillium sp. S1126A	Eukaryota;Fungi;Ascomycetes	PH3801	SAMN27963481	PRJNA833221	GCA_023626535.1	Scaffold	30.4214	50.5		JAMAHD01	433	0	2022-06-01T00:00:00Z	ftp://ftp.ncbi.nlm.nih.gov/genomes/all/GCA/023/626/535/GCA_023626535.1_ASM2362653v1
Penicillium sp. PF2412A	Eukaryota;Fungi;Ascomycetes	R1202D	SAMN27963485	PRJNA833221	GCA_023626555.1	Scaffold	31.1411	50.4		JAMAHA01	570	0	2022-06-01T00:00:00Z	ftp://ftp.ncbi.nlm.nih.gov/genomes/all/GCA/023/626/555/GCA_023626555.1_ASM2362655v1
Penicillium sp. PH3801	Eukaryota;Fungi;Ascomycetes	S1316	SAMN27963480	PRJNA833221	GCA_023626615.1	Scaffold	30.7904	50.3		JAMAHE01	720	0	2022-06-01T00:00:00Z	ftp://ftp.ncbi.nlm.nih.gov/genomes/all/GCA/023/626/615/GCA_023626615.1_ASM2362661v1
Aspergillaceae sp. PF1803	Eukaryota;Fungi;Ascomycetes	PT4103	SAMN27963486	PRJNA833221	GCA_023626575.1	Scaffold	40.24	48		JAMAGZ01	1741	0	2022-06-01T00:00:00Z	ftp://ftp.ncbi.nlm.nih.gov/genomes/all/GCA/023/626/575/GCA_023626575.1_ASM2362657v1
Aspergillus sp. R2504	Eukaryota;Fungi;Ascomycetes	S1107B	SAMN27963379	PRJNA833221	GCA_023627395.1	Scaffold	25.5888	49.2		JAMAHG01	473	0	2022-06-01T00:00:00Z	ftp://ftp.ncbi.nlm.nih.gov/genomes/all/GCA/023/627/395/GCA_023627395.1_ASM2362739v1
Penicillium sp. S1316	Eukaryota;Fungi;Ascomycetes	R2504	SAMN27963380	PRJNA833221	GCA_023627405.1	Scaffold	41.245	50.9		JAMAHF01	701	0	2022-06-01T00:00:00Z	ftp://ftp.ncbi.nlm.nih.gov/genomes/all/GCA/023/627/405/GCA_023627405.1_ASM2362740v1
Aspergillus sp. PYS4201	Eukaryota;Fungi;Ascomycetes	S3505	SAMN27963377	PRJNA833221	GCA_023627435.1	Scaffold	25.5472	49.2		JAMAHI01	349	0	2022-06-01T00:00:00Z	ftp://ftp.ncbi.nlm.nih.gov/genomes/all/GCA/023/627/435/GCA_023627435.1_ASM2362743v1
Aspergillus sp. S3505	Eukaryota;Fungi;Ascomycetes	S1801	SAMN27963376	PRJNA833221	GCA_023627475.1	Scaffold	26.0227	49.1		JAMAHJ01	169	0	2022-06-01T00:00:00Z	ftp://ftp.ncbi.nlm.nih.gov/genomes/all/GCA/023/627/475/GCA_023627475.1_ASM2362747v1
Aspergillus sp. S1107B	Eukaryota;Fungi;Ascomycetes	PYS4201	SAMN27963378	PRJNA833221	GCA_023627455.1	Scaffold	25.7869	49.1		JAMAHH01	348	0	2022-06-01T00:00:00Z	ftp://ftp.ncbi.nlm.nih.gov/genomes/all/GCA/023/627/455/GCA_023627455.1_ASM2362745v1
Aspergillus sp. PYS4241	Eukaryota;Fungi;Ascomycetes	PYS4240	SAMN27963374	PRJNA833221	GCA_023627515.1	Scaffold	25.8067	49.1		JAMAHL01	357	0	2022-06-01T00:00:00Z	ftp://ftp.ncbi.nlm.nih.gov/genomes/all/GCA/023/627/515/GCA_023627515.1_ASM2362751v1
Aspergillus sp. PYS4240	Eukaryota;Fungi;Ascomycetes	S1802E	SAMN27963373	PRJNA833221	GCA_023627495.1	Scaffold	25.993	49.1		JAMAHM01	208	0	2022-06-01T00:00:00Z	ftp://ftp.ncbi.nlm.nih.gov/genomes/all/GCA/023/627/495/GCA_023627495.1_ASM2362749v1
Aspergillus sp. S1802E	Eukaryota;Fungi;Ascomycetes	R2302	SAMN27963372	PRJNA833221	GCA_023627535.1	Scaffold	36.4316	49.7		JAMAHN01	225	0	2022-06-01T00:00:00Z	ftp://ftp.ncbi.nlm.nih.gov/genomes/all/GCA/023/627/535/GCA_023627535.1_ASM2362753v1
Aspergillus sp. S1801	Eukaryota;Fungi;Ascomycetes	PYS4241	SAMN27963375	PRJNA833221	GCA_023627555.1	Scaffold	25.7817	49.1		JAMAHK01	343	0	2022-06-01T00:00:00Z	ftp://ftp.ncbi.nlm.nih.gov/genomes/all/GCA/023/627/555/GCA_023627555.1_ASM2362755v1
Aspergillus sp. R2407	Eukaryota;Fungi;Ascomycetes	R2305	SAMN27963370	PRJNA833221	GCA_023627575.1	Scaffold	36.3826	49.8		JAMAHP01	294	0	2022-06-01T00:00:00Z	ftp://ftp.ncbi.nlm.nih.gov/genomes/all/GCA/023/627/575/GCA_023627575.1_ASM2362757v1
Aspergillus sp. R3607	Eukaryota;Fungi;Ascomycetes	F3603	SAMN27963368	PRJNA833221	GCA_023627635.1	Scaffold	34.0239	50		JAMAHR01	183	0	2022-06-01T00:00:00Z	ftp://ftp.ncbi.nlm.nih.gov/genomes/all/GCA/023/627/635/GCA_023627635.1_ASM2362763v1
Aspergillus sp. R2302	Eukaryota;Fungi;Ascomycetes	R2407	SAMN27963371	PRJNA833221	GCA_023627595.1	Scaffold	35.5791	50.1		JAMAHO01	395	0	2022-06-01T00:00:00Z	ftp://ftp.ncbi.nlm.nih.gov/genomes/all/GCA/023/627/595/GCA_023627595.1_ASM2362759v1
Aspergillus sp. R2305	Eukaryota;Fungi;Ascomycetes	R3607	SAMN27963369	PRJNA833221	GCA_023627615.1	Scaffold	34.4946	50.1		JAMAHQ01	766	0	2022-06-01T00:00:00Z	ftp://ftp.ncbi.nlm.nih.gov/genomes/all/GCA/023/627/615/GCA_023627615.1_ASM2362761v1
Aspergillus sp. F3603	Eukaryota;Fungi;Ascomycetes	S1902Y	SAMN27963367	PRJNA833221	GCA_023627655.1	Scaffold	33.6443	50.6		JAMAHS01	249	0	2022-06-01T00:00:00Z	ftp://ftp.ncbi.nlm.nih.gov/genomes/all/GCA/023/627/655/GCA_023627655.1_ASM2362765v1
Aspergillus sp. S1902Y	Eukaryota;Fungi;Ascomycetes	PM3604	SAMN27963366	PRJNA833221	GCA_023627675.1	Scaffold	33.6808	50		JAMAHT01	137	0	2022-06-01T00:00:00Z	ftp://ftp.ncbi.nlm.nih.gov/genomes/all/GCA/023/627/675/GCA_023627675.1_ASM2362767v1
Aspergillus sp. S2805	Eukaryota;Fungi;Ascomycetes	S2805	SAMN27963364	PRJNA833221	GCA_023627695.1	Scaffold	33.9537	50.2		JAMAHU01	258	0	2022-06-01T00:00:00Z	ftp://ftp.ncbi.nlm.nih.gov/genomes/all/GCA/023/627/695/GCA_023627695.1_ASM2362769v1
Preussia sp. D2B6	Eukaryota;Fungi;Ascomycetes	D2B6	SAMN27963197	PRJNA833221	GCA_023627725.1	Scaffold	33.2635	52.7		JAMAHV01	50	0	2022-06-01T00:00:00Z	ftp://ftp.ncbi.nlm.nih.gov/genomes/all/GCA/023/627/725/GCA_023627725.1_ASM2362772v1
Periconia sp. R9002	Eukaryota;Fungi;Ascomycetes	R9002	SAMN27963193	PRJNA833221	GCA_023627715.1	Scaffold	44.5491	48.4		JAMAHW01	896	0	2022-06-01T00:00:00Z	ftp://ftp.ncbi.nlm.nih.gov/genomes/all/GCA/023/627/715/GCA_023627715.1_ASM2362771v1
Wickerhamomyces sp. M8010	Eukaryota;Fungi;Ascomycetes	M8010	SAMN27964048	PRJNA833221	GCA_023627765.1	Scaffold	19.952	41.1		JAMAIF01	1608	0	2022-06-01T00:00:00Z	ftp://ftp.ncbi.nlm.nih.gov/genomes/all/GCA/023/627/765/GCA_023627765.1_ASM2362776v1
Pascua sp. PK3308B-1	Eukaryota;Fungi;Basidiomycetes	PK3308B-1	SAMN27964180	PRJNA833221	GCA_023627935.1	Scaffold	32.07	59.7		JAMALS01	166	0	2022-06-01T00:00:00Z	ftp://ftp.ncbi.nlm.nih.gov/genomes/all/GCA/023/627/935/GCA_023627935.1_ASM2362793v1
Pascua sp. PH3313A	Eukaryota;Fungi;Basidiomycetes	PH3313A	SAMN27964179	PRJNA833221	GCA_023627955.1	Scaffold	32.0683	59.7		JAMALR01	158	0	2022-06-01T00:00:00Z	ftp://ftp.ncbi.nlm.nih.gov/genomes/all/GCA/023/627/955/GCA_023627955.1_ASM2362795v1
Cutaneotrichosporon sp. PT3311B	Eukaryota;Fungi;Basidiomycetes	PT3311B	SAMN27964175	PRJNA833221	GCA_023627985.1	Scaffold	20.0917	59.9		JAMALP01	18	0	2022-06-01T00:00:00Z	ftp://ftp.ncbi.nlm.nih.gov/genomes/all/GCA/023/627/985/GCA_023627985.1_ASM2362798v1
Cutaneotrichosporon sp. PA3318	Eukaryota;Fungi;Basidiomycetes	PA3318	SAMN27964174	PRJNA833221	GCA_023627975.1	Scaffold	20.0902	59.9		JAMALO01	17	0	2022-06-01T00:00:00Z	ftp://ftp.ncbi.nlm.nih.gov/genomes/all/GCA/023/627/975/GCA_023627975.1_ASM2362797v1
Pascua sp. PH3615	Eukaryota;Fungi;Basidiomycetes	PH3615	SAMN27964177	PRJNA833221	GCA_023628015.1	Scaffold	32.0611	59.7		JAMALQ01	190	0	2022-06-01T00:00:00Z	ftp://ftp.ncbi.nlm.nih.gov/genomes/all/GCA/023/628/015/GCA_023628015.1_ASM2362801v1
Filobasidiaceae sp. PT2105A	Eukaryota;Fungi;Basidiomycetes	PT2105A	SAMN27964158	PRJNA833221	GCA_023628055.1	Scaffold	18.6298	54.1		JAMALI01	209	0	2022-06-01T00:00:00Z	ftp://ftp.ncbi.nlm.nih.gov/genomes/all/GCA/023/628/055/GCA_023628055.1_ASM2362805v1
Filobasidiaceae sp. PG3902-1	Eukaryota;Fungi;Basidiomycetes	PG3902-1	SAMN27964157	PRJNA833221	GCA_023628075.1	Scaffold	19.0381	54		JAMALH01	84	0	2022-06-01T00:00:00Z	ftp://ftp.ncbi.nlm.nih.gov/genomes/all/GCA/023/628/075/GCA_023628075.1_ASM2362807v1
Filobasidiaceae sp. PT2105A-2	Eukaryota;Fungi;Basidiomycetes	PT2105A-2	SAMN27964156	PRJNA833221	GCA_023628115.1	Scaffold	19.3872	54		JAMALG01	228	0	2022-06-01T00:00:00Z	ftp://ftp.ncbi.nlm.nih.gov/genomes/all/GCA/023/628/115/GCA_023628115.1_ASM2362811v1
Rhodotorula sp. S30-09	Eukaryota;Fungi;Basidiomycetes	S30-09	SAMN27964153	PRJNA833221	GCA_023628235.1	Scaffold	18.521	61.5		JAMALD01	121	0	2022-06-01T00:00:00Z	ftp://ftp.ncbi.nlm.nih.gov/genomes/all/GCA/023/628/235/GCA_023628235.1_ASM2362823v1
Cystobasidiaceae sp. 2NF920	Eukaryota;Fungi;Basidiomycetes	2NF920	SAMN27964142	PRJNA833221	GCA_023628255.1	Scaffold	21.6582	49.3		JAMALA01	172	0	2022-06-01T00:00:00Z	ftp://ftp.ncbi.nlm.nih.gov/genomes/all/GCA/023/628/255/GCA_023628255.1_ASM2362825v1
Cystobasidiaceae sp. R9020	Eukaryota;Fungi;Basidiomycetes	R9020	SAMN27964141	PRJNA833221	GCA_023628215.1	Scaffold	21.643	49.3		JAMAKZ01	138	0	2022-06-01T00:00:00Z	ftp://ftp.ncbi.nlm.nih.gov/genomes/all/GCA/023/628/215/GCA_023628215.1_ASM2362821v1
Rhodotorula sp. M30-05A-2	Eukaryota;Fungi;Basidiomycetes	M30-05A-2	SAMN27964152	PRJNA833221	GCA_023628275.1	Scaffold	20.2246	60.5		JAMALC01	423	0	2022-06-01T00:00:00Z	ftp://ftp.ncbi.nlm.nih.gov/genomes/all/GCA/023/628/275/GCA_023628275.1_ASM2362827v1
Cystobasidiaceae sp. P9004	Eukaryota;Fungi;Basidiomycetes	P9004	SAMN27964140	PRJNA833221	GCA_023628295.1	Scaffold	21.6385	49.3		JAMAKY01	158	0	2022-06-01T00:00:00Z	ftp://ftp.ncbi.nlm.nih.gov/genomes/all/GCA/023/628/295/GCA_023628295.1_ASM2362829v1
Cystobasidiaceae sp. 2NP905A	Eukaryota;Fungi;Basidiomycetes	2NP905A	SAMN27964139	PRJNA833221	GCA_023628355.1	Scaffold	21.637	49.3		JAMAKX01	137	0	2022-06-01T00:00:00Z	ftp://ftp.ncbi.nlm.nih.gov/genomes/all/GCA/023/628/355/GCA_023628355.1_ASM2362835v1
Neopestalotiopsis sp. PM2101	Eukaryota;Fungi;Ascomycetes	PM2101	SAMN27964137	PRJNA833221	GCA_023628335.1	Scaffold	50.0549	50.1		JAMAKV01	220	0	2022-06-01T00:00:00Z	ftp://ftp.ncbi.nlm.nih.gov/genomes/all/GCA/023/628/335/GCA_023628335.1_ASM2362833v1
Neopestalotiopsis sp. M2102B	Eukaryota;Fungi;Ascomycetes	M2102B	SAMN27964138	PRJNA833221	GCA_023628315.1	Scaffold	50.6216	50.1		JAMAKW01	314	0	2022-06-01T00:00:00Z	ftp://ftp.ncbi.nlm.nih.gov/genomes/all/GCA/023/628/315/GCA_023628315.1_ASM2362831v1
Neopestalotiopsis sp. PM2101E	Eukaryota;Fungi;Ascomycetes	PM2101E	SAMN27964136	PRJNA833221	GCA_023628395.1	Scaffold	49.948	50.2		JAMAKU01	197	0	2022-06-01T00:00:00Z	ftp://ftp.ncbi.nlm.nih.gov/genomes/all/GCA/023/628/395/GCA_023628395.1_ASM2362839v1
Hypoxylon sp. PDH2405	Eukaryota;Fungi;Ascomycetes	PDH2405	SAMN27964135	PRJNA833221	GCA_023628415.1	Scaffold	41.5361	44.5		JAMAKT01	349	0	2022-06-01T00:00:00Z	ftp://ftp.ncbi.nlm.nih.gov/genomes/all/GCA/023/628/415/GCA_023628415.1_ASM2362841v1
Chaetomiaceae sp. B2702	Eukaryota;Fungi;Ascomycetes	B2702	SAMN27964131	PRJNA833221	GCA_023628455.1	Scaffold	31.9155	55.6		JAMAKP01	143	0	2022-06-01T00:00:00Z	ftp://ftp.ncbi.nlm.nih.gov/genomes/all/GCA/023/628/455/GCA_023628455.1_ASM2362845v1
Chaetomiaceae sp. PYS4301M	Eukaryota;Fungi;Ascomycetes	PYS4301M	SAMN27964133	PRJNA833221	GCA_023628425.1	Scaffold	34.8737	56.7		JAMAKR01	134	0	2022-06-01T00:00:00Z	ftp://ftp.ncbi.nlm.nih.gov/genomes/all/GCA/023/628/425/GCA_023628425.1_ASM2362842v1
Chaetomiaceae sp. PF1801	Eukaryota;Fungi;Ascomycetes	PF1801	SAMN27964132	PRJNA833221	GCA_023628475.1	Scaffold	32.2334	57.5		JAMAKQ01	332	0	2022-06-01T00:00:00Z	ftp://ftp.ncbi.nlm.nih.gov/genomes/all/GCA/023/628/475/GCA_023628475.1_ASM2362847v1
Chaetomiaceae sp. PT3202	Eukaryota;Fungi;Ascomycetes	PT3202	SAMN27964129	PRJNA833221	GCA_023628495.1	Scaffold	33.8599	57.9		JAMAKN01	270	0	2022-06-01T00:00:00Z	ftp://ftp.ncbi.nlm.nih.gov/genomes/all/GCA/023/628/495/GCA_023628495.1_ASM2362849v1
Chaetomiaceae sp. R4402	Eukaryota;Fungi;Ascomycetes	R4402	SAMN27964130	PRJNA833221	GCA_023628555.1	Scaffold	34.1605	58		JAMAKO01	258	0	2022-06-01T00:00:00Z	ftp://ftp.ncbi.nlm.nih.gov/genomes/all/GCA/023/628/555/GCA_023628555.1_ASM2362855v1
Sarocladiaceae sp. R1802	Eukaryota;Fungi;Ascomycetes	R1802	SAMN27964120	PRJNA833221	GCA_023628655.1	Scaffold	30.4071	54		JAMAKF01	50	0	2022-06-01T00:00:00Z	ftp://ftp.ncbi.nlm.nih.gov/genomes/all/GCA/023/628/655/GCA_023628655.1_ASM2362865v1
Lecanicillium sp. S3808	Eukaryota;Fungi;Ascomycetes	S3808	SAMN27964111	PRJNA833221	GCA_023628775.1	Scaffold	31.0861	50.6		JAMAJY01	184	0	2022-06-01T00:00:00Z	ftp://ftp.ncbi.nlm.nih.gov/genomes/all/GCA/023/628/775/GCA_023628775.1_ASM2362877v1
Trichoderma sp. PF4103	Eukaryota;Fungi;Ascomycetes	PF4103	SAMN27964116	PRJNA833221	GCA_023628735.1	Scaffold	32.4515	53.5		JAMAKC01	460	0	2022-06-01T00:00:00Z	ftp://ftp.ncbi.nlm.nih.gov/genomes/all/GCA/023/628/735/GCA_023628735.1_ASM2362873v1
Nectriaceae sp. PG4201	Eukaryota;Fungi;Ascomycetes	PG4201	SAMN27964119	PRJNA833221	GCA_023628695.1	Scaffold	45.1423	48.3		JAMAKE01	1177	0	2022-06-01T00:00:00Z	ftp://ftp.ncbi.nlm.nih.gov/genomes/all/GCA/023/628/695/GCA_023628695.1_ASM2362869v1
Sordariomycetes sp. S4602	Eukaryota;Fungi;Ascomycetes	S4602	SAMN27964107	PRJNA833221	GCA_023628835.1	Scaffold	33.6725	58.1		JAMAJV01	105	0	2022-06-01T00:00:00Z	ftp://ftp.ncbi.nlm.nih.gov/genomes/all/GCA/023/628/835/GCA_023628835.1_ASM2362883v1
Coniochaeta sp. PK30-01	Eukaryota;Fungi;Ascomycetes	PK30-01	SAMN27964109	PRJNA833221	GCA_023628855.1	Scaffold	33.9795	54.4		JAMAJW01	250	0	2022-06-01T00:00:00Z	ftp://ftp.ncbi.nlm.nih.gov/genomes/all/GCA/023/628/855/GCA_023628855.1_ASM2362885v1
Sordariomycetes sp. R4601	Eukaryota;Fungi;Ascomycetes	R4601	SAMN27964106	PRJNA833221	GCA_023628875.1	Scaffold	33.6566	58.1		JAMAJU01	116	0	2022-06-01T00:00:00Z	ftp://ftp.ncbi.nlm.nih.gov/genomes/all/GCA/023/628/875/GCA_023628875.1_ASM2362887v1
Saccharomycetales sp. Y4102	Eukaryota;Fungi;Ascomycetes	Y4102	SAMN27964105	PRJNA833221	GCA_023628915.1	Scaffold	10.6982	50.9		JAMAJT01	89	0	2022-06-01T00:00:00Z	ftp://ftp.ncbi.nlm.nih.gov/genomes/all/GCA/023/628/915/GCA_023628915.1_ASM2362891v1
Coniochaeta sp. PT30-03-2	Eukaryota;Fungi;Ascomycetes	PT30-03-2	SAMN27964110	PRJNA833221	GCA_023628895.1	Scaffold	33.9675	54.4		JAMAJX01	209	0	2022-06-01T00:00:00Z	ftp://ftp.ncbi.nlm.nih.gov/genomes/all/GCA/023/628/895/GCA_023628895.1_ASM2362889v1
Saccharomycetales sp. PK3305	Eukaryota;Fungi;Ascomycetes	PK3305	SAMN27964104	PRJNA833221	GCA_023628935.1	Scaffold	12.3389	48.3		JAMAJS01	14	0	2022-06-01T00:00:00Z	ftp://ftp.ncbi.nlm.nih.gov/genomes/all/GCA/023/628/935/GCA_023628935.1_ASM2362893v1
Kazachstania sp. Y4206	Eukaryota;Fungi;Ascomycetes	Y4206	SAMN27964087	PRJNA833221	GCA_023629195.1	Scaffold	13.1755	30.3		JAMAJF01	149	0	2022-06-01T00:00:00Z	ftp://ftp.ncbi.nlm.nih.gov/genomes/all/GCA/023/629/195/GCA_023629195.1_ASM2362919v1
Candida sp. PB3310	Eukaryota;Fungi;Ascomycetes	PB3310	SAMN27964086	PRJNA833221	GCA_023629255.1	Scaffold	23.0001	28.2		JAMAJE01	491	0	2022-06-01T00:00:00Z	ftp://ftp.ncbi.nlm.nih.gov/genomes/all/GCA/023/629/255/GCA_023629255.1_ASM2362925v1
Wickerhamomyces sp. PG4208	Eukaryota;Fungi;Ascomycetes	PG4208	SAMN27964049	PRJNA833221	GCA_023629715.1	Scaffold	19.965	41.1		JAMAIG01	1504	0	2022-06-01T00:00:00Z	ftp://ftp.ncbi.nlm.nih.gov/genomes/all/GCA/023/629/715/GCA_023629715.1_ASM2362971v1
Lichtheimia sp. PT1902	Eukaryota;Fungi;Other Fungi	PT1902	SAMN27964199	PRJNA833221	GCA_023629895.1	Scaffold	34.9346	43.6		JAMAMF01	1372	0	2022-06-01T00:00:00Z	ftp://ftp.ncbi.nlm.nih.gov/genomes/all/GCA/023/629/895/GCA_023629895.1_ASM2362989v1
Trichosporonaceae sp. PL3408A	Eukaryota;Fungi;Basidiomycetes	PL3408A	SAMN27964195	PRJNA833221	GCA_023629975.1	Scaffold	21.9533	58		JAMAMB01	23	0	2022-06-01T00:00:00Z	ftp://ftp.ncbi.nlm.nih.gov/genomes/all/GCA/023/629/975/GCA_023629975.1_ASM2362997v1
Trichosporonaceae sp. PDH3307A	Eukaryota;Fungi;Basidiomycetes	PDH3307A	SAMN27964194	PRJNA833221	GCA_023629995.1	Scaffold	21.9526	58		JAMAMA01	25	0	2022-06-01T00:00:00Z	ftp://ftp.ncbi.nlm.nih.gov/genomes/all/GCA/023/629/995/GCA_023629995.1_ASM2362999v1
Trichosporon sp. PB005A	Eukaryota;Fungi;Basidiomycetes	PB005A	SAMN27964193	PRJNA833221	GCA_023630055.1	Scaffold	23.5664	62.8		JAMALZ01	58	0	2022-06-01T00:00:00Z	ftp://ftp.ncbi.nlm.nih.gov/genomes/all/GCA/023/630/055/GCA_023630055.1_ASM2363005v1
Cutaneotrichosporon sp. P10-008	Eukaryota;Fungi;Basidiomycetes	P10-008	SAMN27964172	PRJNA833221	GCA_023630095.1	Scaffold	45.1766	63.7		JAMALM01	2290	0	2022-06-01T00:00:00Z	ftp://ftp.ncbi.nlm.nih.gov/genomes/all/GCA/023/630/095/GCA_023630095.1_ASM2363009v1
Cutaneotrichosporon sp. PK4640	Eukaryota;Fungi;Basidiomycetes	PK4640	SAMN27964173	PRJNA833221	GCA_023630115.1	Scaffold	45.1997	63.7		JAMALN01	2175	0	2022-06-01T00:00:00Z	ftp://ftp.ncbi.nlm.nih.gov/genomes/all/GCA/023/630/115/GCA_023630115.1_ASM2363011v1
Syncephalastrum sp. PYS2703	Eukaryota;Fungi;Other Fungi	PYS2703	SAMN27964217	PRJNA833221	GCA_023630315.1	Scaffold	28.2622	48.1		JAMAMU01	793	0	2022-06-01T00:00:00Z	ftp://ftp.ncbi.nlm.nih.gov/genomes/all/GCA/023/630/315/GCA_023630315.1_ASM2363031v1
Syncephalastrum sp. PYS2702	Eukaryota;Fungi;Other Fungi	PYS2702	SAMN27964216	PRJNA833221	GCA_023630325.1	Scaffold	28.2676	48.1		JAMAMT01	895	0	2022-06-01T00:00:00Z	ftp://ftp.ncbi.nlm.nih.gov/genomes/all/GCA/023/630/325/GCA_023630325.1_ASM2363032v1
Sphaerostilbella broomeana	Eukaryota;Fungi;Ascomycetes	TFC201724	SAMEA12922179	PRJEB50709	GCA_930272545.1	Scaffold	36.2669	46		CAKNET01	3882	0	2022-04-02T00:00:00Z	ftp://ftp.ncbi.nlm.nih.gov/genomes/all/GCA/930/272/545/GCA_930272545.1_Sphaerostilbella_broomeana_TFC201724
Mariannaea elegans	Eukaryota;Fungi;Ascomycetes	NBRC102301	SAMEA12922177	PRJEB50709	GCA_930272665.1	Scaffold	52.6322	48.3		CAKNEU01	3718	0	2022-04-02T00:00:00Z	ftp://ftp.ncbi.nlm.nih.gov/genomes/all/GCA/930/272/665/GCA_930272665.1_Mariannaea_elegans_NBRC102301_genome
Rhizopogon roseolus	Eukaryota;Fungi;Basidiomycetes	Mykothek Nr 97.03	SAMEA12922178	PRJEB50709	GCA_930272055.1	Scaffold	37.6754	47.7		CAKNEV01	23000	0	2022-04-02T00:00:00Z	ftp://ftp.ncbi.nlm.nih.gov/genomes/all/GCA/930/272/055/GCA_930272055.1_Rhizopogon_roseolus_Mykothek_Nr_97.03_genome
Sporisorium exsertum	Eukaryota;Fungi;Basidiomycetes	RK 033	SAMEA12790007	PRJEB50360	GCA_928724755.1	Contig	19.6757	56.6		CAKMXK01	41	0	2022-04-25T00:00:00Z	ftp://ftp.ncbi.nlm.nih.gov/genomes/all/GCA/928/724/755/GCA_928724755.1_RK_033
Anthracocystis setariae	Eukaryota;Fungi;Basidiomycetes	BRIP 26904 a	SAMEA12789770	PRJEB50498	GCA_928724745.1	Contig	21.489	54.4		CAKMXJ01	42	0	2022-04-25T00:00:00Z	ftp://ftp.ncbi.nlm.nih.gov/genomes/all/GCA/928/724/745/GCA_928724745.1_BRIP_26904_a
Ustilago lituana	Eukaryota;Fungi;Basidiomycetes	BRIP 46795 a	SAMEA12815517	PRJEB50500	GCA_928869825.1	Contig	25.7705	54.2		CAKMYA01	69	0	2022-04-25T00:00:00Z	ftp://ftp.ncbi.nlm.nih.gov/genomes/all/GCA/928/869/825/GCA_928869825.1_BRIP_46795_a
Macalpinomyces mackinlayi	Eukaryota;Fungi;Basidiomycetes	BRIP 52549 a	SAMEA12815347	PRJEB50497	GCA_928852645.1	Contig	20.0117	55.2		CAKMXS01	79	0	2022-04-25T00:00:00Z	ftp://ftp.ncbi.nlm.nih.gov/genomes/all/GCA/928/852/645/GCA_928852645.1_BRIP_52549_a
Ustilago curta	Eukaryota;Fungi;Basidiomycetes	BRIP 26929 a	SAMEA12788213	PRJEB50499	GCA_928722295.1	Contig	18.4466	55.2		CAKMXH01	39	0	2022-04-25T00:00:00Z	ftp://ftp.ncbi.nlm.nih.gov/genomes/all/GCA/928/722/295/GCA_928722295.1_BRIP_26929_a
Anthracocystis walkeri	Eukaryota;Fungi;Basidiomycetes	RK 031	SAMEA12815348	PRJEB50362	GCA_928858565.1	Contig	18.4154	53.9		CAKMXV01	22	0	2022-04-25T00:00:00Z	ftp://ftp.ncbi.nlm.nih.gov/genomes/all/GCA/928/858/565/GCA_928858565.1_RK031
Ustanciosporium gigantosporum	Eukaryota;Fungi;Basidiomycetes	UMa706	SAMEA12790033	PRJEB50363	GCA_928724795.1	Contig	20.1778	52		CAKMXM01	36	0	2022-04-25T00:00:00Z	ftp://ftp.ncbi.nlm.nih.gov/genomes/all/GCA/928/724/795/GCA_928724795.1_UMa706_2
Metschnikowia zobellii	Eukaryota;Fungi;Ascomycetes		SAMEA7500987	PRJEB52419	GCA_939531405.1	Chromosome	13.6534	47.6996	chromosome 1:OW618028.1; chromosome 2:OW618029.1; chromosome 3:OW618030.1; chromosome 4:OW618031.1; chromosome 5:OW618032.1; mitochondrion MT:OW618033.1		6	0	2022-05-01T00:00:00Z	ftp://ftp.ncbi.nlm.nih.gov/genomes/all/GCA/939/531/405/GCA_939531405.1_gsMetZobe1.1
Trichoderma sp. TAM-2020a	Eukaryota;Fungi;Ascomycetes	COAD 3006	SAMN14366491	PRJNA612303	GCA_023653515.1	Scaffold	32.8524	49.1		JAAOZV01	300	0	2022-06-06T00:00:00Z	ftp://ftp.ncbi.nlm.nih.gov/genomes/all/GCA/023/653/515/GCA_023653515.1_UFV_Torchid_COAD3006
Apiotrichum siamense	Eukaryota;Fungi;Basidiomycetes	L8in5	SAMN26379206	PRJNA812413	GCA_023653615.1	Scaffold	23.2157	61.8		JALJEG01	109	0	2022-06-06T00:00:00Z	ftp://ftp.ncbi.nlm.nih.gov/genomes/all/GCA/023/653/615/GCA_023653615.1_APSI0
Meredithiella fracta	Eukaryota;Fungi;Ascomycetes	CBS 142645	SAMN19004955	PRJNA727071	GCA_023677585.1	Contig	27.0457	46.8		JAGXCV01	11	0	2022-06-08T00:00:00Z	ftp://ftp.ncbi.nlm.nih.gov/genomes/all/GCA/023/677/585/GCA_023677585.1_FABI_Cmer_v1
Aspergillus affinis	Eukaryota;Fungi;Ascomycetes	CMG 70	SAMN18830867	PRJNA926525	GCA_023601865.2	Scaffold	37.5655	50.2		JAGXNN02	421	11661	2022-05-30T00:00:00Z	ftp://ftp.ncbi.nlm.nih.gov/genomes/all/GCA/023/601/865/GCA_023601865.2_ASM2360186v2	ftp://ftp.ncbi.nlm.nih.gov/genomes/all/GCF/023/601/865/GCF_023601865.1_ASM2360186v2
Tilletia setariae	Eukaryota;Fungi;Basidiomycetes	WJ-1	SAMN28572062	PRJNA840952	GCA_023634365.1	Contig	23.6171	55.9		JAMJXE01	24	0	2022-06-01T00:00:00Z	ftp://ftp.ncbi.nlm.nih.gov/genomes/all/GCA/023/634/365/GCA_023634365.1_ASM2363436v1
Teloschistes peruensis	Eukaryota;Fungi;Ascomycetes	LIQ70TSP	SAMN23451842	PRJNA783777	GCA_023645835.1	Contig	26.732	50.8		JALAHW01	966	8434	2022-06-02T00:00:00Z	ftp://ftp.ncbi.nlm.nih.gov/genomes/all/GCA/023/645/835/GCA_023645835.1_KEW_Tper
Seirophora villosa	Eukaryota;Fungi;Ascomycetes	LIQ72TVIL	SAMN23451847	PRJNA783777	GCA_023645815.1	Contig	36.7184	40.7		JALAHY01	2163	7460	2022-06-02T00:00:00Z	ftp://ftp.ncbi.nlm.nih.gov/genomes/all/GCA/023/645/815/GCA_023645815.1_KEW_Svil
Caloplaca ligustica	Eukaryota;Fungi;Ascomycetes	LIQ85CALI	SAMN23451937	PRJNA783777	GCA_023645885.1	Contig	24.2022	51.5		JALAIE01	1915	7823	2022-06-02T00:00:00Z	ftp://ftp.ncbi.nlm.nih.gov/genomes/all/GCA/023/645/885/GCA_023645885.1_KEW_Clig
Niorma chrysophthalma	Eukaryota;Fungi;Ascomycetes	LIQ78TCHR-2	SAMN23453409	PRJNA783777	GCA_023646055.1	Contig	27.0294	50.8		JALAIL01	776	8705	2022-06-02T00:00:00Z	ftp://ftp.ncbi.nlm.nih.gov/genomes/all/GCA/023/646/055/GCA_023646055.1_KEW_Tchr
Gyalolechia ehrenbergii	Eukaryota;Fungi;Ascomycetes	LIQ76CEHR	SAMN23451942	PRJNA783777	GCA_023646125.1	Contig	39.6673	37.9		JALAIJ01	317	8050	2022-06-02T00:00:00Z	ftp://ftp.ncbi.nlm.nih.gov/genomes/all/GCA/023/646/125/GCA_023646125.1_KEW_Gehr
Usnochroma carphineum	Eukaryota;Fungi;Ascomycetes	LIQ69CCAR	SAMN23451841	PRJNA783777	GCA_023645975.1	Contig	36.9782	44.6		JALAHV01	2385	8306	2022-06-02T00:00:00Z	ftp://ftp.ncbi.nlm.nih.gov/genomes/all/GCA/023/645/975/GCA_023645975.1_KEW_Ucar
Letrouitia leprolyta	Eukaryota;Fungi;Ascomycetes	LIQ106LELE	SAMN23451940	PRJNA783777	GCA_023646175.1	Contig	27.8531	46.9		JALAIH01	1220	8503	2022-06-02T00:00:00Z	ftp://ftp.ncbi.nlm.nih.gov/genomes/all/GCA/023/646/175/GCA_023646175.1_KEW_Llep
Xanthoria steineri	Eukaryota;Fungi;Ascomycetes	LIQ73XASTE-2	SAMN23451943	PRJNA783777	GCA_023646075.1	Contig	30.6439	50		JALAIK01	2267	9445	2022-06-02T00:00:00Z	ftp://ftp.ncbi.nlm.nih.gov/genomes/all/GCA/023/646/075/GCA_023646075.1_KEW_Xste
Diploschistes diacapsis	Eukaryota;Fungi;Ascomycetes	LIQ79DIDIA	SAMN23451922	PRJNA783777	GCA_023645945.1	Contig	29.1471	48.2		JALAIB01	4361	8068	2022-06-02T00:00:00Z	ftp://ftp.ncbi.nlm.nih.gov/genomes/all/GCA/023/645/945/GCA_023645945.1_KEW_Ddia
Umbilicaria vellea	Eukaryota;Fungi;Ascomycetes	LIQ84UMVE	SAMN23451936	PRJNA783777	GCA_023645895.1	Contig	28.6842	47.8		JALAID01	3107	7084	2022-06-02T00:00:00Z	ftp://ftp.ncbi.nlm.nih.gov/genomes/all/GCA/023/645/895/GCA_023645895.1_KEW_Uvel
Caloplaca aetnensis	Eukaryota;Fungi;Ascomycetes	LIQ82CAATT	SAMN23451935	PRJNA783777	GCA_023646255.1	Contig	31.8949	49.4		JALAIC01	2772	9088	2022-06-02T00:00:00Z	ftp://ftp.ncbi.nlm.nih.gov/genomes/all/GCA/023/646/255/GCA_023646255.1_KEW_Caet
Xanthoria aureola	Eukaryota;Fungi;Ascomycetes	LIQ109XAAU-2	SAMN23451941	PRJNA783777	GCA_023646375.1	Contig	38.5215	46.2		JALAII01	5150	9875	2022-06-02T00:00:00Z	ftp://ftp.ncbi.nlm.nih.gov/genomes/all/GCA/023/646/375/GCA_023646375.1_KEW_Xaur
Xanthomendoza cf. fulva	Eukaryota;Fungi;Ascomycetes	LIQ81XMZF-2	SAMN23453411	PRJNA783777	GCA_023646365.1	Contig	29.7986	49.1		JALAIN01	951	8754	2022-06-02T00:00:00Z	ftp://ftp.ncbi.nlm.nih.gov/genomes/all/GCA/023/646/365/GCA_023646365.1_KEW_Xful
Teloschistes flavicans	Eukaryota;Fungi;Ascomycetes	LIQ145TFLA	SAMN23453780	PRJNA783777	GCA_023646325.1	Contig	25.6236	49.8		JALAIQ01	1520	8392	2022-06-02T00:00:00Z	ftp://ftp.ncbi.nlm.nih.gov/genomes/all/GCA/023/646/325/GCA_023646325.1_KEW_Tfla
Flavoplaca oasis	Eukaryota;Fungi;Ascomycetes	LIQ153CAOA	SAMN23453782	PRJNA783777	GCA_023646635.1	Contig	33.601	44.9		JALAIS01	3025	8910	2022-06-02T00:00:00Z	ftp://ftp.ncbi.nlm.nih.gov/genomes/all/GCA/023/646/635/GCA_023646635.1_KEW_Foas
Variospora aurantia	Eukaryota;Fungi;Ascomycetes	LIQ74CAUR	SAMN23451920	PRJNA783777	GCA_023645955.1	Contig	24.7944	49.2		JALAHZ01	5327	7778	2022-06-02T00:00:00Z	ftp://ftp.ncbi.nlm.nih.gov/genomes/all/GCA/023/645/955/GCA_023645955.1_KEW_Vaur
Xanthoria sp. 1 TBL-2021	Eukaryota;Fungi;Ascomycetes	LIQ80XSP	SAMN23453410	PRJNA783777	GCA_023646395.1	Contig	54.6602	40		JALAIM01	8581	11504	2022-06-02T00:00:00Z	ftp://ftp.ncbi.nlm.nih.gov/genomes/all/GCA/023/646/395/GCA_023646395.1_KEW_Xsp1
Caloplaca aegaea	Eukaryota;Fungi;Ascomycetes	LIQ143CAAG	SAMN23453445	PRJNA783777	GCA_023646655.1	Contig	31.4809	43.4		JALAIP01	6484	7577	2022-06-02T00:00:00Z	ftp://ftp.ncbi.nlm.nih.gov/genomes/all/GCA/023/646/655/GCA_023646655.1_KEW_Caeg
Seirophora lacunosa	Eukaryota;Fungi;Ascomycetes	LIQ71TLAC	SAMN23451846	PRJNA783777	GCA_023645825.1	Contig	38.7827	41.6		JALAHX01	428	8114	2022-06-02T00:00:00Z	ftp://ftp.ncbi.nlm.nih.gov/genomes/all/GCA/023/645/825/GCA_023645825.1_KEW_Slac1
Circinella minor	Eukaryota;Fungi;Other Fungi	CBS 143.56	SAMN16393841	PRJNA668042	GCA_016758965.1	Scaffold	54.1796	31.8		JAEPRB01	10557	14144	2021-01-27T00:00:00Z	ftp://ftp.ncbi.nlm.nih.gov/genomes/all/GCA/016/758/965/GCA_016758965.1_ASM1675896v1
Xanthoria sp. 2 TBL-2021	Eukaryota;Fungi;Ascomycetes	LIQ146XSP	SAMN23453781	PRJNA783777	GCA_023647215.1	Contig	37.0721	46.2		JALAIR01	2884	9679	2022-06-03T00:00:00Z	ftp://ftp.ncbi.nlm.nih.gov/genomes/all/GCA/023/647/215/GCA_023647215.1_KEW_Xsp2
Pancytospora philotis	Eukaryota;Fungi;Other Fungi	JUm1505	SAMN13280715	PRJNA579982	GCA_023647555.1	Scaffold	4.2267	54.9		JALRLY01	275	2836	2022-06-03T00:00:00Z	ftp://ftp.ncbi.nlm.nih.gov/genomes/all/GCA/023/647/555/GCA_023647555.1_nphi_JUm1505
Pestalotiopsis sp. 9143b	Eukaryota;Fungi;Ascomycetes	9143b	SAMN19310977	PRJNA732082	GCA_023701735.1	Scaffold	46.2555	52		JAHZSN01	104	13116	2022-06-10T00:00:00Z	ftp://ftp.ncbi.nlm.nih.gov/genomes/all/GCA/023/701/735/GCA_023701735.1_ASM2370173v1
Fusarium drepaniforme	Eukaryota;Fungi;Ascomycetes	NRRL 62941	SAMN14069570	PRJNA511036	GCA_012978555.1	Scaffold	48.1259	51.1		JAALXN01	4472	0	2020-05-06T00:00:00Z	ftp://ftp.ncbi.nlm.nih.gov/genomes/all/GCA/012/978/555/GCA_012978555.1_ASM1297855v1
Fusarium papillatum	Eukaryota;Fungi;Ascomycetes	NRRL 62944	SAMN14069571	PRJNA511036	GCA_013186395.1	Scaffold	47.9937	51.2		JABCKC01	8878	0	2020-05-28T00:00:00Z	ftp://ftp.ncbi.nlm.nih.gov/genomes/all/GCA/013/186/395/GCA_013186395.1_ASM1318639v1
Fusarium robinianum	Eukaryota;Fungi;Ascomycetes	NRRL 25729	SAMN14842579	PRJNA416189	GCA_013623725.1	Scaffold	36.5265	51.5		JABFFI01	1717	0	2020-07-24T00:00:00Z	ftp://ftp.ncbi.nlm.nih.gov/genomes/all/GCA/013/623/725/GCA_013623725.1_ASM1362372v1
Fusarium devonianum	Eukaryota;Fungi;Ascomycetes	NRRL 22134	SAMN16366036	PRJNA596292	GCA_017140155.1	Scaffold	32.9685	52.7		JADBHU01	1595	0	2021-03-02T00:00:00Z	ftp://ftp.ncbi.nlm.nih.gov/genomes/all/GCA/017/140/155/GCA_017140155.1_ASM1714015v1
Xanthoria mediterranea	Eukaryota;Fungi;Ascomycetes	LIQ75XAME-2	SAMN23451921	PRJNA783777	GCA_023645845.1	Contig	32.4772	48.1		JALAIA01	447	8998	2022-06-02T00:00:00Z	ftp://ftp.ncbi.nlm.nih.gov/genomes/all/GCA/023/645/845/GCA_023645845.1_KEW_Xmed
Letrouitia transgressa	Eukaryota;Fungi;Ascomycetes	LIQ93LETR	SAMN23453412	PRJNA783777	GCA_023646045.1	Contig	26.3378	48.2		JALAIO01	337	8124	2022-06-02T00:00:00Z	ftp://ftp.ncbi.nlm.nih.gov/genomes/all/GCA/023/646/045/GCA_023646045.1_KEW_Ltra1
Diaporthe caulivora	Eukaryota;Fungi;Ascomycetes	D57	SAMN18497799	PRJNA717308	GCA_023703485.1	Contig	57.8641	53		JAMPTR01	10	0	2022-06-13T00:00:00Z	ftp://ftp.ncbi.nlm.nih.gov/genomes/all/GCA/023/703/485/GCA_023703485.1_ASM2370348v1
Mucor piriformis	Eukaryota;Fungi;Other Fungi		SAMEA9202734	PRJEB53003	GCA_943193625.1	Chromosome	34.942	37.0492	chromosome 1:OW971867.1; chromosome 2:OW971868.1; chromosome 3:OW971869.1; chromosome 4:OW971870.1; chromosome 5:OW971871.1; chromosome 6:OW971872.1; mitochondrion MT:OW971873.1	CALPDJ01	8	0	2022-05-21T00:00:00Z	ftp://ftp.ncbi.nlm.nih.gov/genomes/all/GCA/943/193/625/GCA_943193625.1_gzMucPiri1.1
Talaromyces albobiverticillius	Eukaryota;Fungi;Ascomycetes	Tp-2	SAMN28111088	PRJNA835810	GCA_023721895.2	Contig	38.3549	45.8		JAMBUR02	14	0	2022-06-14T00:00:00Z	ftp://ftp.ncbi.nlm.nih.gov/genomes/all/GCA/023/721/895/GCA_023721895.2_ASM2372189v2
Alternaria metachromatica	Eukaryota;Fungi;Ascomycetes	BMP 0045	SAMN18144510	PRJNA858129	GCA_023757995.1	Scaffold	37.2838	49.8		JAFVLY01	189	11000	2022-06-17T00:00:00Z	ftp://ftp.ncbi.nlm.nih.gov/genomes/all/GCA/023/757/995/GCA_023757995.1_ASM2375799v1	ftp://ftp.ncbi.nlm.nih.gov/genomes/all/GCF/023/757/995/GCF_023757995.1_ASM2375799v1
Alternaria sp. BMP 0032	Eukaryota;Fungi;Ascomycetes	BMP 0032	SAMN18144505	PRJNA706766	GCA_023758005.1	Scaffold	37.2918	49.7		JAFVMD01	196	10997	2022-06-17T00:00:00Z	ftp://ftp.ncbi.nlm.nih.gov/genomes/all/GCA/023/758/005/GCA_023758005.1_ASM2375800v1
Alternaria viburni	Eukaryota;Fungi;Ascomycetes	BMP 2772	SAMN18144514	PRJNA858129	GCA_023758015.1	Scaffold	36.3519	50.3		JAFVLU01	188	11747	2022-06-17T00:00:00Z	ftp://ftp.ncbi.nlm.nih.gov/genomes/all/GCA/023/758/015/GCA_023758015.1_ASM2375801v1	ftp://ftp.ncbi.nlm.nih.gov/genomes/all/GCF/023/758/015/GCF_023758015.1_ASM2375801v1
Alternaria triticimaculans	Eukaryota;Fungi;Ascomycetes	BMP 0046	SAMN18144511	PRJNA858129	GCA_023758025.1	Scaffold	36.7886	49.9		JAFVLX01	236	10994	2022-06-17T00:00:00Z	ftp://ftp.ncbi.nlm.nih.gov/genomes/all/GCA/023/758/025/GCA_023758025.1_ASM2375802v1	ftp://ftp.ncbi.nlm.nih.gov/genomes/all/GCF/023/758/025/GCF_023758025.1_ASM2375802v1
Alternaria ventricosa	Eukaryota;Fungi;Ascomycetes	BMP 2768	SAMN18144513	PRJNA858129	GCA_023758065.1	Scaffold	34.6874	51.4		JAFVLV01	89	10954	2022-06-17T00:00:00Z	ftp://ftp.ncbi.nlm.nih.gov/genomes/all/GCA/023/758/065/GCA_023758065.1_ASM2375806v1	ftp://ftp.ncbi.nlm.nih.gov/genomes/all/GCF/023/758/065/GCF_023758065.1_ASM2375806v1
Alternaria novae-zelandiae	Eukaryota;Fungi;Ascomycetes	BMP 2774	SAMN18144515	PRJNA858129	GCA_023758075.1	Scaffold	37.5703	49.5		JAFVLT01	204	10919	2022-06-17T00:00:00Z	ftp://ftp.ncbi.nlm.nih.gov/genomes/all/GCA/023/758/075/GCA_023758075.1_ASM2375807v1	ftp://ftp.ncbi.nlm.nih.gov/genomes/all/GCF/023/758/075/GCF_023758075.1_ASM2375807v1
Alternaria hordeiaustralica	Eukaryota;Fungi;Ascomycetes	BMP 2776	SAMN18144517	PRJNA858129	GCA_023758085.1	Scaffold	36.958	49.9		JAFVLR01	188	11036	2022-06-17T00:00:00Z	ftp://ftp.ncbi.nlm.nih.gov/genomes/all/GCA/023/758/085/GCA_023758085.1_ASM2375808v1	ftp://ftp.ncbi.nlm.nih.gov/genomes/all/GCF/023/758/085/GCF_023758085.1_ASM2375808v1
Alternaria sp. Ai002NY15	Eukaryota;Fungi;Ascomycetes	Ai002NY15	SAMN18144520	PRJNA706766	GCA_023758125.1	Scaffold	36.9215	49.9		JAFVLO01	174	11042	2022-06-17T00:00:00Z	ftp://ftp.ncbi.nlm.nih.gov/genomes/all/GCA/023/758/125/GCA_023758125.1_ASM2375812v1
Alternaria sp. BMP 2799	Eukaryota;Fungi;Ascomycetes	BMP 2799	SAMN18144519	PRJNA706766	GCA_023758145.1	Scaffold	36.4026	50.2		JAFVLP01	225	11051	2022-06-17T00:00:00Z	ftp://ftp.ncbi.nlm.nih.gov/genomes/all/GCA/023/758/145/GCA_023758145.1_ASM2375814v1
Alternaria ethzedia	Eukaryota;Fungi;Ascomycetes	BMP 0044	SAMN18144509	PRJNA858129	GCA_023757985.1	Scaffold	36.0163	50.4		JAFVLZ01	579	10985	2022-06-17T00:00:00Z	ftp://ftp.ncbi.nlm.nih.gov/genomes/all/GCA/023/757/985/GCA_023757985.1_ASM2375798v1	ftp://ftp.ncbi.nlm.nih.gov/genomes/all/GCF/023/757/985/GCF_023757985.1_ASM2375798v1
Aureobasidium sp. EXF-10728	Eukaryota;Fungi;Ascomycetes	EXF-10728	SAMN11264789	PRJNA527935	GCA_023848605.1	Contig	25.3878	51.1		SWBG01	186	8451	2022-06-22T00:00:00Z	ftp://ftp.ncbi.nlm.nih.gov/genomes/all/GCA/023/848/605/GCA_023848605.1_ASM2384860v1
Aureobasidium sp. EXF-10727	Eukaryota;Fungi;Ascomycetes	EXF-10727	SAMN11264788	PRJNA527935	GCA_023848595.1	Contig	25.4204	51.1		SWBF01	183	8477	2022-06-22T00:00:00Z	ftp://ftp.ncbi.nlm.nih.gov/genomes/all/GCA/023/848/595/GCA_023848595.1_ASM2384859v1
Psilocybe mexicana	Eukaryota;Fungi;Basidiomycetes	FSU 13617	SAMN23009500	PRJNA779034	GCA_023853805.1	Contig	65.2362	47.5		JAJIRY01	274	0	2022-06-22T00:00:00Z	ftp://ftp.ncbi.nlm.nih.gov/genomes/all/GCA/023/853/805/GCA_023853805.1_Pmex_FSU_13617_1.0
Exophiala sp. HKRS030	Eukaryota;Fungi;Ascomycetes	HKRS030	SAMN20104351	PRJNA744509	GCA_023897205.1	Scaffold	60.1897	49.9		JAHWDD01	93	0	2022-06-23T00:00:00Z	ftp://ftp.ncbi.nlm.nih.gov/genomes/all/GCA/023/897/205/GCA_023897205.1_ASM2389720v1
Collybiopsis confluens	Eukaryota;Fungi;Basidiomycetes	CBS 406.79	SAMN10245929	PRJNA496462	GCA_013368555.1	Contig	60.1204	46.6		JAACJN01	855	15320	2020-06-23T00:00:00Z	ftp://ftp.ncbi.nlm.nih.gov/genomes/all/GCA/013/368/555/GCA_013368555.1_LU_GYC_1.0
[Candida] jaroonii	Eukaryota;Fungi;Ascomycetes	CLIB 1444	SAMEA12383850	PRJEB50290	GCA_943733655.1	Scaffold	10.5805	33.9765	mitochondrion MIT:OX030781.1	CALSDN01	31	5820	2022-06-02T00:00:00Z	ftp://ftp.ncbi.nlm.nih.gov/genomes/all/GCA/943/733/655/GCA_943733655.1_CLIB1444v1
Penicillium salamii	Eukaryota;Fungi;Ascomycetes		SAMEA8618106	PRJEB44534	GCA_911197225.1	Scaffold	31.2957	48.9		CAJVOY01	164	10410	2022-04-28T00:00:00Z	ftp://ftp.ncbi.nlm.nih.gov/genomes/all/GCA/911/197/225/GCA_911197225.1_Psal_DTO309-F9
Aphanoascus verrucosus	Eukaryota;Fungi;Ascomycetes	IHEM 4434	SAMN15800566	PRJNA656725	GCA_014839905.1	Scaffold	23.059	49.6		JACRYM01	211	0	2020-09-30T00:00:00Z	ftp://ftp.ncbi.nlm.nih.gov/genomes/all/GCA/014/839/905/GCA_014839905.1_ASM1483990v1
Nematocida ausubeli	Eukaryota;Fungi;Other Fungi	ERTm6	SAMN00779735	PRJNA82177	GCA_000738915.1	Scaffold	4.27604	38.4		AKIJ01	24	2433	2014-08-11T00:00:00Z	ftp://ftp.ncbi.nlm.nih.gov/genomes/all/GCA/000/738/915/GCA_000738915.1_Nema_sp_1_ERTm6_V2	ftp://ftp.ncbi.nlm.nih.gov/genomes/all/GCF/000/738/915/GCF_000738915.1_Nema_sp_1_ERTm6_V2
Mycena sp. WM	Eukaryota;Fungi;Basidiomycetes	WM	SAMN18883860	PRJNA725593	GCA_023547045.1	Scaffold	166.986	49.7		JAHHPV01	63394	0	2022-05-16T00:00:00Z	ftp://ftp.ncbi.nlm.nih.gov/genomes/all/GCA/023/547/045/GCA_023547045.1_ASM2354704v1
Clitopilus passeckerianus	Eukaryota;Fungi;Basidiomycetes		SAMEA110234607	PRJEB53944	GCA_944990035.1	Contig	65.6095	49.4		CALYLX01	168	0	2022-08-03T00:00:00Z	ftp://ftp.ncbi.nlm.nih.gov/genomes/all/GCA/944/990/035/GCA_944990035.1_DSM1602
Camillea tinctor	Eukaryota;Fungi;Ascomycetes	CBS 203.56	SAMN12794063	PRJNA567204	GCA_022578605.1	Scaffold	45.0067	46.6		JAJKKR01	229	11860	2022-03-02T00:00:00Z	ftp://ftp.ncbi.nlm.nih.gov/genomes/all/GCA/022/578/605/GCA_022578605.1_CtCBS203_1
Hypoxylon trugodes	Eukaryota;Fungi;Ascomycetes	CBS 135444	SAMN12794355	PRJNA895875	GCA_022578975.1	Scaffold	39.3504	45.3		JAJLYM01	74	11996	2022-03-03T00:00:00Z	ftp://ftp.ncbi.nlm.nih.gov/genomes/all/GCA/022/578/975/GCA_022578975.1_Hyptru1	ftp://ftp.ncbi.nlm.nih.gov/genomes/all/GCF/022/578/975/GCF_022578975.1_Hyptru1
Graphilbum ipis-grandicollis	Eukaryota;Fungi;Ascomycetes	VPRI43762	SAMN16384040	PRJNA667796	GCA_019925625.1	Scaffold	24.0201	55.5		JADHKH01	178	0	2021-09-10T00:00:00Z	ftp://ftp.ncbi.nlm.nih.gov/genomes/all/GCA/019/925/625/GCA_019925625.1_ASM1992562v1
Penicillium egyptiacum	Eukaryota;Fungi;Ascomycetes		SAMEA8618056	PRJEB44534	GCA_911456345.1	Scaffold	32.6744	48.8		CAJVRC01	909	10635	2022-04-28T00:00:00Z	ftp://ftp.ncbi.nlm.nih.gov/genomes/all/GCA/911/456/345/GCA_911456345.1_Pegy_LCP06446
Trichaptum abietinum	Eukaryota;Fungi;Basidiomycetes		SAMEA8792945	PRJEB45061	GCA_910574555.1	Scaffold	49.4431	48.3		CAJTBE01	12	0	2022-03-31T00:00:00Z	ftp://ftp.ncbi.nlm.nih.gov/genomes/all/GCA/910/574/555/GCA_910574555.1_TA10106M1
Trichaptum fuscoviolaceum	Eukaryota;Fungi;Basidiomycetes		SAMEA8792946	PRJEB45061	GCA_910574455.1	Scaffold	59.0934	48.5		CAJSYZ01	12	0	2022-03-31T00:00:00Z	ftp://ftp.ncbi.nlm.nih.gov/genomes/all/GCA/910/574/455/GCA_910574455.1_TF100210M3
Penicillium olsonii	Eukaryota;Fungi;Ascomycetes		SAMEA8618089	PRJEB44534	GCA_911174995.1	Scaffold	29.3733	49.9		CAJVNO01	95	9538	2022-04-28T00:00:00Z	ftp://ftp.ncbi.nlm.nih.gov/genomes/all/GCA/911/174/995/GCA_911174995.1_Pols_LCP05357
Aspergillus neotritici	Eukaryota;Fungi;Ascomycetes	S2209	SAMN27963249	PRJNA833221	GCA_023619815.1	Scaffold	28.5484	51.5		JALZYL01	480	0	2022-06-01T00:00:00Z	ftp://ftp.ncbi.nlm.nih.gov/genomes/all/GCA/023/619/815/GCA_023619815.1_ASM2361981v1
Torrubiellomyces zombiae	Eukaryota;Fungi;Ascomycetes	Field(B)_6/19/19	SAMN16516720	PRJNA670675	GCA_018831705.1	Scaffold	27.108	51.5		JADHZA01	1725	0	2021-06-10T00:00:00Z	ftp://ftp.ncbi.nlm.nih.gov/genomes/all/GCA/018/831/705/GCA_018831705.1_ASM1883170v1
Niveomyces coronatus	Eukaryota;Fungi;Ascomycetes	Field(W)_7/22/19	SAMN16516754	PRJNA670678	GCA_018831755.1	Scaffold	31.9503	51.1		JAFEME01	1357	0	2021-06-10T00:00:00Z	ftp://ftp.ncbi.nlm.nih.gov/genomes/all/GCA/018/831/755/GCA_018831755.1_ASM1883175v1
Floridaphiala radiotolerans	Eukaryota;Fungi;Ascomycetes	FKI-L1-BK-DR1	SAMN25226806	PRJNA800051	GCA_022813185.1	Scaffold	24.9007	52.2		JAKLMZ01	118	0	2022-04-04T00:00:00Z	ftp://ftp.ncbi.nlm.nih.gov/genomes/all/GCA/022/813/185/GCA_022813185.1_ASM2281318v1
Aaosphaeria pasadenensis	Eukaryota;Fungi;Ascomycetes	FJI-L9-BK-P1	SAMN25226780	PRJNA800051	GCA_022813625.1	Scaffold	38.7974	49.7		JAKLMB01	120	0	2022-04-04T00:00:00Z	ftp://ftp.ncbi.nlm.nih.gov/genomes/all/GCA/022/813/625/GCA_022813625.1_ASM2281362v1
Pasadenomyces melaninifex	Eukaryota;Fungi;Ascomycetes	FJII-L3-CM-DR1	SAMN25226788	PRJNA800051	GCA_022813495.1	Scaffold	28.1962	48.1		JAKLMI01	1878	0	2022-04-04T00:00:00Z	ftp://ftp.ncbi.nlm.nih.gov/genomes/all/GCA/022/813/495/GCA_022813495.1_ASM2281349v1
Collybiopsis luxurians FD-317 M1	Eukaryota;Fungi;Basidiomycetes	FD-317 M1	SAMN00631608	PRJNA68535	GCA_000827265.1	Scaffold	66.2817	45.1		JJNP01	383	22046	2015-01-21T00:00:00Z	ftp://ftp.ncbi.nlm.nih.gov/genomes/all/GCA/000/827/265/GCA_000827265.1_Gymlu1
Fomitopsis schrenkii	Eukaryota;Fungi;Basidiomycetes	FP-58527 SS1	SAMN02981279	PRJNA52941	GCA_000344655.2	Scaffold	41.6144	55.4		AEHC02	504	13852	2013-03-04T00:00:00Z	ftp://ftp.ncbi.nlm.nih.gov/genomes/all/GCA/000/344/655/GCA_000344655.2_Fompi3
Clonostachys chloroleuca	Eukaryota;Fungi;Ascomycetes		SAMEA5663351	PRJEB32493	GCA_902074915.1	Scaffold	61.3588	48.8		CABFNP03	2433	19562	2023-01-25T00:00:00Z	ftp://ftp.ncbi.nlm.nih.gov/genomes/all/GCA/902/074/915/GCA_902074915.1_C_chloroleuca_570-77_v2
Cystobasidium sp. KV-2022a	Eukaryota;Fungi;Basidiomycetes	FKI-L6-BK-PAB1	SAMN25226807	PRJNA800051	GCA_022813105.1	Scaffold	20.9947	48.8		JAKLNA01	162	0	2022-04-04T00:00:00Z	ftp://ftp.ncbi.nlm.nih.gov/genomes/all/GCA/022/813/105/GCA_022813105.1_ASM2281310v1
Naganishia sp. KV-2022a	Eukaryota;Fungi;Basidiomycetes	FJI-L2-BK-P3	SAMN25226776	PRJNA800051	GCA_022813745.1	Scaffold	27.8611	53.9		JAKLLX01	478	0	2022-04-04T00:00:00Z	ftp://ftp.ncbi.nlm.nih.gov/genomes/all/GCA/022/813/745/GCA_022813745.1_ASM2281374v1
Armillaria solidipes	Eukaryota;Fungi;Basidiomycetes	ID001	SAMN21612580	PRJNA766051	GCA_022818035.1	Scaffold	55.7353	48.3		JAIWYQ01	72	0	2022-04-05T00:00:00Z	ftp://ftp.ncbi.nlm.nih.gov/genomes/all/GCA/022/818/035/GCA_022818035.1_ASM2281803v1
Armillaria gallica	Eukaryota;Fungi;Basidiomycetes	012m	SAMN12630604	PRJNA561899	GCA_012064365.1	Contig	87.3054	47.4		VTST01	63	0	2020-04-06T00:00:00Z	ftp://ftp.ncbi.nlm.nih.gov/genomes/all/GCA/012/064/365/GCA_012064365.1_YMU_Armga_1.1
Diplocarpon rosae	Eukaryota;Fungi;Ascomycetes	NL1	SAMN09355243	PRJNA474562	GCA_011750715.2	Scaffold	38.5734	44.9		WUWU02	2322	0	2020-03-25T00:00:00Z	ftp://ftp.ncbi.nlm.nih.gov/genomes/all/GCA/011/750/715/GCA_011750715.2_ASM1175071v2
Neoscytalidium dimidiatum	Eukaryota;Fungi;Ascomycetes		SAMEA4059189	PRJEB14660	GCA_900092665.1	Scaffold	42.6877	54.3		FLVB01	110	0	2017-09-02T00:00:00Z	ftp://ftp.ncbi.nlm.nih.gov/genomes/all/GCA/900/092/665/GCA_900092665.1_ERS1230299
Armillaria cepistipes	Eukaryota;Fungi;Basidiomycetes	B5	SAMEA54600418	PRJEB19205	GCA_900157415.1	Contig	75.5196	47.6		FTRY01	182	0	2017-09-19T00:00:00Z	ftp://ftp.ncbi.nlm.nih.gov/genomes/all/GCA/900/157/415/GCA_900157415.1_version_2
Rhizomucor pusillus	Eukaryota;Fungi;Other Fungi		SAMEA103954420	PRJEB17639	GCA_900175165.2	Scaffold	25.6355	45		FWWN02	705	0	2017-06-15T00:00:00Z	ftp://ftp.ncbi.nlm.nih.gov/genomes/all/GCA/900/175/165/GCA_900175165.2_FCH_5_7
Fusarium commune	Eukaryota;Fungi;Ascomycetes	F23a	SAMN24044980	PRJNA788990	GCA_023065405.1	Contig	46.1482	47.6		JAJTCY01	51	0	2022-04-20T00:00:00Z	ftp://ftp.ncbi.nlm.nih.gov/genomes/all/GCA/023/065/405/GCA_023065405.1_ASM2306540v1
Sparassis latifolia	Eukaryota;Fungi;Basidiomycetes	Minxiu No.1	SAMN17108251	PRJNA686158	GCA_018466975.1	Chromosome	41.4125	51.5003	linkage group LG1:CM031552.1; linkage group LG2:CM031553.1; linkage group LG3:CM031554.1; linkage group LG4:CM031555.1; linkage group LG5:CM031556.1; linkage group LG6:CM031557.1; linkage group LG7:CM031558.1; linkage group LG8:CM031559.1; linkage group LG9:CM031560.1; linkage group LG10:CM031561.1; linkage group LG11:CM031562.1; linkage group LG12:CM031563.1	JAENRS01	22	0	2021-05-24T00:00:00Z	ftp://ftp.ncbi.nlm.nih.gov/genomes/all/GCA/018/466/975/GCA_018466975.1_genome
Colletotrichum truncatum	Eukaryota;Fungi;Ascomycetes	CMES1059	SAMN12683944	PRJNA670759	GCA_014235925.1	Contig	56.1025	50.1		VUJX01	126	15888	2020-08-18T00:00:00Z	ftp://ftp.ncbi.nlm.nih.gov/genomes/all/GCA/014/235/925/GCA_014235925.1_CTRU02	ftp://ftp.ncbi.nlm.nih.gov/genomes/all/GCF/014/235/925/GCF_014235925.1_CTRU02
Harringtonia lauricola	Eukaryota;Fungi;Ascomycetes	RL4	SAMN15249093	PRJNA635322	GCA_014183025.1	Scaffold	34.6262	54.8		JACBXF01	169	0	2020-08-13T00:00:00Z	ftp://ftp.ncbi.nlm.nih.gov/genomes/all/GCA/014/183/025/GCA_014183025.1_ASM1418302v1
Hypoxylon pulicicidum	Eukaryota;Fungi;Ascomycetes	ATCC 74245	SAMEA6529081	PRJEB36657	GCA_902806525.1	Contig	43.539	44.8		CADCWX01	25	0	2020-05-06T00:00:00Z	ftp://ftp.ncbi.nlm.nih.gov/genomes/all/GCA/902/806/525/GCA_902806525.1_HP
Exutisphaerella laricina CBS 326.52	Eukaryota;Fungi;Ascomycetes	CBS 326.52	SAMN02254957	PRJNA212505	GCA_000504385.2	Scaffold	26.5207	52.5		AWYE02	617	0	2013-12-03T00:00:00Z	ftp://ftp.ncbi.nlm.nih.gov/genomes/all/GCA/000/504/385/GCA_000504385.2_ASM50438v2
Cercospora zeina	Eukaryota;Fungi;Ascomycetes	YN	SAMN25290292	PRJNA798783	GCA_022702355.1	Contig	42.1879	48		JAKLWX01	25	0	2022-03-28T00:00:00Z	ftp://ftp.ncbi.nlm.nih.gov/genomes/all/GCA/022/702/355/GCA_022702355.1_ASM2270235v1
Ophiostoma ips	Eukaryota;Fungi;Ascomycetes	VPRI43529	SAMN16384046	PRJNA667796	GCA_019925475.1	Scaffold	26.0073	56.9		JADHKN01	209	0	2021-09-10T00:00:00Z	ftp://ftp.ncbi.nlm.nih.gov/genomes/all/GCA/019/925/475/GCA_019925475.1_ASM1992547v1
Rhodotorula kratochvilovae	Eukaryota;Fungi;Basidiomycetes	YM25235	SAMN19770205	PRJNA739038	GCA_019926025.1	Contig	23.7184	67.3		JAHSUG01	46	0	2021-09-10T00:00:00Z	ftp://ftp.ncbi.nlm.nih.gov/genomes/all/GCA/019/926/025/GCA_019926025.1_ASM1992602v1
Pleurotus citrinopileatus	Eukaryota;Fungi;Basidiomycetes	HfpriPC05-1-Y1	SAMD00134882	PRJDB7310	GCA_017312325.1	Contig	38.5869	49.5		BHFW01	88	0	2021-03-02T21:23:00Z	ftp://ftp.ncbi.nlm.nih.gov/genomes/all/GCA/017/312/325/GCA_017312325.1_RS_HGAP_Assembly.3
Curvularia geniculata	Eukaryota;Fungi;Ascomycetes	P1	SAMN15374501	PRJNA564986	GCA_016162275.1	Contig	32.9818	50.7		JACADS01	753	0	2020-12-21T00:00:00Z	ftp://ftp.ncbi.nlm.nih.gov/genomes/all/GCA/016/162/275/GCA_016162275.1_ASM1616227v1
Ustilago tritici	Eukaryota;Fungi;Basidiomycetes	Ut_3	SAMN26417532	PRJNA698760	GCA_022963115.1	Contig	20.4449	52.4		JALCUT01	32	0	2022-04-13T00:00:00Z	ftp://ftp.ncbi.nlm.nih.gov/genomes/all/GCA/022/963/115/GCA_022963115.1_ASM2296311v1
Trichothecium roseum	Eukaryota;Fungi;Ascomycetes	ZM-Tr2021	SAMN26179669	PRJNA804326	GCA_022701375.1	Chromosome	33.7993	52.5418	chromosome 1:CM040336.1; chromosome 2:CM040337.1; chromosome 3:CM040338.1; chromosome 4:CM040339.1; chromosome 5:CM040340.1; chromosome 6:CM040341.1; chromosome 7:CM040342.1; chromosome 8:CM040343.1; chromosome 9:CM040344.1	JAKVPT01	17	0	2022-03-28T00:00:00Z	ftp://ftp.ncbi.nlm.nih.gov/genomes/all/GCA/022/701/375/GCA_022701375.1_ASM2270137v1
Fusarium longipes	Eukaryota;Fungi;Ascomycetes	NRRL 13317	SAMN14842407	PRJNA436741	GCA_013618495.1	Scaffold	35.3114	48.1		JABFEY01	285	0	2020-07-24T00:00:00Z	ftp://ftp.ncbi.nlm.nih.gov/genomes/all/GCA/013/618/495/GCA_013618495.1_ASM1361849v1
Alectoria fallacina	Eukaryota;Fungi;Ascomycetes		SAMEA8235474	PRJEB42325	GCA_905337325.1	Scaffold	65.2367	37.3		CAJPDR01	1450	11130	2021-03-19T00:00:00Z	ftp://ftp.ncbi.nlm.nih.gov/genomes/all/GCA/905/337/325/GCA_905337325.1_GTX0161_lecanoromycete
Fusarium tricinctum	Eukaryota;Fungi;Ascomycetes	MPI-SDFR-AT-0068	SAMN08150283	PRJNA347189	GCA_020744515.1	Contig	43.6931	47.6		JAGPXF01	21	14106	2021-11-05T00:00:00Z	ftp://ftp.ncbi.nlm.nih.gov/genomes/all/GCA/020/744/515/GCA_020744515.1_Fustr1
Cadophora sp. DSE1049	Eukaryota;Fungi;Ascomycetes		SAMEA14035974	PRJEB51078	GCA_937872245.1	Contig	46.5868	48.6		CALMRP01	321	0	2023-01-03T00:00:00Z	ftp://ftp.ncbi.nlm.nih.gov/genomes/all/GCA/937/872/245/GCA_937872245.1_ERR868449_bin.23_CONCOCT_v1.1_MAG
Sarocladium strictum	Eukaryota;Fungi;Ascomycetes	IMI 501407	SAMEA104592347	PRJEB23865	GCA_900290465.1	Scaffold	33.8425	51.2		OKRM01	51	0	2018-04-29T00:00:00Z	ftp://ftp.ncbi.nlm.nih.gov/genomes/all/GCA/900/290/465/GCA_900290465.1_IMI
Cutaneotrichosporon dermatis	Eukaryota;Fungi;Basidiomycetes	NICC30027	SAMN20600042	PRJNA752511	GCA_020011015.1	Scaffold	39.3054	60.1		JAIGNX01	37	0	2021-09-13T00:00:00Z	ftp://ftp.ncbi.nlm.nih.gov/genomes/all/GCA/020/011/015/GCA_020011015.1_ASM2001101v1
Fusarium venenatum	Eukaryota;Fungi;Ascomycetes	A3/5	SAMEA2827224	PRJNA479922	GCA_900007375.1	Chromosome	38.6602	47.6778	chromosome IIII:NC_038015.1/LN649232.1; chromosome v:NC_038016.1/LN649233.1; chromosome I:NC_038012.1/LN649229.1; chromosome II:NC_038013.1/LN649230.1; chromosome III:NC_038014.1/LN649231.1; mitochondrion VI:NW_020311997.1/LN649234.1		6	13932	2018-03-01T00:00:00Z	ftp://ftp.ncbi.nlm.nih.gov/genomes/all/GCA/900/007/375/GCA_900007375.1_ASM90000737v1	ftp://ftp.ncbi.nlm.nih.gov/genomes/all/GCF/900/007/375/GCF_900007375.1_ASM90000737v1
Pseudevernia furfuracea	Eukaryota;Fungi;Ascomycetes	Pfur_oli_TBG_2151	SAMN21531855	PRJNA764874	GCA_022315425.1	Contig	38.1766	47.6		JAIUPT01	53	0	2022-02-17T00:00:00Z	ftp://ftp.ncbi.nlm.nih.gov/genomes/all/GCA/022/315/425/GCA_022315425.1_Pfur_oli_TBG_2151
Rhizophagus clarus	Eukaryota;Fungi;Other Fungi	HR1	SAMD00190756	PRJDB8680	GCA_015698045.1	Contig	146.836	27.8		BLAL01	360	32541	2020-11-13T21:39:00Z	ftp://ftp.ncbi.nlm.nih.gov/genomes/all/GCA/015/698/045/GCA_015698045.1_RCL21
Lasallia hispanica	Eukaryota;Fungi;Ascomycetes	TBG_2337	SAMN26992775	PRJNA820300	GCA_023184715.1	Scaffold	48.6362	51.6		JALILS01	53	0	2022-04-29T00:00:00Z	ftp://ftp.ncbi.nlm.nih.gov/genomes/all/GCA/023/184/715/GCA_023184715.1_ASM2318471v1
Microbotryum silenes-dioicae	Eukaryota;Fungi;Basidiomycetes	1303	SAMN09670553	PRJNA437556	GCA_014805725.1	Contig	33.9406	55.8		QPIF01	127	0	2020-09-30T00:00:00Z	ftp://ftp.ncbi.nlm.nih.gov/genomes/all/GCA/014/805/725/GCA_014805725.1_ASM1480572v1
Ganoderma leucocontextum	Eukaryota;Fungi;Basidiomycetes	HMGIM-I160015	SAMN19185875	PRJNA729903	GCA_020736865.1	Contig	49.5238	56.2		JAHKGY01	57	0	2021-11-03T00:00:00Z	ftp://ftp.ncbi.nlm.nih.gov/genomes/all/GCA/020/736/865/GCA_020736865.1_ASM2073686v1
Russula compacta	Eukaryota;Fungi;Basidiomycetes	BPL669	SAMN05878431	PRJNA345704	GCA_022376555.1	Contig	45.6788	50.3		WTXH01	984	10834	2022-02-23T00:00:00Z	ftp://ftp.ncbi.nlm.nih.gov/genomes/all/GCA/022/376/555/GCA_022376555.1_Ruscom1
Plenodomus biglobosus	Eukaryota;Fungi;Ascomycetes	CA1	SAMN15952996	PRJNA660251	GCA_022343325.1	Contig	32.6312	49.9		JACTNT01	59	12183	2022-02-18T00:00:00Z	ftp://ftp.ncbi.nlm.nih.gov/genomes/all/GCA/022/343/325/GCA_022343325.1_CAIQ.LN.1
Zygosaccharomyces sapae	Eukaryota;Fungi;Ascomycetes	ABT301	SAMEA4665501	PRJEB26771	GCA_900465325.1	Contig	24.742	39.6		UEGL01	52	0	2018-06-18T00:00:00Z	ftp://ftp.ncbi.nlm.nih.gov/genomes/all/GCA/900/465/325/GCA_900465325.1_ABT301
Malbranchea cinnamomea	Eukaryota;Fungi;Ascomycetes		SAMEA4551748	PRJEB16328	GCA_900128795.2	Scaffold	25.0526	49.8		FQSS02	817	0	2017-06-15T00:00:00Z	ftp://ftp.ncbi.nlm.nih.gov/genomes/all/GCA/900/128/795/GCA_900128795.2_FCH_10_5
Pleurotus tuber-regium	Eukaryota;Fungi;Basidiomycetes	ACCC 50657-18	SAMN15447141	PRJNA644065	GCA_014058305.1	Contig	35.8221	47.5		JACFYU01	65	0	2020-08-04T00:00:00Z	ftp://ftp.ncbi.nlm.nih.gov/genomes/all/GCA/014/058/305/GCA_014058305.1_ASM1405830v1
Butyriboletus roseoflavus	Eukaryota;Fungi;Basidiomycetes	LA02	SAMN18241835	PRJNA713307	GCA_019364595.1	Contig	33.977	49		JAHRGV01	67	9014	2021-07-27T00:00:00Z	ftp://ftp.ncbi.nlm.nih.gov/genomes/all/GCA/019/364/595/GCA_019364595.1_ASM1936459v1
Aspergillus unguis	Eukaryota;Fungi;Ascomycetes	F6_8S_P_4A	SAMN18883804	PRJNA723004	GCA_018408605.1	Scaffold	25.8925	50.3		JAGUQC01	19	0	2021-05-19T00:00:00Z	ftp://ftp.ncbi.nlm.nih.gov/genomes/all/GCA/018/408/605/GCA_018408605.1_ASM1840860v1
Suillus placidus	Eukaryota;Fungi;Basidiomycetes	DOB743	SAMN10866389	PRJNA520344	GCA_016628565.1	Contig	55.3236	48.1		JABBWD01	753	15123	2021-01-13T00:00:00Z	ftp://ftp.ncbi.nlm.nih.gov/genomes/all/GCA/016/628/565/GCA_016628565.1_Suipla1
Lactifluus volemus	Eukaryota;Fungi;Basidiomycetes	BPL652	SAMN05720700	PRJNA340520	GCA_022376515.1	Contig	62.9758	50.4		WTXI01	712	14968	2022-02-23T00:00:00Z	ftp://ftp.ncbi.nlm.nih.gov/genomes/all/GCA/022/376/515/GCA_022376515.1_Lacvol1
Hymenopellis radicata	Eukaryota;Fungi;Basidiomycetes	IJFM A160	SAMN05446217	PRJNA334360	GCA_015501595.1	Contig	78.5867	50.8		JADNRX01	1967	27479	2020-11-16T00:00:00Z	ftp://ftp.ncbi.nlm.nih.gov/genomes/all/GCA/015/501/595/GCA_015501595.1_Hymrad1
Lactarius deliciosus	Eukaryota;Fungi;Basidiomycetes	48	SAMN10362766	PRJNA500114	GCA_021525775.1	Contig	96.044	52.1		JAKELK01	717	18194	2022-01-19T00:00:00Z	ftp://ftp.ncbi.nlm.nih.gov/genomes/all/GCA/021/525/775/GCA_021525775.1_Lacdel1
Agrocybe cylindracea	Eukaryota;Fungi;Basidiomycetes	AC9	SAMN06013850	PRJNA353318	GCA_013376435.1	Scaffold	56.4888	50.2		MPNV01	3790	0	2020-06-29T00:00:00Z	ftp://ftp.ncbi.nlm.nih.gov/genomes/all/GCA/013/376/435/GCA_013376435.1_ASM1337643v1
Chiua virens	Eukaryota;Fungi;Basidiomycetes	LA06	SAMN17925297	PRJNA702113	GCA_019787685.1	Contig	48.4968	48.9		JAHNUO01	149	11148	2021-08-27T00:00:00Z	ftp://ftp.ncbi.nlm.nih.gov/genomes/all/GCA/019/787/685/GCA_019787685.1_ASM1978768v1
Corinectria fuckeliana	Eukaryota;Fungi;Ascomycetes	CBS 125109	SAMN13483921	PRJNA593731	GCA_019137255.1	Scaffold	42.2503	50		WPDH01	737	0	2021-07-06T00:00:00Z	ftp://ftp.ncbi.nlm.nih.gov/genomes/all/GCA/019/137/255/GCA_019137255.1_ASM1913725v1
Yarrowia hollandica	Eukaryota;Fungi;Ascomycetes	CBS 4855	SAMEA4824174	PRJEB18085	GCA_900519065.1	Scaffold	20.0688	47.8		ULGV01	18	0	2018-08-19T00:00:00Z	ftp://ftp.ncbi.nlm.nih.gov/genomes/all/GCA/900/519/065/GCA_900519065.1_YAHO0
Yarrowia osloensis	Eukaryota;Fungi;Ascomycetes	CBS 10146	SAMEA4824176	PRJEB18087	GCA_900519015.1	Scaffold	23.2467	50.6		ULGU01	37	0	2018-08-19T00:00:00Z	ftp://ftp.ncbi.nlm.nih.gov/genomes/all/GCA/900/519/015/GCA_900519015.1_YAOS0
Yarrowia porcina	Eukaryota;Fungi;Ascomycetes	CBS 12935	SAMEA4824196	PRJEB18089	GCA_900519025.1	Scaffold	30.4342	43.7		ULGT01	43	0	2018-08-20T00:00:00Z	ftp://ftp.ncbi.nlm.nih.gov/genomes/all/GCA/900/519/025/GCA_900519025.1_YAPO0
Yarrowia yakushimensis	Eukaryota;Fungi;Ascomycetes	CBS 10253	SAMEA4824197	PRJEB18090	GCA_900518995.1	Scaffold	18.8386	48.3		ULGW01	7	0	2018-08-20T00:00:00Z	ftp://ftp.ncbi.nlm.nih.gov/genomes/all/GCA/900/518/995/GCA_900518995.1_YAYA0
Saccharomyces jurei	Eukaryota;Fungi;Ascomycetes		SAMEA104589863	PRJEB24816	GCA_900290405.1	Complete	11.9388	37.9003	chromosome I.1_XIII.2:LT986461.1; chromosome VI.1_VII.2:LT986469.1; chromosome XII.1:LT986474.1; chromosome I.2_XIII.1:LT986462.1; chromosome II:LT986463.1; chromosome VI.2_VII.1:LT986470.1; chromosome XII.2:LT986475.1; chromosome III:LT986464.1; chromosome IV:LT986465.1; chromosome V:LT986468.1; chromosome VIII:LT986471.1; chromosome IX:LT986466.1; chromosome X:LT986472.1; chromosome XI:LT986473…		18	0	2018-08-19T00:00:00Z	ftp://ftp.ncbi.nlm.nih.gov/genomes/all/GCA/900/290/405/GCA_900290405.1_SacJureiUoM1
Yarrowia bubula	Eukaryota;Fungi;Ascomycetes	CBS 12934	SAMEA4824134	PRJEB18081	GCA_900519075.1	Scaffold	20.902	46.2		ULGX01	28	0	2018-08-19T00:00:00Z	ftp://ftp.ncbi.nlm.nih.gov/genomes/all/GCA/900/519/075/GCA_900519075.1_YABU0
Yarrowia divulgata	Eukaryota;Fungi;Ascomycetes	CBS 11013	SAMEA4824164	PRJEB18083	GCA_900519045.1	Scaffold	21.2421	50.1		ULGQ01	19	0	2018-08-19T00:00:00Z	ftp://ftp.ncbi.nlm.nih.gov/genomes/all/GCA/900/519/045/GCA_900519045.1_YADI0
[Candida] hispaniensis	Eukaryota;Fungi;Ascomycetes	CBS 9996	SAMEA4837037	PRJEB18079	GCA_900535975.1	Chromosome	10.6526	41.6468	chromosome A:LS992270.1; chromosome B:LS992271.1; chromosome C:LS992272.1; chromosome D:LS992273.1; chromosome E:LS992274.1; chromosome F:LS992275.1		6	0	2018-08-29T00:00:00Z	ftp://ftp.ncbi.nlm.nih.gov/genomes/all/GCA/900/535/975/GCA_900535975.1_OLHI0
Yamadazyma tenuis ATCC 10573	Eukaryota;Fungi;Ascomycetes	ATCC 10573	SAMN00715317	PRJNA33673	GCA_000223465.1	Scaffold	10.747	43		AEIM01	25	6985	2011-08-16T00:00:00Z	ftp://ftp.ncbi.nlm.nih.gov/genomes/all/GCA/000/223/465/GCA_000223465.1_Candida_tenuis_v1.0	ftp://ftp.ncbi.nlm.nih.gov/genomes/all/GCF/000/223/465/GCF_000223465.1_Candida_tenuis_v1.0
Parastagonospora avenae f. sp. tritici 18332-5	Eukaryota;Fungi;Ascomycetes	18332-5	SAMN18043193	PRJNA704493	GCA_022559985.1	Scaffold	36.8881	51.9		JAFJTR01	1715	0	2022-03-14T00:00:00Z	ftp://ftp.ncbi.nlm.nih.gov/genomes/all/GCA/022/559/985/GCA_022559985.1_ASM2255998v1
Hymenoscyphus linearis	Eukaryota;Fungi;Ascomycetes	chi01	SAMEA4848510	PRJEB28304	GCA_900536425.1	Scaffold	50.3214	44.1		UNPR01	1266	0	2018-08-29T00:00:00Z	ftp://ftp.ncbi.nlm.nih.gov/genomes/all/GCA/900/536/425/GCA_900536425.1_HlinChi01v1
Hymenoscyphus occultus	Eukaryota;Fungi;Ascomycetes	F52847-1	SAMEA4849506	PRJEB28315	GCA_900536445.1	Scaffold	57.8517	44.2		UNPT01	3713	0	2018-08-29T00:00:00Z	ftp://ftp.ncbi.nlm.nih.gov/genomes/all/GCA/900/536/445/GCA_900536445.1_Hymenoscyphus_occultus
Zygotorulaspora mrakii	Eukaryota;Fungi;Ascomycetes	NRRL Y-6702	SAMN14605243	PRJNA670754	GCA_013402915.1	Complete	10.4502	39.9531	chromosome 1:NC_050719.1/CP058604.1; chromosome 2:NC_050720.1/CP058605.1; chromosome 3:NC_050721.1/CP058606.1; chromosome 4:NC_050722.1/CP058607.1; chromosome 5:NC_050723.1/CP058608.1; chromosome 6:NC_050724.1/CP058609.1; chromosome 7:NC_050725.1/CP058610.1; chromosome 8:NC_050726.1/CP058611.1; mitochondrion MT:NW_023500906.1/CP058612.1		9	5038	2020-07-12T00:00:00Z	ftp://ftp.ncbi.nlm.nih.gov/genomes/all/GCA/013/402/915/GCA_013402915.1_ASM1340291v1	ftp://ftp.ncbi.nlm.nih.gov/genomes/all/GCF/013/402/915/GCF_013402915.1_ASM1340291v1
Komagataella pseudopastoris	Eukaryota;Fungi;Ascomycetes	CBS 9187	SAMN22242010	PRJNA770850	GCA_023212875.1	Contig	9.88714	40.4		JAKWAT01	42	0	2022-05-02T00:00:00Z	ftp://ftp.ncbi.nlm.nih.gov/genomes/all/GCA/023/212/875/GCA_023212875.1_ASM2321287v1
Podospora comata	Eukaryota;Fungi;Ascomycetes	Wa139-	SAMN15214448	PRJNA523441	GCA_017354895.1	Complete	34.5622	52.0833	chromosome 1:CP071493.1; chromosome 2:CP071494.1; chromosome 3:CP071495.1; chromosome 4:CP071496.1; chromosome 5:CP071497.1; chromosome 6:CP071498.1; chromosome 7:CP071499.1; mitochondrion MT:CP071500.1		8	0	2021-03-15T00:00:00Z	ftp://ftp.ncbi.nlm.nih.gov/genomes/all/GCA/017/354/895/GCA_017354895.1_ASM1735489v1
Komagataella populi	Eukaryota;Fungi;Ascomycetes	CBS 12362	SAMN22242005	PRJNA770850	GCA_023212995.1	Contig	9.26967	41.6		JAKWAY01	7	0	2022-05-02T00:00:00Z	ftp://ftp.ncbi.nlm.nih.gov/genomes/all/GCA/023/212/995/GCA_023212995.1_ASM2321299v1
Wickerhamiella azyma	Eukaryota;Fungi;Ascomycetes	PYCC 8333	SAMN24648683	PRJNA794368	GCA_022577855.1	Contig	9.35046	53.9		JAKISA01	39	0	2022-03-15T00:00:00Z	ftp://ftp.ncbi.nlm.nih.gov/genomes/all/GCA/022/577/855/GCA_022577855.1_ASM2257785v1
Kregervanrija delftensis	Eukaryota;Fungi;Ascomycetes	NCC-J	SAMN18109229	PRJNA706002	GCA_019155655.1	Contig	12.7361	30.6604	mitochondrion MT:CM032752.1	JAFMZF01	20	0	2021-07-07T00:00:00Z	ftp://ftp.ncbi.nlm.nih.gov/genomes/all/GCA/019/155/655/GCA_019155655.1_ASM1915565v1
Valsa sordida	Eukaryota;Fungi;Ascomycetes	Cn-1	SAMN04383933	PRJNA598330	GCA_016808195.1	Scaffold	38.5692	51.9		JAEQMF01	8	0	2021-02-04T00:00:00Z	ftp://ftp.ncbi.nlm.nih.gov/genomes/all/GCA/016/808/195/GCA_016808195.1_ASM1680819v1
Scytalidium sp. 3C	Eukaryota;Fungi;Ascomycetes	3C	SAMN02713643	PRJNA243259	GCA_000743665.3	Contig	41.022	47.1		JMRO03	233	4331	2014-08-26T00:00:00Z	ftp://ftp.ncbi.nlm.nih.gov/genomes/all/GCA/000/743/665/GCA_000743665.3_SPSU_Gcan_3
Magnusiomyces capitatus CNRMA 12.647	Eukaryota;Fungi;Ascomycetes	CNRMA 12.647	SAMEA3158453	PRJEB4367	GCA_000817185.1	Scaffold	17.7153	33.8		CBXB01	339	0	2014-12-04T00:00:00Z	ftp://ftp.ncbi.nlm.nih.gov/genomes/all/GCA/000/817/185/GCA_000817185.1_Sc12647
Cyanodermella asteris	Eukaryota;Fungi;Ascomycetes	A1	SAMEA5093987	PRJEB19487	GCA_900618795.1	Scaffold	28.6675	52.6		UYJD01	37	0	2018-11-23T00:00:00Z	ftp://ftp.ncbi.nlm.nih.gov/genomes/all/GCA/900/618/795/GCA_900618795.1_Astra
Teratosphaeria destructans	Eukaryota;Fungi;Ascomycetes	CMW45982	SAMN12878417	PRJNA575157	GCA_010367425.1	Scaffold	27.5636	54.4		WBMN01	2992	0	2020-02-10T00:00:00Z	ftp://ftp.ncbi.nlm.nih.gov/genomes/all/GCA/010/367/425/GCA_010367425.1_ASM1036742v1
Claviceps aff. purpurea	Eukaryota;Fungi;Ascomycetes	Clav52	SAMN11159849	PRJNA528707	GCA_018361025.1	Contig	29.5955	51.8		SRRH01	1334	8197	2021-05-14T00:00:00Z	ftp://ftp.ncbi.nlm.nih.gov/genomes/all/GCA/018/361/025/GCA_018361025.1_CSU_Clav52_v1
Claviceps humidiphila	Eukaryota;Fungi;Ascomycetes	LM576	SAMN11159871	PRJNA528707	GCA_018360465.1	Contig	31.1617	51.5		SRQM01	1236	8322	2021-05-14T00:00:00Z	ftp://ftp.ncbi.nlm.nih.gov/genomes/all/GCA/018/360/465/GCA_018360465.1_CSU_LM576_v1
Claviceps spartinae	Eukaryota;Fungi;Ascomycetes	CCC 535	SAMN11159888	PRJNA528707	GCA_018360215.1	Contig	29.3089	51.4		SRPX01	1456	8314	2021-05-14T00:00:00Z	ftp://ftp.ncbi.nlm.nih.gov/genomes/all/GCA/018/360/215/GCA_018360215.1_CSU_CCC535_v1
Botryosphaeria kuwatsukai	Eukaryota;Fungi;Ascomycetes	KE8637	SAMN22899323	PRJNA777748	GCA_023084525.1	Scaffold	43.8873	54.7		JAJMVU01	590	0	2022-04-21T00:00:00Z	ftp://ftp.ncbi.nlm.nih.gov/genomes/all/GCA/023/084/525/GCA_023084525.1_ASM2308452v1
Wickerhamiella pararugosa	Eukaryota;Fungi;Ascomycetes	PX1910	SAMN27964102	PRJNA833221	GCA_023628975.1	Scaffold	9.12488	50.2		JAMAJQ01	31	0	2022-06-01T00:00:00Z	ftp://ftp.ncbi.nlm.nih.gov/genomes/all/GCA/023/628/975/GCA_023628975.1_ASM2362897v1
Saprochaete fungicola	Eukaryota;Fungi;Ascomycetes		SAMEA5207816	PRJEB30635	GCA_900654225.1	Contig	20.1895	40.7		CAACAH01	6	0	2019-01-14T00:00:00Z	ftp://ftp.ncbi.nlm.nih.gov/genomes/all/GCA/900/654/225/GCA_900654225.1_sapFunA
Thecaphora thlaspeos	Eukaryota;Fungi;Basidiomycetes	LF1	SAMEA104561964	PRJEB24478	GCA_900291925.1	Contig	20.5916	61		UWYS01	32	0	2019-01-28T00:00:00Z	ftp://ftp.ncbi.nlm.nih.gov/genomes/all/GCA/900/291/925/GCA_900291925.1_version_1
Ramularia coccinea	Eukaryota;Fungi;Ascomycetes	NJWW	SAMN15028144	PRJNA635204	GCA_013461505.1	Contig	34.2151	51.1		JABNMW01	48	0	2020-07-22T00:00:00Z	ftp://ftp.ncbi.nlm.nih.gov/genomes/all/GCA/013/461/505/GCA_013461505.1_ASM1346150v1
Saprochaete suaveolens	Eukaryota;Fungi;Ascomycetes		SAMEA4923894	PRJEB28673	GCA_900642975.1	Contig	24.4147	39.5		CAAAMA01	12	0	2019-01-10T00:00:00Z	ftp://ftp.ncbi.nlm.nih.gov/genomes/all/GCA/900/642/975/GCA_900642975.1_sapSuaA
Fusarium xylarioides	Eukaryota;Fungi;Ascomycetes	KSU18978	SAMN11310370	PRJNA530275	GCA_013183765.1	Scaffold	55.2416	43.4		SRZU01	424	0	2020-05-28T00:00:00Z	ftp://ftp.ncbi.nlm.nih.gov/genomes/all/GCA/013/183/765/GCA_013183765.1_ASM1318376v1
Botrytis fabae	Eukaryota;Fungi;Ascomycetes	Pv1	SAMN14582892	PRJNA624742	GCA_015147945.1	Contig	42.8971	41.2		JACVFG01	1468	0	2020-10-30T00:00:00Z	ftp://ftp.ncbi.nlm.nih.gov/genomes/all/GCA/015/147/945/GCA_015147945.1_ASM1514794v1
Aspergillus viridinutans	Eukaryota;Fungi;Ascomycetes	IFM 47045	SAMD00275554	PRJDB8156	GCA_018404265.1	Scaffold	34.8883	46.2806	mitochondrion MT:LC604067.1	BOPL01	47	10060	2021-03-12T00:00:00Z	ftp://ftp.ncbi.nlm.nih.gov/genomes/all/GCA/018/404/265/GCA_018404265.1_Aspvir_assembly01	ftp://ftp.ncbi.nlm.nih.gov/genomes/all/GCF/018/404/265/GCF_018404265.1_Aspvir_assembly01
Calonectria henricotiae	Eukaryota;Fungi;Ascomycetes	JAC13-131	SAMN20203364	PRJNA746327	GCA_020623695.1	Scaffold	53.0295	47		JAHVYB01	557	0	2021-10-21T00:00:00Z	ftp://ftp.ncbi.nlm.nih.gov/genomes/all/GCA/020/623/695/GCA_020623695.1_ASM2062369v1
Rhodofomes roseus	Eukaryota;Fungi;Basidiomycetes	CIRM-BRFM 1785	SAMN08778392	PRJNA835131	GCA_022264815.1	Contig	38.3696	55.8		JADCUA01	80	12986	2022-02-15T00:00:00Z	ftp://ftp.ncbi.nlm.nih.gov/genomes/all/GCA/022/264/815/GCA_022264815.1_Fomros1	ftp://ftp.ncbi.nlm.nih.gov/genomes/all/GCF/022/264/815/GCF_022264815.1_Fomros1
Xylaria hypoxylon	Eukaryota;Fungi;Ascomycetes	CBS 122620	SAMEA6531816	PRJEB36697	GCA_902806585.1	Contig	54.3416	40.7		CADCXB01	88	0	2020-05-06T00:00:00Z	ftp://ftp.ncbi.nlm.nih.gov/genomes/all/GCA/902/806/585/GCA_902806585.1_XH
Botrytis porri	Eukaryota;Fungi;Ascomycetes	MUCL 3234	SAMN10219764	PRJNA691331	GCA_014898465.1	Contig	46.79	39.8		RCTA01	31	12086	2020-10-20T00:00:00Z	ftp://ftp.ncbi.nlm.nih.gov/genomes/all/GCA/014/898/465/GCA_014898465.1_ASM1489846v1	ftp://ftp.ncbi.nlm.nih.gov/genomes/all/GCF/014/898/465/GCF_014898465.1_ASM1489846v1
Russula griseocarnosa	Eukaryota;Fungi;Basidiomycetes	E138	SAMN18592388	PRJNA719232	GCA_022884055.1	Scaffold	50.6486	49.3		JAGKRU01	239	0	2022-04-11T00:00:00Z	ftp://ftp.ncbi.nlm.nih.gov/genomes/all/GCA/022/884/055/GCA_022884055.1_ASM2288405v1
Paradendryphiella salina	Eukaryota;Fungi;Ascomycetes		SAMEA5176176	PRJEB30354	GCA_900634815.1	Scaffold	27.3841	52.1		CAAAGB01	1818	0	2019-02-13T22:05:00Z	ftp://ftp.ncbi.nlm.nih.gov/genomes/all/GCA/900/634/815/GCA_900634815.1_PS1_23737_contigs
Cercospora kikuchii	Eukaryota;Fungi;Ascomycetes	MAFF 305040	SAMD00262043	PRJNA774201	GCA_019650295.1	Contig	34.4401	53		BOLY01	9	13458	2021-07-08T00:00:00Z	ftp://ftp.ncbi.nlm.nih.gov/genomes/all/GCA/019/650/295/GCA_019650295.1_Ck_assembly01	ftp://ftp.ncbi.nlm.nih.gov/genomes/all/GCF/019/650/295/GCF_019650295.1_Ck_assembly01
Pleurotus cornucopiae	Eukaryota;Fungi;Basidiomycetes	CCMSSC00406	SAMN13497034	PRJNA593973	GCA_019677325.2	Chromosome	32.3821	50.4276	chromosome 1:CM033822.1; chromosome 2:CM033823.1; chromosome 3:CM033824.1; chromosome 4:CM033825.1; chromosome 5:CM033826.1; chromosome 6:CM033827.1; chromosome 7:CM033828.1; chromosome 8:CM033829.1; chromosome 9:CM033830.1; chromosome 10:CM033831.1; chromosome 11:CM033832.1	WQMT02	11	20874	2021-08-18T00:00:00Z	ftp://ftp.ncbi.nlm.nih.gov/genomes/all/GCA/019/677/325/GCA_019677325.2_ASM1967732v2
Blastosporella zonata	Eukaryota;Fungi;Basidiomycetes	Bzo6	SAMN08006773	PRJNA417766	GCA_018856295.1	Scaffold	48.8072	34		JAFLHD01	26629	2	2021-06-11T00:00:00Z	ftp://ftp.ncbi.nlm.nih.gov/genomes/all/GCA/018/856/295/GCA_018856295.1_ASM1885629v1
Myochromella boudieri	Eukaryota;Fungi;Basidiomycetes	TB01	SAMN09737568	PRJNA417766	GCA_018221655.1	Scaffold	53.0722	47		JABCKU01	16201	0	2021-04-30T00:00:00Z	ftp://ftp.ncbi.nlm.nih.gov/genomes/all/GCA/018/221/655/GCA_018221655.1_ASM1822165v1
Asterophora parasitica	Eukaryota;Fungi;Basidiomycetes	AP01	SAMN09737569	PRJNA417766	GCA_018282005.1	Scaffold	34.0539	50.8		JABCKV01	8991	9451	2021-05-05T00:00:00Z	ftp://ftp.ncbi.nlm.nih.gov/genomes/all/GCA/018/282/005/GCA_018282005.1_ASM1828200v1
Tricholomella constricta	Eukaryota;Fungi;Basidiomycetes	CBS 661.87	SAMN10245926	PRJNA496354	GCA_013368375.1	Contig	44.4123	51.5		JAACJP01	158	10603	2020-06-23T00:00:00Z	ftp://ftp.ncbi.nlm.nih.gov/genomes/all/GCA/013/368/375/GCA_013368375.1_LU_TRC_1.0
Tephrocybe rancida	Eukaryota;Fungi;Basidiomycetes	TRssc25	SAMN09737567	PRJNA417766	GCA_018858115.1	Scaffold	66.6813	37.9		JABCKT01	12864	2	2021-06-11T00:00:00Z	ftp://ftp.ncbi.nlm.nih.gov/genomes/all/GCA/018/858/115/GCA_018858115.1_ASM1885811v1
Heterodermia speciosa	Eukaryota;Fungi;Ascomycetes		SAMEA8235475	PRJEB42325	GCA_905337345.1	Scaffold	38.7364	45.1		CAJPDS01	1070	10570	2021-03-19T00:00:00Z	ftp://ftp.ncbi.nlm.nih.gov/genomes/all/GCA/905/337/345/GCA_905337345.1_GTX0163_lecanoromycete
Capillidium heterosporum	Eukaryota;Fungi;Other Fungi	CGMCC 3.15857	SAMN12879746	PRJNA575207	GCA_016630905.1	Contig	29.8485	36.8		WBMQ01	72	0	2021-01-13T00:00:00Z	ftp://ftp.ncbi.nlm.nih.gov/genomes/all/GCA/016/630/905/GCA_016630905.1_ASM1663090v1
Drechslerella brochopaga	Eukaryota;Fungi;Ascomycetes	YMF1.01829	SAMN03658141	PRJNA283942	GCA_012184305.1	Scaffold	35.4316	49.4		LDUB01	242	9793	2020-04-08T00:00:00Z	ftp://ftp.ncbi.nlm.nih.gov/genomes/all/GCA/012/184/305/GCA_012184305.1_ASM1218430v1
Aspergillus pseudoglaucus	Eukaryota;Fungi;Ascomycetes	FJII-L3-SW-P1	SAMN25226792	PRJNA800051	GCA_022813405.1	Scaffold	25.675	49.2		JAKLMM01	394	0	2022-04-04T00:00:00Z	ftp://ftp.ncbi.nlm.nih.gov/genomes/all/GCA/022/813/405/GCA_022813405.1_ASM2281340v1
Armillaria borealis	Eukaryota;Fungi;Basidiomycetes	AB13-TR4-IP16	SAMN13920850	PRJNA603128	GCA_013427175.2	Scaffold	66.7095	29.3	mitochondrion MT:MH407470.1	JAAGUC01	44365	47	2020-07-21T00:00:00Z	ftp://ftp.ncbi.nlm.nih.gov/genomes/all/GCA/013/427/175/GCA_013427175.2_ASM1342717v2
Massospora cicadina	Eukaryota;Fungi;Other Fungi	MCPNR19	SAMN24722893	PRJNA795459	GCA_022478985.1	Contig	1488.88	41.1		JAKSZP01	19694	5453	2022-03-04T00:00:00Z	ftp://ftp.ncbi.nlm.nih.gov/genomes/all/GCA/022/478/985/GCA_022478985.1_UCR_MCPNR19_1.0
Xylaria cubensis	Eukaryota;Fungi;Ascomycetes	CBS 116.85	SAMN12794295	PRJNA567304	GCA_022385715.1	Scaffold	44.8456	46.2		JAJLRI01	333	12717	2022-02-22T00:00:00Z	ftp://ftp.ncbi.nlm.nih.gov/genomes/all/GCA/022/385/715/GCA_022385715.1_Xylcube1
Coriolopsis trogii	Eukaryota;Fungi;Basidiomycetes	Ct001	SAMN20276195	PRJNA747173	GCA_020543525.1	Contig	38.8054	55.4		JAHYIO01	42	0	2021-10-21T00:00:00Z	ftp://ftp.ncbi.nlm.nih.gov/genomes/all/GCA/020/543/525/GCA_020543525.1_Ct001_29
Alternaria atra	Eukaryota;Fungi;Ascomycetes	CS162	SAMEA7819814	PRJNA758053	GCA_907166805.1	Scaffold	39.6063	50.9		CAJRGZ01	43	12226	2021-05-11T00:00:00Z	ftp://ftp.ncbi.nlm.nih.gov/genomes/all/GCA/907/166/805/GCA_907166805.1_ALTATR162	ftp://ftp.ncbi.nlm.nih.gov/genomes/all/GCF/907/166/805/GCF_907166805.1_ALTATR162
Podospora anserina S mat+	Eukaryota;Fungi;Ascomycetes	S mat+		PRJNA12954	GCA_000226545.1	Contig	34.7189	52.2			33	10518	2008-05-14T23:04:00Z	ftp://ftp.ncbi.nlm.nih.gov/genomes/all/GCA/000/226/545/GCA_000226545.1_ASM22654v1	ftp://ftp.ncbi.nlm.nih.gov/genomes/all/GCF/000/226/545/GCF_000226545.1_ASM22654v1
Thermothielavioides terrestris NRRL 8126	Eukaryota;Fungi;Ascomycetes	NRRL 8126	SAMN02744067	PRJNA32847	GCA_000226115.1	Complete	36.9123	54.7294	chromosome 1:NC_016457.1/CP003009.1; chromosome 2:NC_016458.1/CP003010.1; chromosome 3:NC_016459.1/CP003011.1; chromosome 4:NC_016460.1/CP003012.1; chromosome 5:NC_016461.1/CP003013.1; chromosome 6:NC_016462.1/CP003014.1		6	9802	2011-09-16T00:00:00Z	ftp://ftp.ncbi.nlm.nih.gov/genomes/all/GCA/000/226/115/GCA_000226115.1_ASM22611v1	ftp://ftp.ncbi.nlm.nih.gov/genomes/all/GCF/000/226/115/GCF_000226115.1_ASM22611v1
Colletotrichum siamense	Eukaryota;Fungi;Ascomycetes	Cg363	SAMN09531620	PRJNA670752	GCA_013390195.1	Contig	62.9364	50.9		QPNA01	22	15190	2020-07-06T00:00:00Z	ftp://ftp.ncbi.nlm.nih.gov/genomes/all/GCA/013/390/195/GCA_013390195.1_ASM1339019v1	ftp://ftp.ncbi.nlm.nih.gov/genomes/all/GCF/013/390/195/GCF_013390195.1_ASM1339019v1
Inonotus obliquus	Eukaryota;Fungi;Basidiomycetes	CT5	SAMN20834359	PRJNA754990	GCA_023101745.1	Contig	38.0614	47.6		JAIHLT01	31	0	2022-04-25T00:00:00Z	ftp://ftp.ncbi.nlm.nih.gov/genomes/all/GCA/023/101/745/GCA_023101745.1_ASM2310174v1
Peniophora sp. CBMAI 1063	Eukaryota;Fungi;Basidiomycetes		SAMEA4860906	PRJEB28379	GCA_900536885.1	Scaffold	46.9825	55.1		UWZB01	833	17692	2019-08-28T00:00:00Z	ftp://ftp.ncbi.nlm.nih.gov/genomes/all/GCA/900/536/885/GCA_900536885.1_Peniophora_sp._CBMAI1063
Saprochaete ingens	Eukaryota;Fungi;Ascomycetes	CBS 517.90	SAMEA5939090	PRJEB33997	GCA_902498895.1	Contig	21.1892	36.8		CABVLU01	6	6475	2019-09-19T00:00:00Z	ftp://ftp.ncbi.nlm.nih.gov/genomes/all/GCA/902/498/895/GCA_902498895.1_sapIngB	ftp://ftp.ncbi.nlm.nih.gov/genomes/all/GCF/902/498/895/GCF_902498895.1_sapIngB
Aspergillus tamarii	Eukaryota;Fungi;Ascomycetes	PB2201	SAMN27963246	PRJNA833221	GCA_023619995.1	Scaffold	38.3983	47.2		JALZYI01	158	0	2022-06-01T00:00:00Z	ftp://ftp.ncbi.nlm.nih.gov/genomes/all/GCA/023/619/995/GCA_023619995.1_ASM2361999v1
Fusarium cortaderiae	Eukaryota;Fungi;Ascomycetes	CBS 119183	SAMN18043305	PRJNA677929	GCA_017656915.1	Scaffold	37.07	48		JAGDVB01	23	0	2021-04-02T00:00:00Z	ftp://ftp.ncbi.nlm.nih.gov/genomes/all/GCA/017/656/915/GCA_017656915.1_ASM1765691v1
Fusarium austroamericanum	Eukaryota;Fungi;Ascomycetes	CBS 110246	SAMN18043300	PRJNA677929	GCA_017657035.1	Scaffold	37.1775	48		JAGDVG01	72	0	2021-04-02T00:00:00Z	ftp://ftp.ncbi.nlm.nih.gov/genomes/all/GCA/017/657/035/GCA_017657035.1_ASM1765703v1
Macrolepiota fuliginosa MF-IS2	Eukaryota;Fungi;Basidiomycetes	MF-IS2	SAMN02745871	PRJNA218801	GCA_015584085.1	Scaffold	46.3824	48.2		JADOGJ01	3470	15764	2020-11-17T00:00:00Z	ftp://ftp.ncbi.nlm.nih.gov/genomes/all/GCA/015/584/085/GCA_015584085.1_Macfu1
Paraphaeosphaeria minitans	Eukaryota;Fungi;Ascomycetes	Conio (IMI134523)	SAMN13245827	PRJNA588476	GCA_015832175.1	Contig	47.9229	48.1		WJXW01	34	13677	2020-12-08T00:00:00Z	ftp://ftp.ncbi.nlm.nih.gov/genomes/all/GCA/015/832/175/GCA_015832175.1_ASM1583217v1
Hymenoscyphus koreanus	Eukaryota;Fungi;Ascomycetes	F52847-1	SAMEA5059688	PRJEB28315	GCA_902652825.1	Scaffold	57.1977	44.1		CACRVL01	1513	0	2019-11-20T00:00:00Z	ftp://ftp.ncbi.nlm.nih.gov/genomes/all/GCA/902/652/825/GCA_902652825.1_HkoreanusF52847-1.2
Porogramme epimiltina	Eukaryota;Fungi;Basidiomycetes		SAMEA3685224	PRJEB11981	GCA_900155495.1	Scaffold	46.1803	57.5		FTLJ01	2002	0	2019-12-02T00:00:00Z	ftp://ftp.ncbi.nlm.nih.gov/genomes/all/GCA/900/155/495/GCA_900155495.1_Tinctoporellus_epimiltinus_RS1
Morchella sextelata	Eukaryota;Fungi;Ascomycetes	SCLS	SAMN15763238	PRJNA774199	GCA_020137385.1	Contig	53.5696	47.4		JACLAE01	42	13182	2021-09-24T00:00:00Z	ftp://ftp.ncbi.nlm.nih.gov/genomes/all/GCA/020/137/385/GCA_020137385.1_ASM2013738v1	ftp://ftp.ncbi.nlm.nih.gov/genomes/all/GCF/020/137/385/GCF_020137385.1_ASM2013738v1
Aspergillus amoenus	Eukaryota;Fungi;Ascomycetes	S2904	SAMN27963363	PRJNA833221	GCA_023624915.1	Scaffold	33.0407	50.1		JAMABK01	147	0	2022-06-01T00:00:00Z	ftp://ftp.ncbi.nlm.nih.gov/genomes/all/GCA/023/624/915/GCA_023624915.1_ASM2362491v1
Neofusicoccum ribis	Eukaryota;Fungi;Ascomycetes	M1-105	SAMN24424406	PRJNA790013	GCA_021436925.1	Scaffold	43.2603	56.4		JAJVDC01	783	0	2022-01-11T00:00:00Z	ftp://ftp.ncbi.nlm.nih.gov/genomes/all/GCA/021/436/925/GCA_021436925.1_ASM2143692v1
Trichoderma sp. TW21990_1	Eukaryota;Fungi;Ascomycetes	TW21990_1	SAMN13698093	PRJNA598077	GCA_010015515.1	Scaffold	36.146	49.3		WXUD01	27	0	2020-01-27T00:00:00Z	ftp://ftp.ncbi.nlm.nih.gov/genomes/all/GCA/010/015/515/GCA_010015515.1_ASM1001551v1
Eremomyces bilateralis CBS 781.70	Eukaryota;Fungi;Ascomycetes	CBS 781.70	SAMN02744867	PRJNA217190	GCA_010015585.1	Scaffold	26.864	52.2		JAADKC01	95	9874	2020-01-29T00:00:00Z	ftp://ftp.ncbi.nlm.nih.gov/genomes/all/GCA/010/015/585/GCA_010015585.1_Erebi1	ftp://ftp.ncbi.nlm.nih.gov/genomes/all/GCF/010/015/585/GCF_010015585.1_Erebi1
Didymella exigua CBS 183.55	Eukaryota;Fungi;Ascomycetes	CBS 183.55	SAMN02745736	PRJNA207857	GCA_010094145.1	Scaffold	34.3892	52.7		VOSY01	176	12356	2020-01-31T00:00:00Z	ftp://ftp.ncbi.nlm.nih.gov/genomes/all/GCA/010/094/145/GCA_010094145.1_Didex1	ftp://ftp.ncbi.nlm.nih.gov/genomes/all/GCF/010/094/145/GCF_010094145.1_Didex1
Clathrospora elynae	Eukaryota;Fungi;Ascomycetes	CBS 161.51	SAMN02744849	PRJNA245624	GCA_010015635.1	Scaffold	37.389	51.9		JAADKG01	617	13611	2020-01-29T00:00:00Z	ftp://ftp.ncbi.nlm.nih.gov/genomes/all/GCA/010/015/635/GCA_010015635.1_Clael1
Rhizodiscina lignyota	Eukaryota;Fungi;Ascomycetes	CBS 133067	SAMN03097704	PRJNA263052	GCA_010015805.1	Scaffold	33.4264	51		JAADKO01	33	12801	2020-01-29T00:00:00Z	ftp://ftp.ncbi.nlm.nih.gov/genomes/all/GCA/010/015/805/GCA_010015805.1_Rhili1
Lophiotrema nucula	Eukaryota;Fungi;Ascomycetes	CBS 627.86	SAMN05446821	PRJNA333967	GCA_010015825.1	Scaffold	48.6422	49.4		JAADKP01	187	18116	2020-01-29T00:00:00Z	ftp://ftp.ncbi.nlm.nih.gov/genomes/all/GCA/010/015/825/GCA_010015825.1_Lopnu1
Dothidotthia symphoricarpi CBS 119687	Eukaryota;Fungi;Ascomycetes	CBS 119687	SAMN02745847	PRJNA217191	GCA_010015815.1	Scaffold	34.4335	47.9		JAADKQ01	59	11704	2020-01-29T00:00:00Z	ftp://ftp.ncbi.nlm.nih.gov/genomes/all/GCA/010/015/815/GCA_010015815.1_Dotsy1	ftp://ftp.ncbi.nlm.nih.gov/genomes/all/GCF/010/015/815/GCF_010015815.1_Dotsy1
Byssothecium circinans	Eukaryota;Fungi;Ascomycetes	CBS 675.92	SAMN02744863	PRJNA239485	GCA_010015675.1	Scaffold	49.2887	48.9		JAADKH01	160	15784	2020-01-29T00:00:00Z	ftp://ftp.ncbi.nlm.nih.gov/genomes/all/GCA/010/015/675/GCA_010015675.1_Bysci1
Setomelanomma holmii	Eukaryota;Fungi;Ascomycetes	CBS 110217	SAMN02744843	PRJNA245746	GCA_010015745.1	Scaffold	39.1796	52		JAADKM01	557	14389	2020-01-29T00:00:00Z	ftp://ftp.ncbi.nlm.nih.gov/genomes/all/GCA/010/015/745/GCA_010015745.1_Setho1
Amniculicola lignicola CBS 123094	Eukaryota;Fungi;Ascomycetes	CBS 123094	SAMN02745971	PRJNA217192	GCA_010015725.1	Scaffold	49.5766	47.8		JAADKK01	510	15585	2020-01-29T00:00:00Z	ftp://ftp.ncbi.nlm.nih.gov/genomes/all/GCA/010/015/725/GCA_010015725.1_Amnli1
Aaosphaeria arxii CBS 175.79	Eukaryota;Fungi;Ascomycetes	CBS 175.79	SAMN05661102	PRJNA625762	GCA_010015735.1	Scaffold	38.901	49.9		JAADKL01	55	14201	2020-01-29T00:00:00Z	ftp://ftp.ncbi.nlm.nih.gov/genomes/all/GCA/010/015/735/GCA_010015735.1_Aaoar1	ftp://ftp.ncbi.nlm.nih.gov/genomes/all/GCF/010/015/735/GCF_010015735.1_Aaoar1
Trichodelitschia bisporula	Eukaryota;Fungi;Ascomycetes	CBS 262.69	SAMN02744851	PRJNA245628	GCA_010356995.1	Scaffold	25.7896	56.6		JAAGKV01	44	10178	2020-02-06T00:00:00Z	ftp://ftp.ncbi.nlm.nih.gov/genomes/all/GCA/010/356/995/GCA_010356995.1_Tribi1
Tothia fuscella	Eukaryota;Fungi;Ascomycetes	CBS 130266	SAMN02744688	PRJNA245630	GCA_010583015.1	Scaffold	36.7818	46.5		JAAEJU01	363	13684	2020-02-13T00:00:00Z	ftp://ftp.ncbi.nlm.nih.gov/genomes/all/GCA/010/583/015/GCA_010583015.1_Totfu1
Karstenula rhodostoma CBS 690.94	Eukaryota;Fungi;Ascomycetes	CBS 690.94	SAMN02744864	PRJNA217209	GCA_010093485.1	Scaffold	45.0744	47.6		JAAEJB01	139	15040	2020-01-31T00:00:00Z	ftp://ftp.ncbi.nlm.nih.gov/genomes/all/GCA/010/093/485/GCA_010093485.1_Karrh1
Lindgomyces ingoldianus	Eukaryota;Fungi;Ascomycetes	ATCC 200398	SAMN05446602	PRJNA625772	GCA_010093535.1	Scaffold	69.0306	42		JAAEJD01	200	15946	2020-01-31T00:00:00Z	ftp://ftp.ncbi.nlm.nih.gov/genomes/all/GCA/010/093/535/GCA_010093535.1_Linin1	ftp://ftp.ncbi.nlm.nih.gov/genomes/all/GCF/010/093/535/GCF_010093535.1_Linin1
Lineolata rhizophorae	Eukaryota;Fungi;Ascomycetes	ATCC 16933	SAMN05446853	PRJNA334192	GCA_010093515.1	Scaffold	31.1437	56.1		JAAEJC01	68	10230	2020-01-31T00:00:00Z	ftp://ftp.ncbi.nlm.nih.gov/genomes/all/GCA/010/093/515/GCA_010093515.1_Linrh1
Lophium mytilinum	Eukaryota;Fungi;Ascomycetes	CBS 269.34	SAMN05660224	PRJNA234407	GCA_010093605.1	Scaffold	43.4122	50		JAAEJF01	49	15150	2020-01-31T00:00:00Z	ftp://ftp.ncbi.nlm.nih.gov/genomes/all/GCA/010/093/605/GCA_010093605.1_Lopmy1
Neohortaea acidophila	Eukaryota;Fungi;Ascomycetes	CBS 113389	SAMN05446851	PRJNA625775	GCA_010093505.1	Scaffold	20.4324	56.5		JAAEJE01	39	9827	2020-01-31T00:00:00Z	ftp://ftp.ncbi.nlm.nih.gov/genomes/all/GCA/010/093/505/GCA_010093505.1_Horac1	ftp://ftp.ncbi.nlm.nih.gov/genomes/all/GCF/010/093/505/GCF_010093505.1_Horac1
Antarctomyces pellizariae	Eukaryota;Fungi;Ascomycetes	UFMG-CB-12416	SAMN12924235	PRJNA576065	GCA_010623925.1	Contig	24.218	49.9		WCAA01	395	0	2020-02-14T00:00:00Z	ftp://ftp.ncbi.nlm.nih.gov/genomes/all/GCA/010/623/925/GCA_010623925.1_ASM1062392v1
Bimuria novae-zelandiae CBS 107.79	Eukaryota;Fungi;Ascomycetes	CBS 107.79	SAMN05660326	PRJNA234400	GCA_010015655.1	Scaffold	78.1835	44.6		JAADKI01	321	16675	2020-01-29T00:00:00Z	ftp://ftp.ncbi.nlm.nih.gov/genomes/all/GCA/010/015/655/GCA_010015655.1_Bimnz1
Delitschia confertaspora ATCC 74209	Eukaryota;Fungi;Ascomycetes	ATCC 74209	SAMN02841240	PRJNA251766	GCA_010093945.1	Scaffold	31.1591	48.5		JAAEIU01	764	10171	2020-01-31T00:00:00Z	ftp://ftp.ncbi.nlm.nih.gov/genomes/all/GCA/010/093/945/GCA_010093945.1_Delco1
Viridothelium virens	Eukaryota;Fungi;Ascomycetes	Tuck. ex Michener	SAMN10866075	PRJNA519654	GCA_010094025.1	Scaffold	32.16	48.9		JAAEIX01	730	11847	2020-01-31T00:00:00Z	ftp://ftp.ncbi.nlm.nih.gov/genomes/all/GCA/010/094/025/GCA_010094025.1_Tryvi1
Trematosphaeria pertusa	Eukaryota;Fungi;Ascomycetes	CBS 122368	SAMN05660896	PRJNA625778	GCA_010094035.1	Scaffold	47.7458	51.4		JAAEIY01	101	17296	2020-01-31T00:00:00Z	ftp://ftp.ncbi.nlm.nih.gov/genomes/all/GCA/010/094/035/GCA_010094035.1_Trepe1	ftp://ftp.ncbi.nlm.nih.gov/genomes/all/GCF/010/094/035/GCF_010094035.1_Trepe1
Westerdykella ornata	Eukaryota;Fungi;Ascomycetes	CBS 379.55	SAMN02745974	PRJNA625779	GCA_010094085.1	Scaffold	26.9797	53		JAAEJA01	94	10405	2020-01-31T00:00:00Z	ftp://ftp.ncbi.nlm.nih.gov/genomes/all/GCA/010/094/085/GCA_010094085.1_Wesor1	ftp://ftp.ncbi.nlm.nih.gov/genomes/all/GCF/010/094/085/GCF_010094085.1_Wesor1
Didymosphaeria enalia	Eukaryota;Fungi;Ascomycetes	CBS 304.66	SAMN02744852	PRJNA239483	GCA_010094045.1	Scaffold	61.2077	41.6		JAAEIZ01	611	13746	2020-01-31T00:00:00Z	ftp://ftp.ncbi.nlm.nih.gov/genomes/all/GCA/010/094/045/GCA_010094045.1_Veren1
Decorospora gaudefroyi	Eukaryota;Fungi;Ascomycetes	P77	SAMN05446828	PRJNA333973	GCA_010015605.1	Scaffold	30.5594	52.2		JAADKE01	699	11835	2020-01-29T00:00:00Z	ftp://ftp.ncbi.nlm.nih.gov/genomes/all/GCA/010/015/605/GCA_010015605.1_Decga1
Sporobolomyces pararoseus	Eukaryota;Fungi;Basidiomycetes	NGR	SAMN10440612	PRJNA505991	GCA_010758995.1	Scaffold	21.483	47.6		RSDY01	54	0	2020-02-14T00:00:00Z	ftp://ftp.ncbi.nlm.nih.gov/genomes/all/GCA/010/758/995/GCA_010758995.1_ASM1075899v1
Exophiala phaeomuriformis	Eukaryota;Fungi;Ascomycetes	CBS 132758	SAMN13781147	PRJNA600036	GCA_010883475.1	Contig	25.8683	51.6		JAAAJI01	100	0	2020-02-20T00:00:00Z	ftp://ftp.ncbi.nlm.nih.gov/genomes/all/GCA/010/883/475/GCA_010883475.1_ASM1088347v1
Macroventuria anomochaeta	Eukaryota;Fungi;Ascomycetes	CBS 525.71	SAMN05660957	PRJNA625773	GCA_010093625.1	Scaffold	33.3361	52.6		JAAEJG01	75	12940	2020-01-31T00:00:00Z	ftp://ftp.ncbi.nlm.nih.gov/genomes/all/GCA/010/093/625/GCA_010093625.1_Macan1	ftp://ftp.ncbi.nlm.nih.gov/genomes/all/GCF/010/093/625/GCF_010093625.1_Macan1
Massarina eburnea CBS 473.64	Eukaryota;Fungi;Ascomycetes	CBS 473.64	SAMN02745852	PRJNA217519	GCA_010093635.1	Scaffold	38.2369	49.7		JAAEJH01	233	12935	2020-01-31T00:00:00Z	ftp://ftp.ncbi.nlm.nih.gov/genomes/all/GCA/010/093/635/GCA_010093635.1_Maseb1
Microthyrium microscopicum	Eukaryota;Fungi;Ascomycetes	CBS 115976	SAMN05660417	PRJNA234668	GCA_010405405.1	Scaffold	37.1207	43.8		JAAGLD01	58	12493	2020-02-10T00:00:00Z	ftp://ftp.ncbi.nlm.nih.gov/genomes/all/GCA/010/405/405/GCA_010405405.1_Micmi1
Saccharomycopsis schoenii	Eukaryota;Fungi;Ascomycetes	CBS 7425	SAMN02798506	PRJNA251344	GCA_010994365.1	Scaffold	13.791	33.5		JNFU01	47	0	2020-02-24T00:00:00Z	ftp://ftp.ncbi.nlm.nih.gov/genomes/all/GCA/010/994/365/GCA_010994365.1_ASM1099436v1
Saccharomycopsis crataegensis	Eukaryota;Fungi;Ascomycetes	CBS 6447	SAMN02799554	PRJNA251344	GCA_010994405.1	Scaffold	15.3704	36.2		JNFX01	96	0	2020-02-24T00:00:00Z	ftp://ftp.ncbi.nlm.nih.gov/genomes/all/GCA/010/994/405/GCA_010994405.1_ASM1099440v1
Pseudovirgaria hyperparasitica	Eukaryota;Fungi;Ascomycetes	CBS 121739	SAMN02745604	PRJNA625776	GCA_010093815.1	Scaffold	35.4401	47.5		JAAEJS01	122	11218	2020-01-31T00:00:00Z	ftp://ftp.ncbi.nlm.nih.gov/genomes/all/GCA/010/093/815/GCA_010093815.1_Psehy1	ftp://ftp.ncbi.nlm.nih.gov/genomes/all/GCF/010/093/815/GCF_010093815.1_Psehy1
Polyplosphaeria fusca	Eukaryota;Fungi;Ascomycetes	CBS 125425	SAMN02744848	PRJNA245626	GCA_010093805.1	Scaffold	37.0098	53.3		JAAEJQ01	468	15194	2020-01-31T00:00:00Z	ftp://ftp.ncbi.nlm.nih.gov/genomes/all/GCA/010/093/805/GCA_010093805.1_Polfu1
Teratosphaeria nubilosa	Eukaryota;Fungi;Ascomycetes	CBS 116005	SAMN02745700	PRJNA245625	GCA_010093825.1	Scaffold	28.4431	52.2		JAAEJT01	273	10998	2020-01-31T00:00:00Z	ftp://ftp.ncbi.nlm.nih.gov/genomes/all/GCA/010/093/825/GCA_010093825.1_Ternu1
Mytilinidion resinicola	Eukaryota;Fungi;Ascomycetes	CBS 304.34	SAMN05446164	PRJNA625774	GCA_010093595.1	Scaffold	47.2751	50.5		JAAEJJ01	73	16792	2020-01-31T00:00:00Z	ftp://ftp.ncbi.nlm.nih.gov/genomes/all/GCA/010/093/595/GCA_010093595.1_Mytre1	ftp://ftp.ncbi.nlm.nih.gov/genomes/all/GCF/010/093/595/GCF_010093595.1_Mytre1
Ophiobolus disseminans	Eukaryota;Fungi;Ascomycetes	CBS 113818	SAMN02744844	PRJNA239491	GCA_010093685.1	Scaffold	41.6838	51.7		JAAEJK01	72	16026	2020-01-31T00:00:00Z	ftp://ftp.ncbi.nlm.nih.gov/genomes/all/GCA/010/093/685/GCA_010093685.1_Ophdi1
Plenodomus tracheiphilus IPT5	Eukaryota;Fungi;Ascomycetes	IPT5	SAMN02744642	PRJNA223133	GCA_010093695.1	Scaffold	34.2426	51.4		JAAEJM01	273	13204	2020-01-31T00:00:00Z	ftp://ftp.ncbi.nlm.nih.gov/genomes/all/GCA/010/093/695/GCA_010093695.1_Photr1
Mucor lusitanicus	Eukaryota;Fungi;Other Fungi	MU402	SAMN11512151	PRJNA537675	GCA_010203745.1	Contig	36.8174	42.2		JAAECE01	24	11838	2020-02-05T00:00:00Z	ftp://ftp.ncbi.nlm.nih.gov/genomes/all/GCA/010/203/745/GCA_010203745.1_Muccir1_3
Massariosphaeria phaeospora	Eukaryota;Fungi;Ascomycetes	CBS 611.86	SAMN05446820	PRJNA333966	GCA_011032825.1	Contig	42.1056	50.3		JAADJZ01	57	14021	2020-02-25T00:00:00Z	ftp://ftp.ncbi.nlm.nih.gov/genomes/all/GCA/011/032/825/GCA_011032825.1_Masph1
Phlebia tremellosa	Eukaryota;Fungi;Basidiomycetes	BBEL0901	SAMN12753611	PRJNA565606	GCA_011032875.1	Scaffold	36.1418	51.7		JAAIFI01	1865	0	2020-02-27T00:00:00Z	ftp://ftp.ncbi.nlm.nih.gov/genomes/all/GCA/011/032/875/GCA_011032875.1_ASM1103287v1
Sporothrix phasma	Eukaryota;Fungi;Ascomycetes	CBS 119588	SAMN14972254	PRJNA633855	GCA_016097075.2	Contig	30.9661	57.1389	mitochondrion MT:CM034975.1	JADMNG01	141	0	2020-12-16T00:00:00Z	ftp://ftp.ncbi.nlm.nih.gov/genomes/all/GCA/016/097/075/GCA_016097075.2_SPHA_v1.1
Xylaria multiplex	Eukaryota;Fungi;Ascomycetes	DSM 110363	SAMN13613316	PRJNA596119	GCA_011057905.1	Contig	45.5597	46.9		WUBL01	389	10964	2020-03-02T00:00:00Z	ftp://ftp.ncbi.nlm.nih.gov/genomes/all/GCA/011/057/905/GCA_011057905.1_ASM1105790v1
Neopestalotiopsis sp. 37M	Eukaryota;Fungi;Ascomycetes	37M	SAMN11403616	PRJNA532542	GCA_011058875.1	Scaffold	50.5045	50.1		SWKT01	229	14867	2020-03-03T00:00:00Z	ftp://ftp.ncbi.nlm.nih.gov/genomes/all/GCA/011/058/875/GCA_011058875.1_ASM1105887v1
Curvularia kusanoi	Eukaryota;Fungi;Ascomycetes	30M1	SAMN11403615	PRJNA532542	GCA_011058905.1	Scaffold	33.3407	52.1		SWKU01	107	11490	2020-03-03T00:00:00Z	ftp://ftp.ncbi.nlm.nih.gov/genomes/all/GCA/011/058/905/GCA_011058905.1_ASM1105890v1
Didymella keratinophila	Eukaryota;Fungi;Ascomycetes	9M1	SAMN11403613	PRJNA532542	GCA_011058865.1	Scaffold	36.2175	52.8		SWKW01	577	11880	2020-03-03T00:00:00Z	ftp://ftp.ncbi.nlm.nih.gov/genomes/all/GCA/011/058/865/GCA_011058865.1_ASM1105886v1
Didymella heteroderae	Eukaryota;Fungi;Ascomycetes	28M1	SAMN11403614	PRJNA532542	GCA_011058895.1	Scaffold	37.0693	52.7		SWKV01	620	11640	2020-03-03T00:00:00Z	ftp://ftp.ncbi.nlm.nih.gov/genomes/all/GCA/011/058/895/GCA_011058895.1_ASM1105889v1
Trichoderma lentiforme	Eukaryota;Fungi;Ascomycetes	CFAM-422	SAMN09275776	PRJNA473534	GCA_011066345.1	Scaffold	38.3154	49.6		QLNT01	47	12978	2020-03-06T00:00:00Z	ftp://ftp.ncbi.nlm.nih.gov/genomes/all/GCA/011/066/345/GCA_011066345.1_CFAM422_1.0
Brettanomyces nanus	Eukaryota;Fungi;Ascomycetes	CBS 1945	SAMN12257692	PRJNA691332	GCA_011074865.2	Complete	10.1869	41.4769	chromosome 1:NC_052374.1/CP064812.1; chromosome 2:NC_052375.1/CP064813.1; chromosome 3:NC_052376.1/CP064814.1; chromosome 4:NC_052377.1/CP064815.1; mitochondrion MT:NW_024066106.1/CP064816.1		5	4711	2020-11-16T00:00:00Z	ftp://ftp.ncbi.nlm.nih.gov/genomes/all/GCA/011/074/865/GCA_011074865.2_ASM1107486v2	ftp://ftp.ncbi.nlm.nih.gov/genomes/all/GCF/011/074/865/GCF_011074865.1_ASM1107486v2
Colletotrichum scovillei	Eukaryota;Fungi;Ascomycetes	TJNH1	SAMN14073982	PRJNA645151	GCA_011075155.1	Contig	52.0322	51.8		JAAJBS01	16	13419	2020-03-09T00:00:00Z	ftp://ftp.ncbi.nlm.nih.gov/genomes/all/GCA/011/075/155/GCA_011075155.1_ASM1107515v1	ftp://ftp.ncbi.nlm.nih.gov/genomes/all/GCF/011/075/155/GCF_011075155.1_ASM1107515v1
Apiotrichum mycotoxinovorans	Eukaryota;Fungi;Basidiomycetes	CICC 1454	SAMN14970370	PRJNA633776	GCA_013177335.1	Complete	30.7497	57.5788	chromosome 1:CP053620.1; chromosome 2:CP053621.1; chromosome 3:CP053622.1; chromosome 4:CP053623.1; chromosome 5:CP053624.1; chromosome 6:CP053625.1; chromosome 7:CP053626.1		7	0	2020-05-27T00:00:00Z	ftp://ftp.ncbi.nlm.nih.gov/genomes/all/GCA/013/177/335/GCA_013177335.1_ASM1317733v1
[Humicola] grisea var. thermoidea	Eukaryota;Fungi;Ascomycetes	UFV	SAMN09704571	PRJNA482412	GCA_011316235.1	Scaffold	28.7539	55.9		QQBE01	33	0	2020-03-16T00:00:00Z	ftp://ftp.ncbi.nlm.nih.gov/genomes/all/GCA/011/316/235/GCA_011316235.1_Humgr2.0
Rusavskia elegans	Eukaryota;Fungi;Ascomycetes	YAF01	SAMN10622479	PRJNA511131	GCA_011316305.1	Contig	44.3176	40.7		SAUG01	263	0	2020-03-16T00:00:00Z	ftp://ftp.ncbi.nlm.nih.gov/genomes/all/GCA/011/316/305/GCA_011316305.1_ASM1131630v1
Coniella vitis	Eukaryota;Fungi;Ascomycetes	QNYT13637	SAMN13679937	PRJNA597685	GCA_011317545.1	Contig	41.5386	49.6		WUJK01	22	0	2020-03-16T00:00:00Z	ftp://ftp.ncbi.nlm.nih.gov/genomes/all/GCA/011/317/545/GCA_011317545.1_ASM1131754v1
Macrocybe gigantea	Eukaryota;Fungi;Basidiomycetes	wHADPI064398-61	SAMN10992175	PRJNA524025	GCA_011319805.1	Contig	41.2334	49.8		SJRY01	336	0	2020-03-16T00:00:00Z	ftp://ftp.ncbi.nlm.nih.gov/genomes/all/GCA/011/319/805/GCA_011319805.1_ASM1131980v1
Scortechinia acanthostroma	Eukaryota;Fungi;Ascomycetes	8FM2PBQ7KK	SAMN13564822	PRJNA595694	GCA_011319215.2	Scaffold	180.836	59.6		JAABUG02	182691	0	2020-03-16T00:00:00Z	ftp://ftp.ncbi.nlm.nih.gov/genomes/all/GCA/011/319/215/GCA_011319215.2_ASM1131921v2
Geoglossum glabrum	Eukaryota;Fungi;Ascomycetes	SNMEAD4Z8R	SAMN22060556	PRJNA768673	GCA_021527465.2	Scaffold	32.9212	49.7		JAJDFE02	690	0	2022-01-19T00:00:00Z	ftp://ftp.ncbi.nlm.nih.gov/genomes/all/GCA/021/527/465/GCA_021527465.2_ASM2152746v2
Penicillium rolfsii	Eukaryota;Fungi;Ascomycetes	F1880	SAMN09464826	PRJNA477323	GCA_011392555.1	Scaffold	32.3639	49.5		QMFL01	27	9955	2020-03-17T00:00:00Z	ftp://ftp.ncbi.nlm.nih.gov/genomes/all/GCA/011/392/555/GCA_011392555.1_CTC_F1880_1.0
Dactylonectria torresensis	Eukaryota;Fungi;Ascomycetes	BV-666	SAMN12781488	PRJNA566152	GCA_011426275.1	Contig	65.3279	50.2		VYKG01	2598	0	2020-03-18T00:00:00Z	ftp://ftp.ncbi.nlm.nih.gov/genomes/all/GCA/011/426/275/GCA_011426275.1_ASM1142627v1
Mortierella sp. BCC40632	Eukaryota;Fungi;Other Fungi	BCC40632	SAMN12770266	PRJNA565861	GCA_011634665.1	Contig	49.964	47.1		WAEK01	65	0	2020-03-23T00:00:00Z	ftp://ftp.ncbi.nlm.nih.gov/genomes/all/GCA/011/634/665/GCA_011634665.1_ASM1163466v1
Fusarium cerealis	Eukaryota;Fungi;Ascomycetes	S18/34	SAMN19113875	PRJNA730356	GCA_019055205.1	Contig	36.5377	48.1		JAHKOV01	213	0	2021-06-29T00:00:00Z	ftp://ftp.ncbi.nlm.nih.gov/genomes/all/GCA/019/055/205/GCA_019055205.1_ASM1905520v1
Cladosporium sp. TM138-S3	Eukaryota;Fungi;Ascomycetes	TM138-S3	SAMN14329494	PRJNA610946	GCA_011745625.1	Scaffold	28.0109	55.7		JAAQHG01	732	0	2020-03-23T00:00:00Z	ftp://ftp.ncbi.nlm.nih.gov/genomes/all/GCA/011/745/625/GCA_011745625.1_ASM1174562v1
Penicillium sp. OUCMDZ-019	Eukaryota;Fungi;Ascomycetes	OUCMDZ-019	SAMN13567729	PRJNA595811	GCA_011750695.1	Scaffold	31.4519	48		WTTZ01	580	0	2020-03-25T00:00:00Z	ftp://ftp.ncbi.nlm.nih.gov/genomes/all/GCA/011/750/695/GCA_011750695.1_ASM1175069v1
Tortispora sangerardonensis	Eukaryota;Fungi;Ascomycetes	UWOPS 00-157.1	SAMN13577921	PRJNA595958	GCA_011751505.1	Scaffold	11.836	34.7		WTLL01	615	0	2020-03-25T00:00:00Z	ftp://ftp.ncbi.nlm.nih.gov/genomes/all/GCA/011/751/505/GCA_011751505.1_ASM1175150v1
Myriosclerotinia sulcatula	Eukaryota;Fungi;Ascomycetes	MySu01	SAMEA6601874	PRJEB36718	GCA_902810775.1	Contig	0.330777	30.8		CADDYZ01	2	0	2020-03-12T00:00:00Z	ftp://ftp.ncbi.nlm.nih.gov/genomes/all/GCA/902/810/775/GCA_902810775.1_MySu01_mitochondrial
Claviceps arundinis	Eukaryota;Fungi;Ascomycetes	CCC 1102	SAMN11159893	PRJNA528707	GCA_018360175.1	Contig	30.3306	51.4		SRPS01	896	8366	2021-05-14T00:00:00Z	ftp://ftp.ncbi.nlm.nih.gov/genomes/all/GCA/018/360/175/GCA_018360175.1_CSU_CCC1102_v1
Ganoderma multipileum BCRC 37180	Eukaryota;Fungi;Basidiomycetes	BCRC 37180	SAMD00036548	PRJDA61379	GCA_000338015.2	Contig	46.3836	55.3		BACB01	6173	0	2013-02-01T00:00:00Z	ftp://ftp.ncbi.nlm.nih.gov/genomes/all/GCA/000/338/015/GCA_000338015.2_Glu37180_1.0
Hypomyces rosellus	Eukaryota;Fungi;Ascomycetes	CCMJ2808	SAMN13698229	PRJNA598086	GCA_011799845.1	Contig	38.4751	48.2		WWCI01	8	0	2020-03-31T00:00:00Z	ftp://ftp.ncbi.nlm.nih.gov/genomes/all/GCA/011/799/845/GCA_011799845.1_ASM1179984v1
Fonsecaea pugnacius	Eukaryota;Fungi;Ascomycetes	CBS 139214	SAMN13152001	PRJNA580185	GCA_011800825.1	Scaffold	34.8851	51.5		WJFF01	389	0	2020-03-31T00:00:00Z	ftp://ftp.ncbi.nlm.nih.gov/genomes/all/GCA/011/800/825/GCA_011800825.1_ASM1180082v1
Suillus brevipes Sb2	Eukaryota;Fungi;Basidiomycetes	Sb2	SAMN02745872	PRJNA218802	GCA_011800875.2	Scaffold	52.0279	47.4		JRHT02	1550	21450	2020-03-31T00:00:00Z	ftp://ftp.ncbi.nlm.nih.gov/genomes/all/GCA/011/800/875/GCA_011800875.2_Suibr2
Colletotrichum karsti	Eukaryota;Fungi;Ascomycetes	CkLH20	SAMN14421089	PRJNA691333	GCA_011947395.2	Scaffold	51.85	52.7		JAATWM02	127	13328	2020-04-03T00:00:00Z	ftp://ftp.ncbi.nlm.nih.gov/genomes/all/GCA/011/947/395/GCA_011947395.2_ASM1194739v2	ftp://ftp.ncbi.nlm.nih.gov/genomes/all/GCF/011/947/395/GCF_011947395.1_ASM1194739v2
Colletotrichum camelliae	Eukaryota;Fungi;Ascomycetes	LS-19	SAMN17126018	PRJNA686827	GCA_018853505.1	Contig	67.4713	49		JAELVL01	19	0	2021-06-11T00:00:00Z	ftp://ftp.ncbi.nlm.nih.gov/genomes/all/GCA/018/853/505/GCA_018853505.1_ASM1885350v1
Fusarium subglutinans	Eukaryota;Fungi;Ascomycetes	NRRL 66333	SAMN13683616	PRJNA670753	GCA_013396075.1	Contig	44.1783	48.1		JAAOAV01	905	14040	2020-07-10T00:00:00Z	ftp://ftp.ncbi.nlm.nih.gov/genomes/all/GCA/013/396/075/GCA_013396075.1_ASM1339607v1	ftp://ftp.ncbi.nlm.nih.gov/genomes/all/GCF/013/396/075/GCF_013396075.1_ASM1339607v1
Arthrobotrys entomopaga	Eukaryota;Fungi;Ascomycetes	CBS642.8	SAMN03653092	PRJNA283584	GCA_012184315.1	Scaffold	38.3791	44.9		LDDX01	281	10344	2020-04-08T00:00:00Z	ftp://ftp.ncbi.nlm.nih.gov/genomes/all/GCA/012/184/315/GCA_012184315.1_ASM1218431v1
Dactylella cylindrospora	Eukaryota;Fungi;Ascomycetes	CBS325.70	SAMN03658149	PRJNA283946	GCA_012184295.1	Scaffold	37.7135	46		LDUD01	140	10528	2020-04-08T00:00:00Z	ftp://ftp.ncbi.nlm.nih.gov/genomes/all/GCA/012/184/295/GCA_012184295.1_ASM1218429v1
Dactylellina cionopaga	Eukaryota;Fungi;Ascomycetes	YMF1.00569	SAMN03658144	PRJNA283944	GCA_012184355.1	Scaffold	43.12	44.3		LDUC01	571	10546	2020-04-08T00:00:00Z	ftp://ftp.ncbi.nlm.nih.gov/genomes/all/GCA/012/184/355/GCA_012184355.1_ASM1218435v1
Trichophyton yaoundei	Eukaryota;Fungi;Ascomycetes		SAMEA8907474	PRJEB45548	GCA_910592095.1	Scaffold	22.3688	48.1		CAJUYO01	17	0	2021-07-06T00:00:00Z	ftp://ftp.ncbi.nlm.nih.gov/genomes/all/GCA/910/592/095/GCA_910592095.1_IHEM_13375
Trichophyton kuryangei	Eukaryota;Fungi;Ascomycetes		SAMEA8907459	PRJEB45548	GCA_910591595.1	Scaffold	22.214	48.2		CAJUXW01	18	0	2021-07-06T00:00:00Z	ftp://ftp.ncbi.nlm.nih.gov/genomes/all/GCA/910/591/595/GCA_910591595.1_IHEM_4712
Xenoacremonium recifei	Eukaryota;Fungi;Ascomycetes	IHEM 4405	SAMN12830270	PRJNA573891	GCA_012184525.1	Scaffold	41.6183	52.1		WOFQ01	501	0	2020-04-08T00:00:00Z	ftp://ftp.ncbi.nlm.nih.gov/genomes/all/GCA/012/184/525/GCA_012184525.1_ASM1218452v1
Aspergillus floridensis	Eukaryota;Fungi;Ascomycetes	IHEM 21069	SAMN12838280	PRJNA574013	GCA_012184565.1	Scaffold	35.3941	49.9		WOUI01	1686	0	2020-04-08T00:00:00Z	ftp://ftp.ncbi.nlm.nih.gov/genomes/all/GCA/012/184/565/GCA_012184565.1_ASM1218456v1
Pyrenophora graminea	Eukaryota;Fungi;Ascomycetes	CBS 336.29	SAMN06318300	PRJNA373892	GCA_012365135.1	Scaffold	32.5518	50.7		MVBJ01	2970	0	2020-04-15T00:00:00Z	ftp://ftp.ncbi.nlm.nih.gov/genomes/all/GCA/012/365/135/GCA_012365135.1_ASM1236513v1
Aspergillus fumigatiaffinis	Eukaryota;Fungi;Ascomycetes	CNM-CM6805	SAMN13422803	PRJNA592352	GCA_012656285.1	Scaffold	33.4708	49.6		JAAAPX01	1055	10468	2020-04-22T00:00:00Z	ftp://ftp.ncbi.nlm.nih.gov/genomes/all/GCA/012/656/285/GCA_012656285.1_ASM1265628v1
Calonectria ilicicola	Eukaryota;Fungi;Ascomycetes	GDYJ169	SAMN18204932	PRJNA767210	GCA_020809705.1	Complete	69.9438	46.6685	chromosome 1:CP085825.1; chromosome 2:CP085826.1; chromosome 3:CP085827.1; chromosome 4:CP085828.1; chromosome 5:CP085829.1; chromosome 6:CP085830.1; chromosome 7:CP085831.1; chromosome 8:CP085832.1; chromosome 9:CP085833.1; chromosome 10:CP085834.1; chromosome 11:CP085835.1; chromosome 12:CP085836.1		12	0	2021-11-09T00:00:00Z	ftp://ftp.ncbi.nlm.nih.gov/genomes/all/GCA/020/809/705/GCA_020809705.1_ASM2080970v1
Naganishia adeliensis	Eukaryota;Fungi;Basidiomycetes	IF1SW-F1	SAMN14546212	PRJNA623412	GCA_012922715.1	Scaffold	19.4032	53.4		JAAZPZ01	149	0	2020-04-28T00:00:00Z	ftp://ftp.ncbi.nlm.nih.gov/genomes/all/GCA/012/922/715/GCA_012922715.1_ASM1292271v1
Fusarium acutatum	Eukaryota;Fungi;Ascomycetes	NRRL 13308	SAMN13683610	PRJNA670753	GCA_012932015.1	Scaffold	43.328	48.5		JAADJF01	982	14081	2020-04-29T00:00:00Z	ftp://ftp.ncbi.nlm.nih.gov/genomes/all/GCA/012/932/015/GCA_012932015.1_ASM1293201v1
Fusarium albosuccineum	Eukaryota;Fungi;Ascomycetes	NRRL 20459	SAMN13683636	PRJNA596284	GCA_012931995.1	Scaffold	50.8672	51.8		JAADYS01	4197	17169	2020-04-29T00:00:00Z	ftp://ftp.ncbi.nlm.nih.gov/genomes/all/GCA/012/931/995/GCA_012931995.1_ASM1293199v1
Fusarium austroafricanum	Eukaryota;Fungi;Ascomycetes	NRRL 53441	SAMN09785228	PRJNA485357	GCA_012932025.1	Scaffold	45.6823	48.1		JAADJG01	1963	14502	2020-04-29T00:00:00Z	ftp://ftp.ncbi.nlm.nih.gov/genomes/all/GCA/012/932/025/GCA_012932025.1_ASM1293202v1
Amylostereum areolatum	Eukaryota;Fungi;Basidiomycetes	HG-01	SAMN10716400	PRJNA513942	GCA_012932865.1	Scaffold	57.5671	54.4		SAXG01	248	0	2020-04-29T00:00:00Z	ftp://ftp.ncbi.nlm.nih.gov/genomes/all/GCA/012/932/865/GCA_012932865.1_ASM1293286v1
Daldinia concentrica	Eukaryota;Fungi;Ascomycetes	CBS 113277	SAMEA6526710	PRJEB36624	GCA_902805455.1	Contig	37.6059	43.8		CADCSW01	69	0	2020-04-24T00:00:00Z	ftp://ftp.ncbi.nlm.nih.gov/genomes/all/GCA/902/805/455/GCA_902805455.1_DC
Entonaema liquescens	Eukaryota;Fungi;Ascomycetes	ATCC 46302	SAMEA6526711	PRJEB36625	GCA_902805475.1	Contig	39.1978	43.4		CADCSX01	31	0	2020-04-24T00:00:00Z	ftp://ftp.ncbi.nlm.nih.gov/genomes/all/GCA/902/805/475/GCA_902805475.1_EL
Hypomontagnella monticulosa	Eukaryota;Fungi;Ascomycetes	CLL 205	SAMEA6635632	PRJEB37480	GCA_902825475.1	Contig	42.3214	46.3		CADEBF01	16	0	2020-06-03T00:00:00Z	ftp://ftp.ncbi.nlm.nih.gov/genomes/all/GCA/902/825/475/GCA_902825475.1_Hm576
Hypoxylon lienhwacheense	Eukaryota;Fungi;Ascomycetes	MFLUCC 14-1231	SAMEA6529076	PRJEB36656	GCA_902806505.1	Contig	35.7856	45.4		CADCWW01	61	0	2020-04-24T00:00:00Z	ftp://ftp.ncbi.nlm.nih.gov/genomes/all/GCA/902/806/505/GCA_902806505.1_Hl
Hypomontagnella submonticulosa	Eukaryota;Fungi;Ascomycetes	NC0708	SAMN13172308	PRJNA583860	GCA_022984865.1	Contig	40.0465	47.3		JAJKLF01	123	11420	2022-04-14T00:00:00Z	ftp://ftp.ncbi.nlm.nih.gov/genomes/all/GCA/022/984/865/GCA_022984865.1_Hypsub2
Hypoxylon fragiforme	Eukaryota;Fungi;Ascomycetes	CBS 206.31	SAMN13172311	PRJNA858126	GCA_022984875.1	Contig	36.4009	46.8		JAJKLD01	15	10262	2022-04-14T00:00:00Z	ftp://ftp.ncbi.nlm.nih.gov/genomes/all/GCA/022/984/875/GCA_022984875.1_Hypfra2	ftp://ftp.ncbi.nlm.nih.gov/genomes/all/GCF/022/984/875/GCF_022984875.1_Hypfra2
Pyrenopolyporus hunteri	Eukaryota;Fungi;Ascomycetes	MUCL 49339	SAMEA6531815	PRJEB36696	GCA_902806595.1	Contig	40.3568	44.9		CADCXC01	50	0	2020-04-24T00:00:00Z	ftp://ftp.ncbi.nlm.nih.gov/genomes/all/GCA/902/806/595/GCA_902806595.1_PH
Golubevia sp. BC0902	Eukaryota;Fungi;Basidiomycetes	BC0902	SAMN12905586	PRJNA575625	GCA_012976205.1	Scaffold	25.8117	45		JAAVVI01	82	0	2020-05-05T00:00:00Z	ftp://ftp.ncbi.nlm.nih.gov/genomes/all/GCA/012/976/205/GCA_012976205.1_WUR_Gp_BC0902
Golubevia sp. BC0850	Eukaryota;Fungi;Basidiomycetes	BC0850	SAMN12905584	PRJNA575625	GCA_012976225.1	Scaffold	25.8513	44.9		JAAVVG01	89	0	2020-05-05T00:00:00Z	ftp://ftp.ncbi.nlm.nih.gov/genomes/all/GCA/012/976/225/GCA_012976225.1_WUR_Gp_BC0850
Golubevia sp. BC0812	Eukaryota;Fungi;Basidiomycetes	BC0812	SAMN12905585	PRJNA575625	GCA_012976215.1	Scaffold	25.8049	45		JAAVVH01	160	0	2020-05-05T00:00:00Z	ftp://ftp.ncbi.nlm.nih.gov/genomes/all/GCA/012/976/215/GCA_012976215.1_WUR_Gp_BC0812
Fusarium anguioides	Eukaryota;Fungi;Ascomycetes	NRRL 25385	SAMN09785227	PRJNA485357	GCA_012977745.1	Scaffold	38.8736	47.5		JAALXK01	743	0	2020-05-06T00:00:00Z	ftp://ftp.ncbi.nlm.nih.gov/genomes/all/GCA/012/977/745/GCA_012977745.1_ASM1297774v1
Fusarium nurragi	Eukaryota;Fungi;Ascomycetes	NRRL 36452	SAMN13683594	PRJNA596294	GCA_012977755.1	Scaffold	35.4804	49.7		JAALXI01	854	0	2020-05-06T00:00:00Z	ftp://ftp.ncbi.nlm.nih.gov/genomes/all/GCA/012/977/755/GCA_012977755.1_ASM1297775v1
Fusarium babinda	Eukaryota;Fungi;Ascomycetes	NRRL 25533	SAMN13683631	PRJNA485357	GCA_012977765.1	Scaffold	43.7795	48.2		JAALXL01	1090	0	2020-05-06T00:00:00Z	ftp://ftp.ncbi.nlm.nih.gov/genomes/all/GCA/012/977/765/GCA_012977765.1_ASM1297776v1
Fusarium tanahbumbuense	Eukaryota;Fungi;Ascomycetes	NRRL 66471	SAMN13683590	PRJNA436969	GCA_012977735.1	Scaffold	37.8004	48.6		JAALXH01	1049	0	2020-05-06T00:00:00Z	ftp://ftp.ncbi.nlm.nih.gov/genomes/all/GCA/012/977/735/GCA_012977735.1_ASM1297773v1
Pseudocercospora macadamiae	Eukaryota;Fungi;Ascomycetes	BRIP 55526	SAMN13508589	PRJNA594214	GCA_012978405.1	Scaffold	40.0701	49.5		WRNY01	212	0	2020-05-06T00:00:00Z	ftp://ftp.ncbi.nlm.nih.gov/genomes/all/GCA/012/978/405/GCA_012978405.1_ASM1297840v1
Fusarium sp. NRRL 62957	Eukaryota;Fungi;Ascomycetes	NRRL 62957	SAMN14069572	PRJNA511036	GCA_012978535.1	Contig	43.8248	51.6		JAALXM01	18524	0	2020-05-06T00:00:00Z	ftp://ftp.ncbi.nlm.nih.gov/genomes/all/GCA/012/978/535/GCA_012978535.1_ASM1297853v1
Pleurotus pulmonarius	Eukaryota;Fungi;Basidiomycetes	PM_ss5	SAMN10975498	PRJNA523390	GCA_012980535.1	Contig	39.8662	51		SJKF01	23	10953	2020-05-07T00:00:00Z	ftp://ftp.ncbi.nlm.nih.gov/genomes/all/GCA/012/980/535/GCA_012980535.1_ASM1298053v1
Hypoxylon rubiginosum	Eukaryota;Fungi;Ascomycetes	MUCL52887	SAMEA6531814	PRJEB36695	GCA_902806565.1	Contig	48.2743	44.1		CADCXA01	70	0	2020-05-06T00:00:00Z	ftp://ftp.ncbi.nlm.nih.gov/genomes/all/GCA/902/806/565/GCA_902806565.1_Hrubi
Alternaria burnsii	Eukaryota;Fungi;Ascomycetes	CBS107.38	SAMN13783390	PRJNA691329	GCA_013036055.1	Scaffold	32.9581	50.9		JAAABM01	67	11314	2020-05-11T00:00:00Z	ftp://ftp.ncbi.nlm.nih.gov/genomes/all/GCA/013/036/055/GCA_013036055.1_ASM1303605v1	ftp://ftp.ncbi.nlm.nih.gov/genomes/all/GCF/013/036/055/GCF_013036055.1_ASM1303605v1
Cudoniella acicularis	Eukaryota;Fungi;Ascomycetes	DSM 108380	SAMN14256398	PRJNA609597	GCA_013054445.1	Scaffold	58.9766	45.7		JAAMPI01	2799	15765	2020-05-12T00:00:00Z	ftp://ftp.ncbi.nlm.nih.gov/genomes/all/GCA/013/054/445/GCA_013054445.1_ASM1305444v1
Ophiocordyceps camponoti-floridani	Eukaryota;Fungi;Ascomycetes	EC05	SAMN13721827	PRJNA596481	GCA_012980515.1	Contig	30.4657	48.4122	mitochondrion MT:CM022976.1	JAACLJ01	13	7455	2020-05-07T00:00:00Z	ftp://ftp.ncbi.nlm.nih.gov/genomes/all/GCA/012/980/515/GCA_012980515.1_Ophcf2
Agrocybe pediades	Eukaryota;Fungi;Basidiomycetes	CBS 102.39	SAMN10245923	PRJNA496353	GCA_013053245.1	Contig	45.1496	48		JAACJL01	70	12919	2020-05-12T00:00:00Z	ftp://ftp.ncbi.nlm.nih.gov/genomes/all/GCA/013/053/245/GCA_013053245.1_LU_AGP_1.0
Penicillium sp. str. #12	Eukaryota;Fungi;Ascomycetes	#12	SAMN14369290	PRJNA612335	GCA_013138035.1	Contig	38.0138	48.2		JAASRZ01	51	13098	2020-05-21T00:00:00Z	ftp://ftp.ncbi.nlm.nih.gov/genomes/all/GCA/013/138/035/GCA_013138035.1_ASM1313803v1
Venturia oleaginea	Eukaryota;Fungi;Ascomycetes	Yun35	SAMN13543302	PRJNA595014	GCA_013176395.1	Contig	46.0847	48.6		JABMLP01	61	0	2020-05-26T00:00:00Z	ftp://ftp.ncbi.nlm.nih.gov/genomes/all/GCA/013/176/395/GCA_013176395.1_ASM1317639v1
Podosphaera leucotricha	Eukaryota;Fungi;Ascomycetes	PuE-3	SAMN12637415	PRJNA562291	GCA_013170925.1	Contig	43.8685	43.7		JAATOF01	8921	0	2020-05-26T00:00:00Z	ftp://ftp.ncbi.nlm.nih.gov/genomes/all/GCA/013/170/925/GCA_013170925.1_ASM1317092v1
Saccharomyces cerevisiae x Saccharomyces kudriavzevii x Saccharomyces uvarum	Eukaryota;Fungi;Ascomycetes	CBS 2834	SAMN02427242	PRJNA522928	GCA_013180725.1	Scaffold	27.0778	39.3		DUYB01	1008	0	2020-05-28T00:00:00Z	ftp://ftp.ncbi.nlm.nih.gov/genomes/all/GCA/013/180/725/GCA_013180725.1_ASM1318072v1
Fusarium concolor	Eukaryota;Fungi;Ascomycetes	NRRL 13459	SAMN09785230	PRJNA485357	GCA_013184415.1	Scaffold	49.5978	48.1		JABCJY01	3171	0	2020-05-28T00:00:00Z	ftp://ftp.ncbi.nlm.nih.gov/genomes/all/GCA/013/184/415/GCA_013184415.1_ASM1318441v1
Fusarium aywerte	Eukaryota;Fungi;Ascomycetes	NRRL 25410	SAMN13683588	PRJNA596283	GCA_013186375.1	Scaffold	36.0464	48.1		JABCQV01	911	0	2020-05-28T00:00:00Z	ftp://ftp.ncbi.nlm.nih.gov/genomes/all/GCA/013/186/375/GCA_013186375.1_ASM1318637v1
Fusarium sp. NRRL 62610	Eukaryota;Fungi;Ascomycetes	NRRL 62610	SAMN14069569	PRJNA511036	GCA_013186425.2	Scaffold	46.1178	51.2		JABCKE02	12062	0	2020-05-28T00:00:00Z	ftp://ftp.ncbi.nlm.nih.gov/genomes/all/GCA/013/186/425/GCA_013186425.2_ASM1318642v2
Fusarium sp. NRRL 66088	Eukaryota;Fungi;Ascomycetes	NRRL 66088	SAMN14069573	PRJNA511036	GCA_013186415.1	Scaffold	48.6861	51.3		JABCKD01	4445	0	2020-05-28T00:00:00Z	ftp://ftp.ncbi.nlm.nih.gov/genomes/all/GCA/013/186/415/GCA_013186415.1_ASM1318641v1
Fusarium newnesense	Eukaryota;Fungi;Ascomycetes	NRRL 66241	SAMN13683628	PRJNA416189	GCA_013184375.1	Scaffold	48.7546	48.3		JABCJW01	5456	0	2020-05-28T00:00:00Z	ftp://ftp.ncbi.nlm.nih.gov/genomes/all/GCA/013/184/375/GCA_013184375.1_ASM1318437v1
Fusarium dlaminii	Eukaryota;Fungi;Ascomycetes	NRRL 13164	SAMN13683625	PRJNA670753	GCA_013186775.1	Contig	44.0623	48.4		JAAOAL01	484	0	2020-05-29T00:00:00Z	ftp://ftp.ncbi.nlm.nih.gov/genomes/all/GCA/013/186/775/GCA_013186775.1_ASM1318677v1
Fusarium begoniae	Eukaryota;Fungi;Ascomycetes	NRRL 25300	SAMN13683617	PRJNA670753	GCA_013186755.1	Scaffold	43.9339	48.7		JAAOAG01	1002	0	2020-05-29T00:00:00Z	ftp://ftp.ncbi.nlm.nih.gov/genomes/all/GCA/013/186/755/GCA_013186755.1_ASM1318675v1
Fusarium guttiforme	Eukaryota;Fungi;Ascomycetes	NRRL 22945	SAMN13683618	PRJNA670753	GCA_013186795.1	Scaffold	43.2903	48.7		JAAQRL01	1384	0	2020-05-29T00:00:00Z	ftp://ftp.ncbi.nlm.nih.gov/genomes/all/GCA/013/186/795/GCA_013186795.1_ASM1318679v1
Fusarium pseudonygamai	Eukaryota;Fungi;Ascomycetes	NRRL 13592	SAMN13683601	PRJNA670753	GCA_013186785.1	Scaffold	42.1989	48.8		JAAQRH01	2619	0	2020-05-29T00:00:00Z	ftp://ftp.ncbi.nlm.nih.gov/genomes/all/GCA/013/186/785/GCA_013186785.1_ASM1318678v1
Fusarium sterilihyphosum	Eukaryota;Fungi;Ascomycetes	NRRL 25623	SAMN13683621	PRJNA670753	GCA_013186845.1	Scaffold	46.8854	48.7		JAAOAU01	2178	0	2020-05-29T00:00:00Z	ftp://ftp.ncbi.nlm.nih.gov/genomes/all/GCA/013/186/845/GCA_013186845.1_ASM1318684v1
Fusarium ramigenum	Eukaryota;Fungi;Ascomycetes	NRRL 25208	SAMN13683598	PRJNA670753	GCA_013186855.1	Scaffold	46.5119	48.7		JAAOAT01	1577	0	2020-05-29T00:00:00Z	ftp://ftp.ncbi.nlm.nih.gov/genomes/all/GCA/013/186/855/GCA_013186855.1_ASM1318685v1
Fusarium succisae	Eukaryota;Fungi;Ascomycetes	NRRL 13298	SAMN13683614	PRJNA670753	GCA_013186925.1	Contig	45.4157	48.1		JAAOAW01	538	0	2020-05-29T00:00:00Z	ftp://ftp.ncbi.nlm.nih.gov/genomes/all/GCA/013/186/925/GCA_013186925.1_ASM1318692v1
Fusarium thapsinum	Eukaryota;Fungi;Ascomycetes	NRRL 22049	SAMN13683602	PRJNA670753	GCA_013186935.1	Contig	40.8763	48.7		JAAOAX01	384	0	2020-05-29T00:00:00Z	ftp://ftp.ncbi.nlm.nih.gov/genomes/all/GCA/013/186/935/GCA_013186935.1_ASM1318693v1
Fusarium kyushuense	Eukaryota;Fungi;Ascomycetes	NRRL 25348	SAMN13683587	PRJNA436741	GCA_013184315.1	Scaffold	36.0151	47.7		JABCJU01	325	0	2020-05-28T00:00:00Z	ftp://ftp.ncbi.nlm.nih.gov/genomes/all/GCA/013/184/315/GCA_013184315.1_ASM1318431v1
Fusarium brasilicum	Eukaryota;Fungi;Ascomycetes	CBS 119179	SAMN18043304	PRJNA677929	GCA_017656955.1	Scaffold	37.002	48		JAGDVC01	45	0	2021-04-02T00:00:00Z	ftp://ftp.ncbi.nlm.nih.gov/genomes/all/GCA/017/656/955/GCA_017656955.1_ASM1765695v1
Fusarium luffae	Eukaryota;Fungi;Ascomycetes	NRRL 66473	SAMN13683589	PRJNA436969	GCA_013184325.1	Scaffold	37.4137	48.6		JABCJV01	1049	0	2020-05-28T00:00:00Z	ftp://ftp.ncbi.nlm.nih.gov/genomes/all/GCA/013/184/325/GCA_013184325.1_ASM1318432v1
Fusarium sp. NRRL 53497	Eukaryota;Fungi;Ascomycetes	NRRL 53497	SAMN13683630	PRJNA485357	GCA_013184445.1	Scaffold	44.2001	48.2		JABCJZ01	882	0	2020-05-28T00:00:00Z	ftp://ftp.ncbi.nlm.nih.gov/genomes/all/GCA/013/184/445/GCA_013184445.1_ASM1318444v1
Fusarium continuum	Eukaryota;Fungi;Ascomycetes	NRRL 66286	SAMN09917921	PRJNA488083	GCA_013184455.1	Scaffold	38.0943	49.3		JABCKB01	2038	0	2020-05-28T00:00:00Z	ftp://ftp.ncbi.nlm.nih.gov/genomes/all/GCA/013/184/455/GCA_013184455.1_ASM1318445v1
Fusarium bulbicola	Eukaryota;Fungi;Ascomycetes	NRRL 25176	SAMN13683612	PRJNA670753	GCA_013758895.1	Scaffold	43.6058	48.8		JAAOAI01	1719	14231	2020-07-27T00:00:00Z	ftp://ftp.ncbi.nlm.nih.gov/genomes/all/GCA/013/758/895/GCA_013758895.1_ASM1375889v1
Naganishia sp. IF7SW-B1	Eukaryota;Fungi;Basidiomycetes	IF7SW-B1	SAMN14546211	PRJNA623412	GCA_012922685.1	Scaffold	19.4292	53.4		JAAZQA01	123	0	2020-04-28T00:00:00Z	ftp://ftp.ncbi.nlm.nih.gov/genomes/all/GCA/012/922/685/GCA_012922685.1_ASM1292268v1
Colletotrichum viniferum	Eukaryota;Fungi;Ascomycetes	CvYL2a	SAMN18316538	PRJNA714705	GCA_020226115.1	Contig	73.4063	45.1		JAGFBE01	70	0	2021-10-04T00:00:00Z	ftp://ftp.ncbi.nlm.nih.gov/genomes/all/GCA/020/226/115/GCA_020226115.1_ASM2022611v1
Passalora sequoiae	Eukaryota;Fungi;Ascomycetes	9LC2	SAMN13551745	PRJNA595369	GCA_013248845.1	Contig	31.7687	51.9		WSQC01	44	0	2020-06-02T00:00:00Z	ftp://ftp.ncbi.nlm.nih.gov/genomes/all/GCA/013/248/845/GCA_013248845.1_ASM1324884v1
Fusarium gaditjirri	Eukaryota;Fungi;Ascomycetes	NRRL 45417	SAMN13683626	PRJNA596290	GCA_013266175.1	Scaffold	41.8886	48.6		JABFAI01	834	13454	2020-06-03T00:00:00Z	ftp://ftp.ncbi.nlm.nih.gov/genomes/all/GCA/013/266/175/GCA_013266175.1_ASM1326617v1
Fusarium zealandicum	Eukaryota;Fungi;Ascomycetes	NRRL 22465	SAMN13683635	PRJNA596292	GCA_013266195.1	Scaffold	33.5366	52.6		JABEYC01	1836	10733	2020-06-03T00:00:00Z	ftp://ftp.ncbi.nlm.nih.gov/genomes/all/GCA/013/266/195/GCA_013266195.1_ASM1326619v1
Fusarium heterosporum	Eukaryota;Fungi;Ascomycetes	NRRL 20693	SAMN13683593	PRJNA596285	GCA_013396295.1	Scaffold	35.6741	48.7		JAAGWQ01	793	11332	2020-07-10T00:00:00Z	ftp://ftp.ncbi.nlm.nih.gov/genomes/all/GCA/013/396/295/GCA_013396295.1_ASM1339629v1
Fusarium decemcellulare	Eukaryota;Fungi;Ascomycetes	NRRL 13412	SAMN13683637	PRJNA596284	GCA_013266205.1	Scaffold	53.6865	51.8		JAAGWO01	3482	18126	2020-06-03T00:00:00Z	ftp://ftp.ncbi.nlm.nih.gov/genomes/all/GCA/013/266/205/GCA_013266205.1_ASM1326620v1
Fusarium sp. NRRL 66182	Eukaryota;Fungi;Ascomycetes	NRRL 66182	SAMN13683634	PRJNA596286	GCA_013266265.1	Scaffold	48.0257	34.6		JABFAK01	16970	0	2020-06-03T00:00:00Z	ftp://ftp.ncbi.nlm.nih.gov/genomes/all/GCA/013/266/265/GCA_013266265.1_ASM1326626v1
Fusarium sarcochroum	Eukaryota;Fungi;Ascomycetes	NRRL 20472	SAMN13683633	PRJNA596286	GCA_013266185.1	Scaffold	46.4499	49.1		JABEXW01	1849	14827	2020-06-03T00:00:00Z	ftp://ftp.ncbi.nlm.nih.gov/genomes/all/GCA/013/266/185/GCA_013266185.1_ASM1326618v1
Aspergillus quadrilineatus	Eukaryota;Fungi;Ascomycetes	NRRL 201	SAMN14546090	PRJNA623402	GCA_013305525.1	Scaffold	32.174	50.1		JAAXYA01	368	0	2020-06-09T00:00:00Z	ftp://ftp.ncbi.nlm.nih.gov/genomes/all/GCA/013/305/525/GCA_013305525.1_ASM1330552v1
Galactomyces reessii	Eukaryota;Fungi;Ascomycetes	LMA-1148	SAMN09862991	PRJNA486749	GCA_013305925.1	Scaffold	23.3947	35.7		QVTG01	753	3063	2020-06-09T00:00:00Z	ftp://ftp.ncbi.nlm.nih.gov/genomes/all/GCA/013/305/925/GCA_013305925.1_ASM1330592v1
Aspergillus latus	Eukaryota;Fungi;Ascomycetes	MM151978	SAMN11615378	PRJNA542678	GCA_013306195.1	Scaffold	63.5703	49.8		VCRL01	2405	0	2020-06-09T00:00:00Z	ftp://ftp.ncbi.nlm.nih.gov/genomes/all/GCA/013/306/195/GCA_013306195.1_ASM1330619v1
Hypoxylon rickii	Eukaryota;Fungi;Ascomycetes	MUCL 53309	SAMEA6529084	PRJEB36659	GCA_902806535.1	Contig	41.8467	46.4		CADCWY01	81	0	2020-06-03T00:00:00Z	ftp://ftp.ncbi.nlm.nih.gov/genomes/all/GCA/902/806/535/GCA_902806535.1_HR
Dirinaria sp. GBRC AP01	Eukaryota;Fungi;Ascomycetes	GBRC AP01	SAMN11464833	PRJNA526834	GCA_013315955.1	Contig	31.6792	49.1		SZQE01	8621	0	2020-06-10T00:00:00Z	ftp://ftp.ncbi.nlm.nih.gov/genomes/all/GCA/013/315/955/GCA_013315955.1_GBRC_diri_1.0
Annulohypoxylon truncatum	Eukaryota;Fungi;Ascomycetes	CBS 140777	SAMN12794444	PRJNA835138	GCA_022578515.1	Scaffold	38.0677	46.6		JAJKKI01	130	11144	2022-02-28T00:00:00Z	ftp://ftp.ncbi.nlm.nih.gov/genomes/all/GCA/022/578/515/GCA_022578515.1_Anntru1	ftp://ftp.ncbi.nlm.nih.gov/genomes/all/GCF/022/578/515/GCF_022578515.1_Anntru1
Jackrogersella multiformis	Eukaryota;Fungi;Ascomycetes	CBS 119016	SAMEA6531808	PRJEB36693	GCA_902806575.1	Contig	38.5012	45.8		CADCXD01	20	0	2020-06-03T00:00:00Z	ftp://ftp.ncbi.nlm.nih.gov/genomes/all/GCA/902/806/575/GCA_902806575.1_JM
Cercospora citrullina	Eukaryota;Fungi;Ascomycetes	Cerl 37-09	SAMN14395396	PRJNA613165	GCA_013365195.1	Scaffold	32.8135	52.5		JAASFF01	1751	0	2020-06-22T00:00:00Z	ftp://ftp.ncbi.nlm.nih.gov/genomes/all/GCA/013/365/195/GCA_013365195.1_ASM1336519v1
Cercospora sesami	Eukaryota;Fungi;Ascomycetes	Cers 52-10	SAMN14395398	PRJNA613165	GCA_013365235.1	Scaffold	34.3367	53		JAASLG01	1878	0	2020-06-22T00:00:00Z	ftp://ftp.ncbi.nlm.nih.gov/genomes/all/GCA/013/365/235/GCA_013365235.1_ASM1336523v1
Cercospora brassicicola	Eukaryota;Fungi;Ascomycetes	Cer 68-18	SAMN14395395	PRJNA613165	GCA_013365245.1	Scaffold	38.3244	51.9		JAASLH01	3123	0	2020-06-22T00:00:00Z	ftp://ftp.ncbi.nlm.nih.gov/genomes/all/GCA/013/365/245/GCA_013365245.1_ASM1336524v1
Pseudocercospora cruenta	Eukaryota;Fungi;Ascomycetes	Pscow-1	SAMN14395397	PRJNA613165	GCA_013365205.1	Scaffold	55.6233	55.6		JAASFE01	6227	0	2020-06-22T00:00:00Z	ftp://ftp.ncbi.nlm.nih.gov/genomes/all/GCA/013/365/205/GCA_013365205.1_ASM1336520v1
Psilocybe cf. subviscida	Eukaryota;Fungi;Basidiomycetes	CBS 101986	SAMN10259992	PRJNA496359	GCA_013368295.1	Contig	53.0192	49.2		JAACJJ01	68	13686	2020-06-23T00:00:00Z	ftp://ftp.ncbi.nlm.nih.gov/genomes/all/GCA/013/368/295/GCA_013368295.1_LU_PSS_1.0
Tulosesus angulatus	Eukaryota;Fungi;Basidiomycetes	CBS 175.51	SAMN10240171	PRJNA496351	GCA_013368325.1	Contig	59.3002	52.6		JAACJK01	273	15072	2020-06-23T00:00:00Z	ftp://ftp.ncbi.nlm.nih.gov/genomes/all/GCA/013/368/325/GCA_013368325.1_LU_COA_1.0
Talaromyces rugulosus	Eukaryota;Fungi;Ascomycetes	W13939	SAMN15229550	PRJNA645155	GCA_013368755.1	Complete	35.7586	46.9202	chromosome I:NC_049561.1/CP055898.1; chromosome II:NC_049562.1/CP055899.1; chromosome III:NC_049563.1/CP055900.1; chromosome IV:NC_049564.1/CP055901.1; chromosome V:NC_049565.1/CP055902.1; chromosome VI:NC_049566.1/CP055903.1		6	11901	2020-06-23T00:00:00Z	ftp://ftp.ncbi.nlm.nih.gov/genomes/all/GCA/013/368/755/GCA_013368755.1_ASM1336875v1	ftp://ftp.ncbi.nlm.nih.gov/genomes/all/GCF/013/368/755/GCF_013368755.1_ASM1336875v1
Elsinoe arachidis	Eukaryota;Fungi;Ascomycetes	LNFT-H01	SAMN14389035	PRJNA612942	GCA_013372555.1	Contig	33.1844	48.2		JAAPAX01	16	0	2020-06-24T00:00:00Z	ftp://ftp.ncbi.nlm.nih.gov/genomes/all/GCA/013/372/555/GCA_013372555.1_ASM1337255v1
Nemania diffusa	Eukaryota;Fungi;Ascomycetes	NC0034	SAMN12794379	PRJNA567232	GCA_022578665.1	Scaffold	51.5224	42.3		JAJKKP01	1923	12570	2022-02-28T00:00:00Z	ftp://ftp.ncbi.nlm.nih.gov/genomes/all/GCA/022/578/665/GCA_022578665.1_Nemdif1
Fusarium brevicatenulatum	Eukaryota;Fungi;Ascomycetes	NRRL 25447	SAMN13683599	PRJNA670753	GCA_013363135.1	Scaffold	42.4517	48.9		JABEEJ01	1763	0	2020-06-19T00:00:00Z	ftp://ftp.ncbi.nlm.nih.gov/genomes/all/GCA/013/363/135/GCA_013363135.1_ASM1336313v1
Fusarium tuaranense	Eukaryota;Fungi;Ascomycetes	NRRL 46518	SAMN14069562	PRJNA511036	GCA_013363205.1	Scaffold	48.8859	51.2		JABEEN01	3977	0	2020-06-19T00:00:00Z	ftp://ftp.ncbi.nlm.nih.gov/genomes/all/GCA/013/363/205/GCA_013363205.1_ASM1336320v1
Fusarium secorum	Eukaryota;Fungi;Ascomycetes	NRRL 62593	SAMN13683609	PRJNA670753	GCA_013363185.1	Scaffold	51.2082	47.8		JABEEM01	6851	0	2020-06-19T00:00:00Z	ftp://ftp.ncbi.nlm.nih.gov/genomes/all/GCA/013/363/185/GCA_013363185.1_ASM1336318v1
Diaporthe capsici	Eukaryota;Fungi;Ascomycetes	GY-Z16	SAMN13269097	PRJNA589178	GCA_013364905.1	Contig	57.5585	51.3		WNXA01	20	0	2020-06-22T00:00:00Z	ftp://ftp.ncbi.nlm.nih.gov/genomes/all/GCA/013/364/905/GCA_013364905.1_ASM1336490v1
Fusarium anthophilum	Eukaryota;Fungi;Ascomycetes	NRRL 25214	SAMN13683615	PRJNA670753	GCA_013364935.1	Scaffold	45.7574	48.7		JABEVY01	1118	14797	2020-06-19T00:00:00Z	ftp://ftp.ncbi.nlm.nih.gov/genomes/all/GCA/013/364/935/GCA_013364935.1_ASM1336493v1
Fusarium tupiense	Eukaryota;Fungi;Ascomycetes	NRRL 53984	SAMN13683620	PRJNA670753	GCA_013364945.1	Scaffold	45.5164	48.7		JABEEO01	1664	0	2020-06-22T00:00:00Z	ftp://ftp.ncbi.nlm.nih.gov/genomes/all/GCA/013/364/945/GCA_013364945.1_ASM1336494v1
Tetrapyrgos nigripes	Eukaryota;Fungi;Basidiomycetes	CBS 291.85	SAMN10245919	PRJNA496464	GCA_013368315.1	Contig	99.1424	45.9		JAACJM01	702	18803	2020-06-23T00:00:00Z	ftp://ftp.ncbi.nlm.nih.gov/genomes/all/GCA/013/368/315/GCA_013368315.1_LU_TEN_1.0
Leucoagaricus leucothites	Eukaryota;Fungi;Basidiomycetes	CBS 146.42	SAMN10245915	PRJNA496460	GCA_013368445.1	Contig	47.3091	47.3		JAACJO01	144	11537	2020-06-23T00:00:00Z	ftp://ftp.ncbi.nlm.nih.gov/genomes/all/GCA/013/368/445/GCA_013368445.1_LU_LEL_1.0
Fusarium odoratissimum NRRL 54006	Eukaryota;Fungi;Ascomycetes	54006	SAMN02981379	PRJNA309638	GCA_000260195.2	Scaffold	46.5538	47.5		AGND01	418	22487	2012-04-27T00:00:00Z	ftp://ftp.ncbi.nlm.nih.gov/genomes/all/GCA/000/260/195/GCA_000260195.2_FO_II5_V1	ftp://ftp.ncbi.nlm.nih.gov/genomes/all/GCF/000/260/195/GCF_000260195.1_FO_II5_V1
Fusarium pseudocircinatum	Eukaryota;Fungi;Ascomycetes	NRRL 36939	SAMN13683604	PRJNA670753	GCA_013396035.1	Scaffold	43.3206	48.8		JAAOAS01	1040	14263	2020-07-10T00:00:00Z	ftp://ftp.ncbi.nlm.nih.gov/genomes/all/GCA/013/396/035/GCA_013396035.1_ASM1339603v1
Fusarium mexicanum	Eukaryota;Fungi;Ascomycetes	NRRL 53147	SAMN13683619	PRJNA670753	GCA_013396015.1	Scaffold	44.0219	48.6		JAAOAM01	958	14387	2020-07-10T00:00:00Z	ftp://ftp.ncbi.nlm.nih.gov/genomes/all/GCA/013/396/015/GCA_013396015.1_ASM1339601v1
Fusarium napiforme	Eukaryota;Fungi;Ascomycetes	NRRL 25196	SAMN13683596	PRJNA670753	GCA_013396005.1	Scaffold	42.0925	48.9		JAAOAO01	1411	13896	2020-07-10T00:00:00Z	ftp://ftp.ncbi.nlm.nih.gov/genomes/all/GCA/013/396/005/GCA_013396005.1_ASM1339600v1
Fusarium phyllophilum	Eukaryota;Fungi;Ascomycetes	NRRL 13617	SAMN13683607	PRJNA670753	GCA_013396025.1	Scaffold	43.3893	48.4		JAAOAQ01	1628	14160	2020-07-10T00:00:00Z	ftp://ftp.ncbi.nlm.nih.gov/genomes/all/GCA/013/396/025/GCA_013396025.1_ASM1339602v1
Fusarium sp. NRRL 52700	Eukaryota;Fungi;Ascomycetes	NRRL 52700	SAMN13683622	PRJNA670753	GCA_013396095.1	Contig	42.99	47.9		JAAQRM01	528	13548	2020-07-10T00:00:00Z	ftp://ftp.ncbi.nlm.nih.gov/genomes/all/GCA/013/396/095/GCA_013396095.1_ASM1339609v1
Fusarium pseudoanthophilum	Eukaryota;Fungi;Ascomycetes	NRRL 25211	SAMN13683600	PRJNA670753	GCA_013395995.1	Scaffold	42.8292	48.8		JAAOAR01	1816	14088	2020-07-10T00:00:00Z	ftp://ftp.ncbi.nlm.nih.gov/genomes/all/GCA/013/395/995/GCA_013395995.1_ASM1339599v1
Fusarium denticulatum	Eukaryota;Fungi;Ascomycetes	NRRL 25311	SAMN13683603	PRJNA670753	GCA_013396175.1	Scaffold	43.1615	48.7		JAAOAK01	909	14097	2020-07-10T00:00:00Z	ftp://ftp.ncbi.nlm.nih.gov/genomes/all/GCA/013/396/175/GCA_013396175.1_ASM1339617v1
Fusarium tjaetaba	Eukaryota;Fungi;Ascomycetes	NRRL 66243	SAMN13683597	PRJNA670753	GCA_013396195.1	Scaffold	43.0943	48.8		JAAQRI01	867	14181	2020-07-10T00:00:00Z	ftp://ftp.ncbi.nlm.nih.gov/genomes/all/GCA/013/396/195/GCA_013396195.1_ASM1339619v1	ftp://ftp.ncbi.nlm.nih.gov/genomes/all/GCF/013/396/195/GCF_013396195.1_ASM1339619v1
Fusarium mundagurra	Eukaryota;Fungi;Ascomycetes	NRRL 66235	SAMN13683606	PRJNA670753	GCA_013396205.1	Scaffold	49.1219	48.4		JAAOAN01	1616	15666	2020-07-10T00:00:00Z	ftp://ftp.ncbi.nlm.nih.gov/genomes/all/GCA/013/396/205/GCA_013396205.1_ASM1339620v1
Fusarium globosum	Eukaryota;Fungi;Ascomycetes	NRRL 26131	SAMN13683623	PRJNA670753	GCA_013396165.1	Scaffold	44.598	48.8		JAAQPF01	1696	14590	2020-07-10T00:00:00Z	ftp://ftp.ncbi.nlm.nih.gov/genomes/all/GCA/013/396/165/GCA_013396165.1_ASM1339616v1
Fusarium sp. NRRL 25303	Eukaryota;Fungi;Ascomycetes	NRRL 25303	SAMN13683624	PRJNA670753	GCA_013396255.1	Scaffold	43.7245	48.8		JAAOAY01	941	14388	2020-07-10T00:00:00Z	ftp://ftp.ncbi.nlm.nih.gov/genomes/all/GCA/013/396/255/GCA_013396255.1_ASM1339625v1
Fusarium vanettenii 77-13-4	Eukaryota;Fungi;Ascomycetes	77-13-4	SAMN02746079	PRJNA16586	GCA_000151355.1	Scaffold	51.2865	50.8		ACJF01	209	15708	2009-08-24T00:00:00Z	ftp://ftp.ncbi.nlm.nih.gov/genomes/all/GCA/000/151/355/GCA_000151355.1_v2.0	ftp://ftp.ncbi.nlm.nih.gov/genomes/all/GCF/000/151/355/GCF_000151355.1_v2.0
Colletotrichum aenigma	Eukaryota;Fungi;Ascomycetes	Cg56	SAMN09531619	PRJNA670752	GCA_013390185.1	Contig	59.1899	52.4		QPNB01	79	15190	2020-07-06T00:00:00Z	ftp://ftp.ncbi.nlm.nih.gov/genomes/all/GCA/013/390/185/GCA_013390185.1_ASM1339018v1	ftp://ftp.ncbi.nlm.nih.gov/genomes/all/GCF/013/390/185/GCF_013390185.1_ASM1339018v1
Fusarium protoensiforme	Eukaryota;Fungi;Ascomycetes	NRRL 22178	SAMN14069564	PRJNA511036	GCA_011320165.1	Scaffold	45.4556	53		JAANQP01	1682	0	2020-03-16T00:00:00Z	ftp://ftp.ncbi.nlm.nih.gov/genomes/all/GCA/011/320/165/GCA_011320165.1_ASM1132016v1
Teratosphaeria pseudoeucalypti	Eukaryota;Fungi;Ascomycetes	CMW51515	SAMN14594939	PRJNA625190	GCA_013403795.1	Scaffold	30.2366	52		JABBMZ01	608	0	2020-07-13T00:00:00Z	ftp://ftp.ncbi.nlm.nih.gov/genomes/all/GCA/013/403/795/GCA_013403795.1_ASM1340379v1
Calonectria honghensis	Eukaryota;Fungi;Ascomycetes	CMW 47669	SAMN12647421	PRJNA562676	GCA_013403855.1	Scaffold	61.7413	49.9		VTGB01	141	0	2020-07-13T00:00:00Z	ftp://ftp.ncbi.nlm.nih.gov/genomes/all/GCA/013/403/855/GCA_013403855.1_ASM1340385v1
Calonectria fujianensis	Eukaryota;Fungi;Ascomycetes	CMW 27257	SAMN12647420	PRJNA562676	GCA_013406965.1	Scaffold	61.4519	49.6		VTGC01	194	0	2020-07-13T00:00:00Z	ftp://ftp.ncbi.nlm.nih.gov/genomes/all/GCA/013/406/965/GCA_013406965.1_ASM1340696v1
Calonectria aciculata	Eukaryota;Fungi;Ascomycetes	CMW 47645	SAMN12647418	PRJNA562676	GCA_013406995.1	Scaffold	61.5919	49.6		VTGE01	221	0	2020-07-13T00:00:00Z	ftp://ftp.ncbi.nlm.nih.gov/genomes/all/GCA/013/406/995/GCA_013406995.1_ASM1340699v1
Calonectria crousiana	Eukaryota;Fungi;Ascomycetes	CMW 27249	SAMN12647419	PRJNA562676	GCA_013406985.1	Scaffold	58.0707	50.4		VTGD01	358	0	2020-07-13T00:00:00Z	ftp://ftp.ncbi.nlm.nih.gov/genomes/all/GCA/013/406/985/GCA_013406985.1_ASM1340698v1
Calonectria pseudoturangicola	Eukaryota;Fungi;Ascomycetes	CMW 47496	SAMN12647422	PRJNA562676	GCA_013403825.1	Scaffold	62.0539	48.7		VTGA01	155	0	2020-07-13T00:00:00Z	ftp://ftp.ncbi.nlm.nih.gov/genomes/all/GCA/013/403/825/GCA_013403825.1_ASM1340382v1
Morchella sp. a71	Eukaryota;Fungi;Ascomycetes	a71	SAMN13381573	PRJNA591407	GCA_013407065.1	Scaffold	46.2847	44.4		WSNQ01	6715	0	2020-07-13T00:00:00Z	ftp://ftp.ncbi.nlm.nih.gov/genomes/all/GCA/013/407/065/GCA_013407065.1_ASM1340706v1
Gymnopilus junonius	Eukaryota;Fungi;Basidiomycetes	AH 44721	SAMN07687479	PRJNA410305	GCA_015501075.1	Contig	59.4612	46.4		JADNYJ01	1174	16444	2020-11-16T00:00:00Z	ftp://ftp.ncbi.nlm.nih.gov/genomes/all/GCA/015/501/075/GCA_015501075.1_Gymjun1
Entoloma clypeatum	Eukaryota;Fungi;Basidiomycetes		SAMEA3267767	PRJEB8570	GCA_900068945.1	Scaffold	67.334	48.3		CEMV01	833491	0	2015-06-17T00:00:00Z	ftp://ftp.ncbi.nlm.nih.gov/genomes/all/GCA/900/068/945/GCA_900068945.1_Entoloma_clypeatum-8
Hygrocybe conica	Eukaryota;Fungi;Basidiomycetes		SAMEA3267770	PRJEB8570	GCA_900068975.1	Scaffold	67.9582	48.5		CEMM01	324043	0	2015-06-17T00:00:00Z	ftp://ftp.ncbi.nlm.nih.gov/genomes/all/GCA/900/068/975/GCA_900068975.1_Hygrocybe_1_8
Calocybe gambosa	Eukaryota;Fungi;Basidiomycetes		SAMEA3267769	PRJEB8570	GCA_900068965.1	Scaffold	59.9791	45.9		CEMU01	569780	0	2015-06-17T00:00:00Z	ftp://ftp.ncbi.nlm.nih.gov/genomes/all/GCA/900/068/965/GCA_900068965.1_C_gambosa-8
Pterula multifida	Eukaryota;Fungi;Basidiomycetes		SAMEA3267771	PRJEB8570	GCA_900068985.1	Scaffold	51.835	44.1		CEMT01	388906	0	2015-06-17T00:00:00Z	ftp://ftp.ncbi.nlm.nih.gov/genomes/all/GCA/900/068/985/GCA_900068985.1_Pterula_subulata-8
Infundibulicybe gibba	Eukaryota;Fungi;Basidiomycetes	IJFM A808	SAMN05444693	PRJNA335151	GCA_015501065.1	Contig	65.9732	49.9		JADNYI01	1258	19047	2020-11-16T00:00:00Z	ftp://ftp.ncbi.nlm.nih.gov/genomes/all/GCA/015/501/065/GCA_015501065.1_Cligib1
Megacollybia platyphylla	Eukaryota;Fungi;Basidiomycetes		SAMEA3267762	PRJEB8570	GCA_900068915.1	Scaffold	89.9848	45.4		CEMS01	905606	0	2015-06-17T00:00:00Z	ftp://ftp.ncbi.nlm.nih.gov/genomes/all/GCA/900/068/915/GCA_900068915.1_Megacollybia_platyphylla-8
Clitocybe nebularis	Eukaryota;Fungi;Basidiomycetes		SAMEA3267768	PRJEB8570	GCA_900068955.1	Scaffold	59.3343	45.9		CEMJ01	394413	0	2015-06-17T00:00:00Z	ftp://ftp.ncbi.nlm.nih.gov/genomes/all/GCA/900/068/955/GCA_900068955.1_Clitocybe_nebularis-8
Fusarium sp. QHM	Eukaryota;Fungi;Ascomycetes	QHM	SAMN11470550	PRJNA533880	GCA_013416755.1	Contig	42.1055	48.7		SWCP01	435	0	2020-07-16T00:00:00Z	ftp://ftp.ncbi.nlm.nih.gov/genomes/all/GCA/013/416/755/GCA_013416755.1_ASM1341675v1
Leucocalocybe mongolica	Eukaryota;Fungi;Basidiomycetes	X42	SAMN14548410	PRJNA623488	GCA_013420905.1	Contig	45.9852	47.1		JAAXNY01	26	0	2020-07-16T00:00:00Z	ftp://ftp.ncbi.nlm.nih.gov/genomes/all/GCA/013/420/905/GCA_013420905.1_ASM1342090v1
Thelonectria rubi	Eukaryota;Fungi;Ascomycetes	CBS 177.27	SAMN13338979	PRJNA590790	GCA_013420875.1	Scaffold	44.623	50.8		WMHX01	669	0	2020-07-16T00:00:00Z	ftp://ftp.ncbi.nlm.nih.gov/genomes/all/GCA/013/420/875/GCA_013420875.1_ASM1342087v1
Aspergillus burnettii	Eukaryota;Fungi;Ascomycetes	FRR 5400	SAMN10782537	PRJNA516074	GCA_013421405.2	Scaffold	41.0016	47		SPNV01	1211	12707	2020-07-17T00:00:00Z	ftp://ftp.ncbi.nlm.nih.gov/genomes/all/GCA/013/421/405/GCA_013421405.2_ASM1342140v2
Usnea hakonensis	Eukaryota;Fungi;Ascomycetes		SAMD00191533	PRJDB5287	GCA_013423325.1	Scaffold	41.1984	45.5		BLJB01	879	0	2020-07-13T21:11:00Z	ftp://ftp.ncbi.nlm.nih.gov/genomes/all/GCA/013/423/325/GCA_013423325.1_Uhk_1.0
Naganishia liquefaciens	Eukaryota;Fungi;Basidiomycetes	N6	SAMD00235376	PRJDB10172	GCA_013423385.1	Scaffold	19.493	53.3		BLZA01	59	6883	2020-07-08T21:06:00Z	ftp://ftp.ncbi.nlm.nih.gov/genomes/all/GCA/013/423/385/GCA_013423385.1_N_liquefaciens_N6_1.0
Zygosaccharomyces siamensis	Eukaryota;Fungi;Ascomycetes	MinabeTanabe	SAMD00213803	PRJDB9520	GCA_013423405.1	Scaffold	9.7097	38.8		BLZB01	274	0	2020-07-10T21:09:00Z	ftp://ftp.ncbi.nlm.nih.gov/genomes/all/GCA/013/423/405/GCA_013423405.1_Zsiamensis_assembly01
Diaporthe sp. HANT25	Eukaryota;Fungi;Ascomycetes	HANT25	SAMN15375391	PRJNA642004	GCA_013435955.1	Scaffold	55.3366	52.1		JACBFG01	79	0	2020-07-21T00:00:00Z	ftp://ftp.ncbi.nlm.nih.gov/genomes/all/GCA/013/435/955/GCA_013435955.1_MUSC_Dhan_1
Botrytis fragariae	Eukaryota;Fungi;Ascomycetes	BVB16	SAMN14689424	PRJNA670755	GCA_013461495.1	Contig	41.9238	41.6		JABFCT01	28	12345	2020-07-22T00:00:00Z	ftp://ftp.ncbi.nlm.nih.gov/genomes/all/GCA/013/461/495/GCA_013461495.1_Bfra_R1V1	ftp://ftp.ncbi.nlm.nih.gov/genomes/all/GCF/013/461/495/GCF_013461495.1_Bfra_R1V1
Naganishia randhawae	Eukaryota;Fungi;Basidiomycetes	eABCC1	SAMN15005042	PRJNA634687	GCA_013461525.1	Contig	20.2716	51.7		JABRPJ01	386	0	2020-07-22T00:00:00Z	ftp://ftp.ncbi.nlm.nih.gov/genomes/all/GCA/013/461/525/GCA_013461525.1_ASM1346152v1
Syncephalastrum contaminatum	Eukaryota;Fungi;Other Fungi	UoMD18-1	SAMN11603257	PRJNA541789	GCA_013461545.1	Scaffold	26.7558	46.9		VAFG01	373	0	2020-07-22T00:00:00Z	ftp://ftp.ncbi.nlm.nih.gov/genomes/all/GCA/013/461/545/GCA_013461545.1_ASM1346154v1
Fusarium albidum	Eukaryota;Fungi;Ascomycetes	NRRL_22152	SAMN14841531	PRJNA416189	GCA_013618265.1	Scaffold	36.8789	55.2		JABFEP01	5413	0	2020-07-24T00:00:00Z	ftp://ftp.ncbi.nlm.nih.gov/genomes/all/GCA/013/618/265/GCA_013618265.1_ASM1361826v1
Fusarium armeniacum	Eukaryota;Fungi;Ascomycetes	NRRL 25141	SAMN14841690	PRJNA436741	GCA_013618295.1	Scaffold	37.089	48.2		JABFER01	429	0	2020-07-24T00:00:00Z	ftp://ftp.ncbi.nlm.nih.gov/genomes/all/GCA/013/618/295/GCA_013618295.1_ASM1361829v1
Fusarium domesticum	Eukaryota;Fungi;Ascomycetes	NRRL 29976	SAMN14842271	PRJNA416189	GCA_013618395.1	Scaffold	32.5787	48.8		JABFEV01	3048	0	2020-07-24T00:00:00Z	ftp://ftp.ncbi.nlm.nih.gov/genomes/all/GCA/013/618/395/GCA_013618395.1_ASM1361839v1
Fusarium hainanense	Eukaryota;Fungi;Ascomycetes	NRRL 66475	SAMN14842289	PRJNA436969	GCA_013618405.1	Scaffold	36.64	48.7		JABFEW01	667	0	2020-07-24T00:00:00Z	ftp://ftp.ncbi.nlm.nih.gov/genomes/all/GCA/013/618/405/GCA_013618405.1_ASM1361840v1
Clavariopsis aquatica	Eukaryota;Fungi;Ascomycetes	WD(A)-00-1	SAMN14290161	PRJNA610219	GCA_013620735.1	Scaffold	34.1802	49.3		JAAZQE01	2649	0	2020-07-24T00:00:00Z	ftp://ftp.ncbi.nlm.nih.gov/genomes/all/GCA/013/620/735/GCA_013620735.1_ASM1362073v1
Fusarium musae	Eukaryota;Fungi;Ascomycetes	F31	SAMN18537367	PRJNA774198	GCA_019915245.1	Chromosome	44.0153	47.2492	chromosome 1:NC_058387.1/CM034114.1; chromosome 2:NC_058388.1/CM034115.1; chromosome 3:NC_058389.1/CM034116.1; chromosome 4:NC_058390.1/CM034117.1; chromosome 5:NC_058391.1/CM034118.1; chromosome 6:NC_058392.1/CM034119.1; chromosome 7:NC_058393.1/CM034120.1; chromosome 8:NC_058394.1/CM034121.1; chromosome 9:NC_058395.1/CM034122.1; chromosome 10:NC_058396.1/CM034123.1; chromosome 11:NC_058397.1/CM…	JAHBCI01	13	13672	2021-09-09T00:00:00Z	ftp://ftp.ncbi.nlm.nih.gov/genomes/all/GCA/019/915/245/GCA_019915245.1_ASM1991524v1	ftp://ftp.ncbi.nlm.nih.gov/genomes/all/GCF/019/915/245/GCF_019915245.1_ASM1991524v1
Fusarium bactridioides	Eukaryota;Fungi;Ascomycetes	NRRL 66639	SAMN15508572	PRJNA670753	GCA_013623355.1	Scaffold	42.8698	48.6		JACCKW01	1826	0	2020-07-24T00:00:00Z	ftp://ftp.ncbi.nlm.nih.gov/genomes/all/GCA/013/623/355/GCA_013623355.1_ASM1362335v1
Fusarium illudens	Eukaryota;Fungi;Ascomycetes	NRRL 22090	SAMN14842333	PRJNA511036	GCA_013623515.1	Scaffold	40.3163	52.9		JABFEX01	3457	0	2020-07-24T00:00:00Z	ftp://ftp.ncbi.nlm.nih.gov/genomes/all/GCA/013/623/515/GCA_013623515.1_ASM1362351v1
Fusarium penzigii	Eukaryota;Fungi;Ascomycetes	NRRL 20711	SAMN14842519	PRJNA416189	GCA_013623535.1	Scaffold	36.3094	48.8		JABFFC01	1247	0	2020-07-24T00:00:00Z	ftp://ftp.ncbi.nlm.nih.gov/genomes/all/GCA/013/623/535/GCA_013623535.1_ASM1362353v1
Fusarium dimerum	Eukaryota;Fungi;Ascomycetes	NRRL 20691	SAMN14842255	PRJNA416189	GCA_013623525.1	Scaffold	37.6085	48.6		JABGLY01	2223	0	2020-07-24T00:00:00Z	ftp://ftp.ncbi.nlm.nih.gov/genomes/all/GCA/013/623/525/GCA_013623525.1_ASM1362352v1
Fusarium nematophilum	Eukaryota;Fungi;Ascomycetes	NRRL 54600	SAMN14842700	PRJNA416189	GCA_013623595.1	Scaffold	52.5195	53.3		JABFFA01	5027	0	2020-07-24T00:00:00Z	ftp://ftp.ncbi.nlm.nih.gov/genomes/all/GCA/013/623/595/GCA_013623595.1_ASM1362359v1
Fusarium nisikadoi	Eukaryota;Fungi;Ascomycetes	NRRL 25179	SAMN14842515	PRJNA670753	GCA_013623555.1	Scaffold	40.8818	49		JABFFB01	1085	0	2020-07-24T00:00:00Z	ftp://ftp.ncbi.nlm.nih.gov/genomes/all/GCA/013/623/555/GCA_013623555.1_ASM1362355v1
Fusarium setosum	Eukaryota;Fungi;Ascomycetes	NRRL 36526	SAMN14842565	PRJNA416189	GCA_013623625.1	Scaffold	46.2126	52.3		JABFFE01	3402	0	2020-07-24T00:00:00Z	ftp://ftp.ncbi.nlm.nih.gov/genomes/all/GCA/013/623/625/GCA_013623625.1_ASM1362362v1
Fusarium transvaalense	Eukaryota;Fungi;Ascomycetes	NRRL 31008	SAMN14842572	PRJNA436741	GCA_013623685.1	Scaffold	37.8771	47.9		JABFFG01	1088	0	2020-07-24T00:00:00Z	ftp://ftp.ncbi.nlm.nih.gov/genomes/all/GCA/013/623/685/GCA_013623685.1_ASM1362368v1
Fusarium sublunatum	Eukaryota;Fungi;Ascomycetes	NRRL 13384	SAMN14842571	PRJNA596286	GCA_013623665.1	Scaffold	35.7495	49.2		JABFFF01	986	0	2020-07-24T00:00:00Z	ftp://ftp.ncbi.nlm.nih.gov/genomes/all/GCA/013/623/665/GCA_013623665.1_ASM1362366v1
Fusarium verrucosum	Eukaryota;Fungi;Ascomycetes	NRRL 22566	SAMN14842699	PRJNA416189	GCA_013623715.1	Scaffold	34.1674	48.6		JABFFJ01	767	0	2020-07-24T00:00:00Z	ftp://ftp.ncbi.nlm.nih.gov/genomes/all/GCA/013/623/715/GCA_013623715.1_ASM1362371v1
Fusarium torulosum	Eukaryota;Fungi;Ascomycetes	NRRL 22747	SAMN14884610	PRJNA596296	GCA_013623875.1	Scaffold	41.2678	48.2		JABFMN01	1339	0	2020-07-24T00:00:00Z	ftp://ftp.ncbi.nlm.nih.gov/genomes/all/GCA/013/623/875/GCA_013623875.1_ASM1362387v1
Fusarium foetens	Eukaryota;Fungi;Ascomycetes	NRRL 38302	SAMN14884613	PRJNA596293	GCA_013623845.1	Scaffold	46.2642	48.6		JABFMM01	3842	0	2020-07-24T00:00:00Z	ftp://ftp.ncbi.nlm.nih.gov/genomes/all/GCA/013/623/845/GCA_013623845.1_ASM1362384v1
Fusarium caatingaense	Eukaryota;Fungi;Ascomycetes	NRRL 66470	SAMN14898937	PRJNA436969	GCA_013624355.1	Scaffold	37.7672	48.6		JABKKP01	1238	0	2020-07-24T00:00:00Z	ftp://ftp.ncbi.nlm.nih.gov/genomes/all/GCA/013/624/355/GCA_013624355.1_ASM1362435v1
Fusarium sp. KOD 1611	Eukaryota;Fungi;Ascomycetes	KOD 1611	SAMN14899099	PRJNA670753	GCA_013624395.1	Scaffold	38.9048	48.5		JABKKQ01	5049	0	2020-07-24T00:00:00Z	ftp://ftp.ncbi.nlm.nih.gov/genomes/all/GCA/013/624/395/GCA_013624395.1_ASM1362439v1
Fusarium sp. NRRL 25184	Eukaryota;Fungi;Ascomycetes	NRRL 25184	SAMN14069565	PRJNA416189	GCA_013755755.1	Scaffold	48.3541	48.4		JABSSZ01	2609	0	2020-07-27T00:00:00Z	ftp://ftp.ncbi.nlm.nih.gov/genomes/all/GCA/013/755/755/GCA_013755755.1_ASM1375575v1
Cylindrocarpon cylindroides	Eukaryota;Fungi;Ascomycetes	NRRL 22505	SAMN14899117	PRJNA630438	GCA_013756995.1	Scaffold	44.3121	53.3		JABSTB01	2140	0	2020-07-27T00:00:00Z	ftp://ftp.ncbi.nlm.nih.gov/genomes/all/GCA/013/756/995/GCA_013756995.1_ASM1375699v1
Fusarium sacchari	Eukaryota;Fungi;Ascomycetes	FS66	SAMN16378129	PRJNA667564	GCA_017165645.1	Contig	45.7399	46.2818	mitochondrion MT:CM029408.1	JADANP01	48	0	2021-03-04T00:00:00Z	ftp://ftp.ncbi.nlm.nih.gov/genomes/all/GCA/017/165/645/GCA_017165645.1_ASM1716564v1
Neonectria galligena	Eukaryota;Fungi;Ascomycetes	NRRL 20487	SAMN14899158	PRJNA630438	GCA_013759035.1	Scaffold	41.0033	53.9		JABSTD01	3306	0	2020-07-27T00:00:00Z	ftp://ftp.ncbi.nlm.nih.gov/genomes/all/GCA/013/759/035/GCA_013759035.1_ASM1375903v1
Fusarium sp. NRRL 29148	Eukaryota;Fungi;Ascomycetes	NRRL 29148	SAMN14069566	PRJNA670753	GCA_013759095.1	Scaffold	40.7163	48.8		JABSTL01	2621	0	2020-07-27T00:00:00Z	ftp://ftp.ncbi.nlm.nih.gov/genomes/all/GCA/013/759/095/GCA_013759095.1_ASM1375909v1
Fusarium sp. NRRL 53293	Eukaryota;Fungi;Ascomycetes	NRRL 53293	SAMN14069568	PRJNA670753	GCA_013759125.1	Scaffold	43.9791	48.7		JABSTN01	859	0	2020-07-27T00:00:00Z	ftp://ftp.ncbi.nlm.nih.gov/genomes/all/GCA/013/759/125/GCA_013759125.1_ASM1375912v1
Fusarium sp. NRRL 47473	Eukaryota;Fungi;Ascomycetes	NRRL 47473	SAMN14069567	PRJNA670753	GCA_013759115.1	Scaffold	43.4427	48.7		JABSTM01	1043	0	2020-07-27T00:00:00Z	ftp://ftp.ncbi.nlm.nih.gov/genomes/all/GCA/013/759/115/GCA_013759115.1_ASM1375911v1
Neonectria coccinea	Eukaryota;Fungi;Ascomycetes	CBS 119158	SAMN13483919	PRJNA593731	GCA_019137265.1	Scaffold	42.7429	51.6		WPDF01	571	0	2021-07-06T00:00:00Z	ftp://ftp.ncbi.nlm.nih.gov/genomes/all/GCA/019/137/265/GCA_019137265.1_ASM1913726v1
Fusarium coicis	Eukaryota;Fungi;Ascomycetes	NRRL 66233	SAMN13683595	PRJNA670753	GCA_013781345.1	Scaffold	42.7218	48.9		JAAOAJ01	1267	13908	2020-07-27T00:00:00Z	ftp://ftp.ncbi.nlm.nih.gov/genomes/all/GCA/013/781/345/GCA_013781345.1_ASM1378134v1
Diaporthe sp. NJD1	Eukaryota;Fungi;Ascomycetes	NJD1	SAMN15232972	PRJNA639325	GCA_013842865.1	Contig	58.3281	50.8		JACDXY01	28	0	2020-07-28T00:00:00Z	ftp://ftp.ncbi.nlm.nih.gov/genomes/all/GCA/013/842/865/GCA_013842865.1_AHAU-kiwi-Diaporthe
Fusarium flagelliforme	Eukaryota;Fungi;Ascomycetes	FIESC 12 MPI-CAGE-AA-0113	SAMN06296991	PRJNA801208	GCA_020744385.1	Contig	40.3282	48.2		JAHBOO01	15	13580	2021-11-05T00:00:00Z	ftp://ftp.ncbi.nlm.nih.gov/genomes/all/GCA/020/744/385/GCA_020744385.1_Fuseq1	ftp://ftp.ncbi.nlm.nih.gov/genomes/all/GCF/020/744/385/GCF_020744385.1_Fuseq1
Talaromyces stollii	Eukaryota;Fungi;Ascomycetes	CLY-6	SAMN15488440	PRJNA645014	GCA_014065225.1	Scaffold	34.4629	46.4		JACCLC01	242	0	2020-08-05T00:00:00Z	ftp://ftp.ncbi.nlm.nih.gov/genomes/all/GCA/014/065/225/GCA_014065225.1_ASM1406522v1
Tuber brumale	Eukaryota;Fungi;Ascomycetes	140227-1	SAMN14931190	PRJNA633036	GCA_014065205.1	Scaffold	171.435	43.5		JACCEG01	1475	12380	2020-08-05T00:00:00Z	ftp://ftp.ncbi.nlm.nih.gov/genomes/all/GCA/014/065/205/GCA_014065205.1_ASM1406520v1
Letharia columbiana	Eukaryota;Fungi;Ascomycetes	WasteWater2	SAMN14934069	PRJNA670756	GCA_014066305.1	Contig	52.2651	39.6		JACCJC01	161	13310	2020-08-05T00:00:00Z	ftp://ftp.ncbi.nlm.nih.gov/genomes/all/GCA/014/066/305/GCA_014066305.1_Lecol_v1.0	ftp://ftp.ncbi.nlm.nih.gov/genomes/all/GCF/014/066/305/GCF_014066305.1_Lecol_v1.0
Letharia lupina	Eukaryota;Fungi;Ascomycetes	WasteWater1	SAMN14933604	PRJNA670757	GCA_014066315.1	Contig	49.2386	38.772	mitochondrion MT:NW_023502969.1/CM024274.1	JACCJB01	31	11013	2020-08-05T00:00:00Z	ftp://ftp.ncbi.nlm.nih.gov/genomes/all/GCA/014/066/315/GCA_014066315.1_Lelup_v1.1	ftp://ftp.ncbi.nlm.nih.gov/genomes/all/GCF/014/066/315/GCF_014066315.1_Lelup_v1.1
Harringtonia aguacate	Eukaryota;Fungi;Ascomycetes	PL1004	SAMN15249238	PRJNA635322	GCA_014183095.1	Scaffold	36.1452	56.7		JACCPH01	368	0	2020-08-13T00:00:00Z	ftp://ftp.ncbi.nlm.nih.gov/genomes/all/GCA/014/183/095/GCA_014183095.1_ASM1418309v1
Colletotrichum sojae	Eukaryota;Fungi;Ascomycetes	LFN0009	SAMN13025178	PRJNA577398	GCA_014235955.1	Scaffold	49.3511	55.9		WIGN01	1140	16124	2020-08-18T00:00:00Z	ftp://ftp.ncbi.nlm.nih.gov/genomes/all/GCA/014/235/955/GCA_014235955.1_CSOJ01
Colletotrichum plurivorum	Eukaryota;Fungi;Ascomycetes	LFN00145	SAMN13025176	PRJNA577396	GCA_014235945.1	Scaffold	49.7037	55.8		WIGO01	984	16153	2020-08-18T00:00:00Z	ftp://ftp.ncbi.nlm.nih.gov/genomes/all/GCA/014/235/945/GCA_014235945.1_CPLU01
Colletotrichum musicola	Eukaryota;Fungi;Ascomycetes	LFN0074	SAMN13025166	PRJNA577394	GCA_014235935.1	Scaffold	52.7257	54.9		WIGM01	2463	16826	2020-08-18T00:00:00Z	ftp://ftp.ncbi.nlm.nih.gov/genomes/all/GCA/014/235/935/GCA_014235935.1_CMUS01
Aspergillus oerlinghausenensis	Eukaryota;Fungi;Ascomycetes	CBS 139183	SAMN13030901	PRJNA577646	GCA_014250555.1	Scaffold	32.3216	46.7		JAAKEQ01	1460	0	2020-08-19T00:00:00Z	ftp://ftp.ncbi.nlm.nih.gov/genomes/all/GCA/014/250/555/GCA_014250555.1_ASM1425055v1
Sclerotiophoma versabilis	Eukaryota;Fungi;Ascomycetes	KC1	SAMN14419883	PRJNA613783	GCA_012274445.1	Contig	41.0487	49.6		JAAROD01	95	0	2020-04-13T00:00:00Z	ftp://ftp.ncbi.nlm.nih.gov/genomes/all/GCA/012/274/445/GCA_012274445.1_FAFU_KC1_1.0
Laburnicola sp. R22_1	Eukaryota;Fungi;Ascomycetes	R22_1	SAMN10908954	PRJNA517533	GCA_014281115.1	Contig	64.007	44.4		JACONQ01	26	0	2020-08-24T00:00:00Z	ftp://ftp.ncbi.nlm.nih.gov/genomes/all/GCA/014/281/115/GCA_014281115.1_ASM1428111v1
Aspergillus felis	Eukaryota;Fungi;Ascomycetes	FM324	SAMN17132962	PRJNA687106	GCA_016413765.1	Complete	33.0304	49.4889	chromosome 1:CP066503.1; chromosome 2:CP066504.1; chromosome 3:CP066505.1; chromosome 4:CP066506.1; chromosome 5:CP066507.1; chromosome 6:CP066508.1; chromosome 7:CP066509.1; chromosome 8:CP066510.1		8	0	2020-12-28T00:00:00Z	ftp://ftp.ncbi.nlm.nih.gov/genomes/all/GCA/016/413/765/GCA_016413765.1_ASM1641376v1
Aspergillus hiratsukae	Eukaryota;Fungi;Ascomycetes	CNM-CM5793	SAMN14933834	PRJNA633131	GCA_014281905.1	Scaffold	30.0712	50.3		JACBAD01	2130	9685	2020-08-24T00:00:00Z	ftp://ftp.ncbi.nlm.nih.gov/genomes/all/GCA/014/281/905/GCA_014281905.1_ASM1428190v1
Neospermospora avenae	Eukaryota;Fungi;Ascomycetes	VPRI 42798	SAMN15331269	PRJNA640726	GCA_014282315.1	Contig	44.2703	33.7		JACBAH01	7772	0	2020-08-24T00:00:00Z	ftp://ftp.ncbi.nlm.nih.gov/genomes/all/GCA/014/282/315/GCA_014282315.1_ASM1428231v1
Pseudocercospora fuligena	Eukaryota;Fungi;Ascomycetes	CBS 109729	SAMN14675867	PRJNA627565	GCA_014298035.1	Contig	50.5258	46.3		JABCIY01	348	13765	2020-08-26T00:00:00Z	ftp://ftp.ncbi.nlm.nih.gov/genomes/all/GCA/014/298/035/GCA_014298035.1_ASM1429803v1
Mycena indigotica	Eukaryota;Fungi;Basidiomycetes	171206Taipei	SAMN14825421	PRJNA670760	GCA_014461135.1	Contig	72.8862	51.2		JACAZF01	30	13735	2020-09-03T00:00:00Z	ftp://ftp.ncbi.nlm.nih.gov/genomes/all/GCA/014/461/135/GCA_014461135.1_ASM1446113v1	ftp://ftp.ncbi.nlm.nih.gov/genomes/all/GCF/014/461/135/GCF_014461135.1_ASM1446113v1
Mycena kentingensis (nom. inval.)	Eukaryota;Fungi;Basidiomycetes	111111Pingtung	SAMN14825422	PRJNA623720	GCA_014461125.1	Contig	65.0152	54.5		JACAZG01	61	14271	2020-09-03T00:00:00Z	ftp://ftp.ncbi.nlm.nih.gov/genomes/all/GCA/014/461/125/GCA_014461125.1_ASM1446112v1
Mycena venus	Eukaryota;Fungi;Basidiomycetes	CCC161011	SAMN14825424	PRJNA623720	GCA_014462655.1	Contig	162.188	49.7		JACAZI01	77	24874	2020-09-03T00:00:00Z	ftp://ftp.ncbi.nlm.nih.gov/genomes/all/GCA/014/462/655/GCA_014462655.1_ASM1446265v1
Mycena sanguinolenta	Eukaryota;Fungi;Basidiomycetes	160909Yilan	SAMN14825423	PRJNA623720	GCA_014462675.1	Contig	167.18	50.2		JACAZH01	155	24024	2020-09-03T00:00:00Z	ftp://ftp.ncbi.nlm.nih.gov/genomes/all/GCA/014/462/675/GCA_014462675.1_ASM1446267v1
Trichoderma lixii	Eukaryota;Fungi;Ascomycetes	MUT 3171	SAMN10723660	PRJNA514353	GCA_014468695.1	Scaffold	40.897	49.4		SESN01	2054	0	2020-09-03T00:00:00Z	ftp://ftp.ncbi.nlm.nih.gov/genomes/all/GCA/014/468/695/GCA_014468695.1_ASM1446869v1
Diaporthe citri	Eukaryota;Fungi;Ascomycetes	NFHF-8-4	SAMN15772025	PRJNA756325	GCA_014595645.1	Contig	63.686	46.7		JACTAD01	34	15761	2020-09-15T00:00:00Z	ftp://ftp.ncbi.nlm.nih.gov/genomes/all/GCA/014/595/645/GCA_014595645.1_ASM1459564v1	ftp://ftp.ncbi.nlm.nih.gov/genomes/all/GCF/014/595/645/GCF_014595645.1_ASM1459564v1
Neopestalotiopsis clavispora	Eukaryota;Fungi;Ascomycetes	IHI 201606	SAMN14260619	PRJNA609840	GCA_014621435.1	Scaffold	50.4636	50.2		JAANBA01	661	15199	2020-09-17T00:00:00Z	ftp://ftp.ncbi.nlm.nih.gov/genomes/all/GCA/014/621/435/GCA_014621435.1_ASM1462143v1
Cylindrodendrum hubeiense	Eukaryota;Fungi;Ascomycetes	IHI 201604	SAMN14258020	PRJNA609684	GCA_014621425.1	Scaffold	48.8111	51.8		JAANBB01	1038	13745	2020-09-17T00:00:00Z	ftp://ftp.ncbi.nlm.nih.gov/genomes/all/GCA/014/621/425/GCA_014621425.1_ASM1462142v1
Stylonectria norvegica	Eukaryota;Fungi;Ascomycetes	IHI 201603	SAMN14260592	PRJNA609831	GCA_014621405.1	Scaffold	35.0924	49.4		JAANBC01	1040	10132	2020-09-17T00:00:00Z	ftp://ftp.ncbi.nlm.nih.gov/genomes/all/GCA/014/621/405/GCA_014621405.1_ASM1462140v1
Plectosphaerella cucumerina	Eukaryota;Fungi;Ascomycetes	MPI-CAGE-AT-0016	SAMN06296410	PRJNA371204	GCA_020746995.1	Contig	36.5207	58.4		JAGPXD01	11	12955	2021-11-05T00:00:00Z	ftp://ftp.ncbi.nlm.nih.gov/genomes/all/GCA/020/746/995/GCA_020746995.1_Plecuc1
Plectosphaerella sp. P0831	Eukaryota;Fungi;Ascomycetes	P0831	SAMN14235337	PRJNA609142	GCA_014635975.1	Scaffold	37.4968	57.1		JACAFV01	523	0	2020-09-18T00:00:00Z	ftp://ftp.ncbi.nlm.nih.gov/genomes/all/GCA/014/635/975/GCA_014635975.1_ASM1463597v1
Colletotrichum australisinense (nom. inval.)	Eukaryota;Fungi;Ascomycetes	GX1655	SAMN13693772	PRJNA597926	GCA_014706365.1	Contig	55.3043	51.4		JABKAN01	28	0	2020-09-23T00:00:00Z	ftp://ftp.ncbi.nlm.nih.gov/genomes/all/GCA/014/706/365/GCA_014706365.1_ASM1470636v1
Colletotrichum theobromicola	Eukaryota;Fungi;Ascomycetes	CF75	SAMN14604534	PRJNA625663	GCA_014705045.1	Scaffold	55.8815	52.6		JABGLZ01	1272	0	2020-09-22T00:00:00Z	ftp://ftp.ncbi.nlm.nih.gov/genomes/all/GCA/014/705/045/GCA_014705045.1_ASM1470504v1
Colletotrichum sp. HC278	Eukaryota;Fungi;Ascomycetes	HC278	SAMN14604508	PRJNA625663	GCA_014705495.1	Scaffold	53.1851	53.4		JABSTW01	11844	0	2020-09-22T00:00:00Z	ftp://ftp.ncbi.nlm.nih.gov/genomes/all/GCA/014/705/495/GCA_014705495.1_ASM1470549v1
Fusarium sp. DS 682	Eukaryota;Fungi;Ascomycetes	DS 682	SAMN16214050	PRJNA664411	GCA_014764975.2	Contig	56.064	46.7		JACYFE01	11597	15049	2020-09-28T00:00:00Z	ftp://ftp.ncbi.nlm.nih.gov/genomes/all/GCA/014/764/975/GCA_014764975.2_SF-1-001
Thelohania contejeani	Eukaryota;Fungi;Other Fungi	T1	SAMN10523195	PRJNA513270	GCA_014805555.1	Scaffold	10.3819	27		SBIQ01	1391	2865	2020-09-30T00:00:00Z	ftp://ftp.ncbi.nlm.nih.gov/genomes/all/GCA/014/805/555/GCA_014805555.1_ASM1480555v1
Spiromastix sp. SCSIO F190	Eukaryota;Fungi;Ascomycetes	SCSIO F190	SAMN13741838	PRJNA598808	GCA_014805645.1	Contig	38.125	44.7		WXTY01	22	0	2020-09-30T00:00:00Z	ftp://ftp.ncbi.nlm.nih.gov/genomes/all/GCA/014/805/645/GCA_014805645.1_ASM1480564v1
Fusarium acaciae-mearnsii	Eukaryota;Fungi;Ascomycetes	CBS 110255	SAMN18043295	PRJNA677929	GCA_017657105.1	Scaffold	36.9221	48		JAGDVL01	24	0	2021-04-02T00:00:00Z	ftp://ftp.ncbi.nlm.nih.gov/genomes/all/GCA/017/657/105/GCA_017657105.1_ASM1765710v1
Fusarium stilboides	Eukaryota;Fungi;Ascomycetes	NRRL 20429	SAMN14404798	PRJNA596286	GCA_014822085.1	Scaffold	46.2664	48.9		JAASAY01	978	0	2020-09-30T00:00:00Z	ftp://ftp.ncbi.nlm.nih.gov/genomes/all/GCA/014/822/085/GCA_014822085.1_ASM1482208v1
Fusarium buharicum	Eukaryota;Fungi;Ascomycetes	NRRL 13371	SAMN14416171	PRJNA596282	GCA_014822075.1	Scaffold	36.0659	48.7		JAATHB01	1515	0	2020-09-30T00:00:00Z	ftp://ftp.ncbi.nlm.nih.gov/genomes/all/GCA/014/822/075/GCA_014822075.1_ASM1482207v1
Fusarium concentricum	Eukaryota;Fungi;Ascomycetes	NRRL 25181	SAMN14069557	PRJNA670753	GCA_014824425.1	Scaffold	43.1241	48.8		JABEES01	629	0	2020-09-30T00:00:00Z	ftp://ftp.ncbi.nlm.nih.gov/genomes/all/GCA/014/824/425/GCA_014824425.1_ASM1482442v1
Fusarium cyanostomum	Eukaryota;Fungi;Ascomycetes	NRRL 53998	SAMN14428258	PRJNA614465	GCA_014824385.1	Scaffold	38.3524	52		JABCKW01	2002	0	2020-09-30T00:00:00Z	ftp://ftp.ncbi.nlm.nih.gov/genomes/all/GCA/014/824/385/GCA_014824385.1_ASM1482438v1
Fusarium sp. NRRL 66894	Eukaryota;Fungi;Ascomycetes	NRRL 66894	SAMN14669700	PRJNA485357	GCA_014824365.1	Scaffold	52.5576	48		JABEEQ01	4667	0	2020-09-30T00:00:00Z	ftp://ftp.ncbi.nlm.nih.gov/genomes/all/GCA/014/824/365/GCA_014824365.1_ASM1482436v1
Cucumispora dikerogammari	Eukaryota;Fungi;Other Fungi	Dv6	SAMN10502658	PRJNA513273	GCA_014805705.1	Scaffold	32.414	26.1		SBJP01	7783	4599	2020-09-30T00:00:00Z	ftp://ftp.ncbi.nlm.nih.gov/genomes/all/GCA/014/805/705/GCA_014805705.1_ASM1480570v1
Phaffia tasmanica	Eukaryota;Fungi;Basidiomycetes	CBS 14096	SAMN06311537	PRJNA371754	GCA_014825565.1	Scaffold	19.1257	45.8		MVAI01	1223	0	2020-09-30T00:00:00Z	ftp://ftp.ncbi.nlm.nih.gov/genomes/all/GCA/014/825/565/GCA_014825565.1_ASM1482556v1
Cystofilobasidium bisporidii	Eukaryota;Fungi;Basidiomycetes	PYCC 5604	SAMN06311887	PRJNA371778	GCA_014825535.1	Scaffold	21.5103	63.9		MVAK01	2031	0	2020-09-30T00:00:00Z	ftp://ftp.ncbi.nlm.nih.gov/genomes/all/GCA/014/825/535/GCA_014825535.1_ASM1482553v1
Cystofilobasidium capitatum	Eukaryota;Fungi;Basidiomycetes	CBS 7420	SAMN06311613	PRJNA371774	GCA_014825545.1	Scaffold	21.147	58.8		MVAJ01	2678	0	2020-09-30T00:00:00Z	ftp://ftp.ncbi.nlm.nih.gov/genomes/all/GCA/014/825/545/GCA_014825545.1_ASM1482554v1
Cystofilobasidium ferigula	Eukaryota;Fungi;Basidiomycetes	PYCC 4410	SAMN06312012	PRJNA371786	GCA_014825675.1	Scaffold	19.0504	64.2		MVAM01	1592	0	2020-09-30T00:00:00Z	ftp://ftp.ncbi.nlm.nih.gov/genomes/all/GCA/014/825/675/GCA_014825675.1_ASM1482567v1
Krasilnikovozyma curviuscula	Eukaryota;Fungi;Basidiomycetes	PYCC 5836	SAMN06312385	PRJNA371818	GCA_014825775.1	Scaffold	23.1752	47.7		MVAQ01	737	0	2020-09-30T00:00:00Z	ftp://ftp.ncbi.nlm.nih.gov/genomes/all/GCA/014/825/775/GCA_014825775.1_ASM1482577v1
Cystofilobasidium macerans	Eukaryota;Fungi;Basidiomycetes	CBS 2425	SAMN06312384	PRJNA371814	GCA_014825765.1	Scaffold	20.1104	61.5		MVAP01	1192	0	2020-09-30T00:00:00Z	ftp://ftp.ncbi.nlm.nih.gov/genomes/all/GCA/014/825/765/GCA_014825765.1_ASM1482576v1
Anthracocystis panici-leucophaei	Eukaryota;Fungi;Basidiomycetes	SPL10	SAMN15629615	PRJNA648134	GCA_014826065.1	Complete	18.9159	53.9911	chromosome 1:CP060299.1; chromosome 2:CP060300.1; chromosome 3:CP060301.1; chromosome 4:CP060302.1; chromosome 5:CP060303.1; chromosome 6:CP060304.1; chromosome 7:CP060305.1; chromosome 8:CP060306.1; chromosome 9:CP060307.1; chromosome 10:CP060308.1; chromosome 11:CP060309.1; chromosome 12:CP060310.1; chromosome 13:CP060311.1; chromosome 14:CP060312.1; chromosome 15:CP060313.1; chromosome 16:CP06…		23	0	2020-08-18T00:00:00Z	ftp://ftp.ncbi.nlm.nih.gov/genomes/all/GCA/014/826/065/GCA_014826065.1_ASM1482606v1
Apophysomyces ossiformis	Eukaryota;Fungi;Other Fungi	NRRL A-21654	SAMN10361476	PRJNA499679	GCA_014839865.1	Scaffold	34.0798	41.9		JABAYA01	1141	9528	2020-10-02T00:00:00Z	ftp://ftp.ncbi.nlm.nih.gov/genomes/all/GCA/014/839/865/GCA_014839865.1_ASM1483986v1
Trichophyton simii	Eukaryota;Fungi;Ascomycetes	IHEM 4420	SAMN15796702	PRJNA656715	GCA_014839955.1	Scaffold	23.43	47.6		JACOIL01	299	0	2020-09-23T00:00:00Z	ftp://ftp.ncbi.nlm.nih.gov/genomes/all/GCA/014/839/955/GCA_014839955.1_ASM1483995v1
Cryphonectria japonica	Eukaryota;Fungi;Ascomycetes	M9249	SAMN15482007	PRJNA644891	GCA_014851275.1	Scaffold	38.5246	53		JACWTT01	274	0	2020-10-05T00:00:00Z	ftp://ftp.ncbi.nlm.nih.gov/genomes/all/GCA/014/851/275/GCA_014851275.1_ASM1485127v1
Cryphonectria naterciae	Eukaryota;Fungi;Ascomycetes	M3664	SAMN15481987	PRJNA644891	GCA_014850475.1	Scaffold	39.5666	53.4		JACWST01	1185	0	2020-10-05T00:00:00Z	ftp://ftp.ncbi.nlm.nih.gov/genomes/all/GCA/014/850/475/GCA_014850475.1_ASM1485047v1
Diaporthe citrichinensis	Eukaryota;Fungi;Ascomycetes	ZJUD34	SAMN15944718	PRJNA660209	GCA_014872995.1	Contig	54.5006	54.1		JADAZR01	178	0	2020-10-09T00:00:00Z	ftp://ftp.ncbi.nlm.nih.gov/genomes/all/GCA/014/872/995/GCA_014872995.1_ASM1487299v1
Colletotrichum sp. HC292	Eukaryota;Fungi;Ascomycetes	HC292	SAMN14604509	PRJNA625663	GCA_014705525.1	Scaffold	54.6374	53.4		JABGMY01	5057	0	2020-09-22T00:00:00Z	ftp://ftp.ncbi.nlm.nih.gov/genomes/all/GCA/014/705/525/GCA_014705525.1_ASM1470552v1
Fusarium sp. 190-020-2	Eukaryota;Fungi;Ascomycetes	190-020-2	SAMN15889768	PRJNA658816	GCA_014884825.1	Contig	50.1968	46.6		JACTAS01	898	0	2020-10-13T00:00:00Z	ftp://ftp.ncbi.nlm.nih.gov/genomes/all/GCA/014/884/825/GCA_014884825.1_ASM1488482v1
Fusarium sp. 'flavolapis'	Eukaryota;Fungi;Ascomycetes	MK7	SAMN16246927	PRJNA665233	GCA_014885045.1	Contig	45.0134	48.3		JADAQZ01	88	0	2020-10-13T00:00:00Z	ftp://ftp.ncbi.nlm.nih.gov/genomes/all/GCA/014/885/045/GCA_014885045.1_ASM1488504v1
Fusarium redolens	Eukaryota;Fungi;Ascomycetes	MPI-CAGE-AT-0023	SAMN05878234	PRJNA801210	GCA_020744475.1	Contig	52.5634	46.9		JAGMUX01	74	17049	2021-11-05T00:00:00Z	ftp://ftp.ncbi.nlm.nih.gov/genomes/all/GCA/020/744/475/GCA_020744475.1_Fusre1	ftp://ftp.ncbi.nlm.nih.gov/genomes/all/GCF/020/744/475/GCF_020744475.1_Fusre1
Botrytis aclada	Eukaryota;Fungi;Ascomycetes	633	SAMN10219759	PRJNA691331	GCA_014898285.1	Contig	48.3144	40.4		RCSV01	16	11870	2020-10-20T00:00:00Z	ftp://ftp.ncbi.nlm.nih.gov/genomes/all/GCA/014/898/285/GCA_014898285.1_ASM1489828v1
Botrytis byssoidea	Eukaryota;Fungi;Ascomycetes	MUCL 94	SAMN10219760	PRJNA691331	GCA_014898295.1	Contig	42.9819	40.7		RCSW01	59	12210	2020-10-20T00:00:00Z	ftp://ftp.ncbi.nlm.nih.gov/genomes/all/GCA/014/898/295/GCA_014898295.1_ASM1489829v1	ftp://ftp.ncbi.nlm.nih.gov/genomes/all/GCF/014/898/295/GCF_014898295.1_ASM1489829v1
Botryotinia globosa	Eukaryota;Fungi;Ascomycetes	MUCL 444	SAMN10219763	PRJNA691331	GCA_014898425.1	Contig	45.6849	38.8		RCSZ01	27	12073	2020-10-20T00:00:00Z	ftp://ftp.ncbi.nlm.nih.gov/genomes/all/GCA/014/898/425/GCA_014898425.1_ASM1489842v1
Botrytis sinoallii	Eukaryota;Fungi;Ascomycetes	Bc 23	SAMN10219765	PRJNA691331	GCA_014898435.1	Contig	61.2893	38.5		RCTB01	47	12202	2020-10-20T00:00:00Z	ftp://ftp.ncbi.nlm.nih.gov/genomes/all/GCA/014/898/435/GCA_014898435.1_ASM1489843v1	ftp://ftp.ncbi.nlm.nih.gov/genomes/all/GCF/014/898/435/GCF_014898435.1_ASM1489843v1
Botrytis squamosa	Eukaryota;Fungi;Ascomycetes	MUCL 31421	SAMN10219766	PRJNA691331	GCA_014898485.2	Contig	54.6832	37.4		RCTC02	19	0	2020-10-20T00:00:00Z	ftp://ftp.ncbi.nlm.nih.gov/genomes/all/GCA/014/898/485/GCA_014898485.2_BOTSQU_2
Botrytis deweyae	Eukaryota;Fungi;Ascomycetes	B1	SAMN10219761	PRJNA691331	GCA_014898535.1	Contig	44.3669	40.8		RCSX01	76	12476	2020-10-20T00:00:00Z	ftp://ftp.ncbi.nlm.nih.gov/genomes/all/GCA/014/898/535/GCA_014898535.1_ASM1489853v1	ftp://ftp.ncbi.nlm.nih.gov/genomes/all/GCF/014/898/535/GCF_014898535.1_ASM1489853v1
Athelia sp. TMB	Eukaryota;Fungi;Basidiomycetes	TMB	SAMN15352002	PRJNA641386	GCA_014898675.1	Scaffold	79.8384	51.2		JACXVL01	1682	22782	2020-10-20T00:00:00Z	ftp://ftp.ncbi.nlm.nih.gov/genomes/all/GCA/014/898/675/GCA_014898675.1_191101_athtb5_1.0
Fusarium miscanthi	Eukaryota;Fungi;Ascomycetes	NRRL 26231	SAMN14425011	PRJNA596290	GCA_014898875.1	Scaffold	40.9391	49		JAAVUA01	624	0	2020-10-20T00:00:00Z	ftp://ftp.ncbi.nlm.nih.gov/genomes/all/GCA/014/898/875/GCA_014898875.1_ASM1489887v1
Fusarium lateritium	Eukaryota;Fungi;Ascomycetes	NRRL 13622	SAMN14425274	PRJNA596286	GCA_014898835.1	Scaffold	46.8855	48.8		JAAVTZ01	1404	0	2020-10-20T00:00:00Z	ftp://ftp.ncbi.nlm.nih.gov/genomes/all/GCA/014/898/835/GCA_014898835.1_ASM1489883v1
Fusarium chlamydosporum	Eukaryota;Fungi;Ascomycetes	NRRL 13444	SAMN14424782	PRJNA596283	GCA_014898915.1	Scaffold	37.92	48.3		JAAVUD01	504	0	2020-10-20T00:00:00Z	ftp://ftp.ncbi.nlm.nih.gov/genomes/all/GCA/014/898/915/GCA_014898915.1_ASM1489891v1
Fusarium lyarnte (nom. inval.)	Eukaryota;Fungi;Ascomycetes	NRRL 54252	SAMN14424976	PRJNA596290	GCA_014898885.1	Scaffold	43.921	48.7		JAAVUB01	1502	0	2020-10-20T00:00:00Z	ftp://ftp.ncbi.nlm.nih.gov/genomes/all/GCA/014/898/885/GCA_014898885.1_ASM1489888v1
Fusarium nodosum	Eukaryota;Fungi;Ascomycetes	NRRL 36351	SAMN14424671	PRJNA436741	GCA_014898975.1	Scaffold	35.6738	48.2		JAAVUE01	320	0	2020-10-20T00:00:00Z	ftp://ftp.ncbi.nlm.nih.gov/genomes/all/GCA/014/898/975/GCA_014898975.1_ASM1489897v1
Fusarium nelsonii	Eukaryota;Fungi;Ascomycetes	NRRL 13338	SAMN14424824	PRJNA596283	GCA_014898925.1	Scaffold	41.3727	48.2		JAAVUC01	1534	0	2020-10-20T00:00:00Z	ftp://ftp.ncbi.nlm.nih.gov/genomes/all/GCA/014/898/925/GCA_014898925.1_ASM1489892v1
Fusarium palustre	Eukaryota;Fungi;Ascomycetes	NRRL 54050	SAMN14424409	PRJNA436741	GCA_014899045.1	Scaffold	37.0169	48.1		JAAVUH01	604	0	2020-10-20T00:00:00Z	ftp://ftp.ncbi.nlm.nih.gov/genomes/all/GCA/014/899/045/GCA_014899045.1_ASM1489904v1
Fusarium goolgardi	Eukaryota;Fungi;Ascomycetes	NRRL 66250	SAMN14424356	PRJNA436741	GCA_014899075.1	Scaffold	34.842	48.2		JAAVUI01	1605	0	2020-10-20T00:00:00Z	ftp://ftp.ncbi.nlm.nih.gov/genomes/all/GCA/014/899/075/GCA_014899075.1_ASM1489907v1
Fusarium sibiricum	Eukaryota;Fungi;Ascomycetes	NRRL 53430	SAMN14424578	PRJNA436741	GCA_014898995.1	Scaffold	40.622	48.3		JAAVUF01	3011	0	2020-10-20T00:00:00Z	ftp://ftp.ncbi.nlm.nih.gov/genomes/all/GCA/014/898/995/GCA_014898995.1_ASM1489899v1
Fusarium buxicola	Eukaryota;Fungi;Ascomycetes	NRRL 36148	SAMN14428257	PRJNA614465	GCA_014899095.1	Scaffold	35.239	52.2		JAAVUK01	1868	0	2020-10-20T00:00:00Z	ftp://ftp.ncbi.nlm.nih.gov/genomes/all/GCA/014/899/095/GCA_014899095.1_ASM1489909v1
Racodium therryanum	Eukaryota;Fungi;Ascomycetes	Rac09Pj11-1	SAMD00233088	PRJDB10036	GCA_014905255.1	Scaffold	55.5215	44.9		BLYF01	3740	0	2020-10-02T21:25:00Z	ftp://ftp.ncbi.nlm.nih.gov/genomes/all/GCA/014/905/255/GCA_014905255.1_Rac_1.0
Metschnikowia persimmonesis	Eukaryota;Fungi;Ascomycetes	KIOM G15050	SAMN14558164	PRJNA623702	GCA_014905795.1	Contig	16.4736	45.8		JACBPP01	16	6939	2020-10-21T00:00:00Z	ftp://ftp.ncbi.nlm.nih.gov/genomes/all/GCA/014/905/795/GCA_014905795.1_ASM1490579v1
Lyophyllum atratum	Eukaryota;Fungi;Basidiomycetes	CBS 144462	SAMN15434292	PRJNA556458	GCA_014905825.1	Contig	64.8966	51.3		JACGCN01	171	15046	2020-10-22T00:00:00Z	ftp://ftp.ncbi.nlm.nih.gov/genomes/all/GCA/014/905/825/GCA_014905825.1_Lyoat1
Pholiota molesta	Eukaryota;Fungi;Basidiomycetes	CBS 144467	SAMN05877770	PRJNA347042	GCA_014925825.1	Contig	66.0443	49.4		JACGCK01	701	17823	2020-10-23T00:00:00Z	ftp://ftp.ncbi.nlm.nih.gov/genomes/all/GCA/014/925/825/GCA_014925825.1_Phohig1
Crassisporium funariophilum	Eukaryota;Fungi;Basidiomycetes	CBS 144457	SAMN06310748	PRJNA370017	GCA_014925845.1	Contig	37.1172	48.7		JACGCL01	41	13637	2020-10-23T00:00:00Z	ftp://ftp.ncbi.nlm.nih.gov/genomes/all/GCA/014/925/845/GCA_014925845.1_Crafun1
Mortierella antarctica	Eukaryota;Fungi;Other Fungi	KOD1229	SAMN05720774	PRJNA340822	GCA_015849325.1	Scaffold	35.4555	51.5		JAAAIB01	2186	10312	2020-12-08T00:00:00Z	ftp://ftp.ncbi.nlm.nih.gov/genomes/all/GCA/015/849/325/GCA_015849325.1_UCR_MspKOD1229_1.0
Lactarius quietus	Eukaryota;Fungi;Basidiomycetes	S23C	SAMN02744097	PRJNA245616	GCA_015025155.1	Contig	115.902	49.5		WITN01	2812	18941	2020-10-27T00:00:00Z	ftp://ftp.ncbi.nlm.nih.gov/genomes/all/GCA/015/025/155/GCA_015025155.1_Lacqui1
Clavulina sp. PMI_390	Eukaryota;Fungi;Basidiomycetes	PMI_390	SAMN02744644	PRJNA243946	GCA_015039315.1	Scaffold	41.6285	49.7		WIDE01	680	15449	2020-10-28T00:00:00Z	ftp://ftp.ncbi.nlm.nih.gov/genomes/all/GCA/015/039/315/GCA_015039315.1_ClaPMI390
Amanita rubescens	Eukaryota;Fungi;Basidiomycetes	Prilba	SAMN12811777	PRJNA572471	GCA_015039365.1	Contig	76.5932	47.3		WION01	817	16076	2020-10-28T00:00:00Z	ftp://ftp.ncbi.nlm.nih.gov/genomes/all/GCA/015/039/365/GCA_015039365.1_Amarub1
Cantharellus anzutake	Eukaryota;Fungi;Basidiomycetes	C23	SAMN02745813	PRJNA691513	GCA_015039405.1	Contig	120.174	49.2		WJDU01	614	16961	2020-10-28T00:00:00Z	ftp://ftp.ncbi.nlm.nih.gov/genomes/all/GCA/015/039/405/GCA_015039405.1_Cananz1	ftp://ftp.ncbi.nlm.nih.gov/genomes/all/GCF/015/039/405/GCF_015039405.1_Cananz1
Nannizziopsis barbatae	Eukaryota;Fungi;Ascomycetes	USC001	SAMN16091849	PRJNA662660	GCA_014964245.1	Contig	31.5433	40.3841	mitochondrion MT:CM026550.1	JACVYH01	11	0	2020-10-26T00:00:00Z	ftp://ftp.ncbi.nlm.nih.gov/genomes/all/GCA/014/964/245/GCA_014964245.1_Nbarb_1.0
Russula emetica	Eukaryota;Fungi;Basidiomycetes	Prilba	SAMN12811778	PRJNA572472	GCA_015178925.1	Contig	55.1214	50.6		WHVC01	444	13214	2020-11-02T00:00:00Z	ftp://ftp.ncbi.nlm.nih.gov/genomes/all/GCA/015/178/925/GCA_015178925.1_Ruseme1
Russula ochroleuca	Eukaryota;Fungi;Basidiomycetes	Prilba	SAMN09070658	PRJNA460404	GCA_015178965.1	Contig	44.7385	51.5		WHVB01	244	12046	2020-11-02T00:00:00Z	ftp://ftp.ncbi.nlm.nih.gov/genomes/all/GCA/015/178/965/GCA_015178965.1_Rusoch1
Hysterangium stoloniferum	Eukaryota;Fungi;Basidiomycetes	HS.BST	SAMN05660837	PRJNA234406	GCA_015178975.1	Contig	111.843	44.1		WHVD01	652	15018	2020-11-02T00:00:00Z	ftp://ftp.ncbi.nlm.nih.gov/genomes/all/GCA/015/178/975/GCA_015178975.1_Hyssto1
Tirmania nivea	Eukaryota;Fungi;Ascomycetes	G3	SAMN10865787	PRJNA519903	GCA_015179035.1	Contig	63.1334	43.1		WHUY01	421	10591	2020-11-02T00:00:00Z	ftp://ftp.ncbi.nlm.nih.gov/genomes/all/GCA/015/179/035/GCA_015179035.1_Tirniv1
Kalaharituber pfeilii	Eukaryota;Fungi;Ascomycetes	F3	SAMN05446220	PRJNA334362	GCA_015179045.1	Contig	78.9918	46.2		WHUZ01	594	15188	2020-11-02T00:00:00Z	ftp://ftp.ncbi.nlm.nih.gov/genomes/all/GCA/015/179/045/GCA_015179045.1_Kalpfe1
Terfezia claveryi	Eukaryota;Fungi;Ascomycetes	T7	SAMN05720595	PRJNA340578	GCA_015179025.1	Contig	74.4714	44.8		WHUX01	1139	12765	2020-11-02T00:00:00Z	ftp://ftp.ncbi.nlm.nih.gov/genomes/all/GCA/015/179/025/GCA_015179025.1_Tercla1
Trichophaea hybrida	Eukaryota;Fungi;Ascomycetes	UTF0779	SAMN05518955	PRJNA332041	GCA_015178995.1	Contig	144.184	44.9		WHVE01	1794	13307	2020-11-02T00:00:00Z	ftp://ftp.ncbi.nlm.nih.gov/genomes/all/GCA/015/178/995/GCA_015178995.1_Trihyb1
Gautieria morchelliformis	Eukaryota;Fungi;Basidiomycetes	GMNE.BST	SAMN02946264	PRJNA256705	GCA_015179125.1	Contig	122.808	49.9		WHVA01	1220	20332	2020-11-02T00:00:00Z	ftp://ftp.ncbi.nlm.nih.gov/genomes/all/GCA/015/179/125/GCA_015179125.1_Gaumor1_1
Epicoccum latusicollum	Eukaryota;Fungi;Ascomycetes	T41	SAMN15501750	PRJNA645278	GCA_015266435.1	Contig	33.5872	52		JACCMO01	22	0	2020-11-06T00:00:00Z	ftp://ftp.ncbi.nlm.nih.gov/genomes/all/GCA/015/266/435/GCA_015266435.1_ASM1526643v1
Trichoderma oligosporum	Eukaryota;Fungi;Ascomycetes	CGMCC 3.17527	SAMN15460985	PRJNA644467	GCA_015266385.1	Contig	33.5853	45		JACBYL01	1332	0	2020-11-06T00:00:00Z	ftp://ftp.ncbi.nlm.nih.gov/genomes/all/GCA/015/266/385/GCA_015266385.1_ASM1526638v1
Phaffia australis	Eukaryota;Fungi;Basidiomycetes	CBS 14095	SAMN06311466	PRJNA371751	GCA_014825575.1	Scaffold	18.636	46.7		MVAH01	712	0	2020-09-30T00:00:00Z	ftp://ftp.ncbi.nlm.nih.gov/genomes/all/GCA/014/825/575/GCA_014825575.1_ASM1482557v1
Exophiala sp. BO6	Eukaryota;Fungi;Ascomycetes	BO6	SAMN15776674	PRJNA656291	GCA_015295625.1	Scaffold	20.6517	45.8		JADCRL01	4625	0	2020-11-09T00:00:00Z	ftp://ftp.ncbi.nlm.nih.gov/genomes/all/GCA/015/295/625/GCA_015295625.1_ASM1529562v1
Ramaria rubella	Eukaryota;Fungi;Basidiomycetes	UT-36052-T	SAMN02745027	PRJNA196021	GCA_015039355.1	Scaffold	105.462	46		WIQE01	1553	20275	2020-10-27T00:00:00Z	ftp://ftp.ncbi.nlm.nih.gov/genomes/all/GCA/015/039/355/GCA_015039355.1_Ramac1
Ceratobasidium sp. AG-I	Eukaryota;Fungi;Basidiomycetes	anastomosis group I; DN8442	SAMN12251685	PRJNA333964	GCA_015039395.1	Scaffold	58.4441	49.9		WITF01	913	18054	2020-10-27T00:00:00Z	ftp://ftp.ncbi.nlm.nih.gov/genomes/all/GCA/015/039/395/GCA_015039395.1_CerAGI
Flammulina filiformis	Eukaryota;Fungi;Basidiomycetes	Fv01-10	SAMN22170817	PRJNA769814	GCA_022345005.1	Scaffold	37.8215	49.7		JAJAKW01	37	0	2022-02-20T00:00:00Z	ftp://ftp.ncbi.nlm.nih.gov/genomes/all/GCA/022/345/005/GCA_022345005.1_Fv01-10_genome
Aotearoamyces nothofagi	Eukaryota;Fungi;Ascomycetes	ICMP 21868	SAMN16338394	PRJNA666936	GCA_015345905.1	Scaffold	26.0443	48.8		JADDTR01	288	0	2020-11-10T00:00:00Z	ftp://ftp.ncbi.nlm.nih.gov/genomes/all/GCA/015/345/905/GCA_015345905.1_ASM1534590v1
Phlegmacium glaucopus	Eukaryota;Fungi;Basidiomycetes	AT 2004 276	SAMN06266946	PRJNA366621	GCA_015039465.1	Scaffold	63.4503	44.3		WIDD01	769	20336	2020-10-27T00:00:00Z	ftp://ftp.ncbi.nlm.nih.gov/genomes/all/GCA/015/039/465/GCA_015039465.1_Corgl3
Acephala macrosclerotiorum	Eukaryota;Fungi;Ascomycetes	EW76-UTF0540	SAMN05446088	PRJNA334316	GCA_014904845.1	Scaffold	73.6833	38.2		WHVH01	1695	21022	2020-10-20T00:00:00Z	ftp://ftp.ncbi.nlm.nih.gov/genomes/all/GCA/014/904/845/GCA_014904845.1_Acema1
Flammula alnicola	Eukaryota;Fungi;Basidiomycetes	AH 47727	SAMN05446236	PRJNA334369	GCA_015499995.1	Contig	75.0082	48.4		JADNRV01	976	18793	2020-11-16T00:00:00Z	ftp://ftp.ncbi.nlm.nih.gov/genomes/all/GCA/015/499/995/GCA_015499995.1_Phoaln1
Haplosporangium gracile	Eukaryota;Fungi;Other Fungi	Z 33	SAMN05727885	PRJNA340794	GCA_015499985.1	Scaffold	44.9002	47.4		JAAAUF01	2797	11813	2020-11-16T00:00:00Z	ftp://ftp.ncbi.nlm.nih.gov/genomes/all/GCA/015/499/985/GCA_015499985.1_UCR_McamNRRL2610_1.0
Entomortierella lignicola	Eukaryota;Fungi;Other Fungi	Z 36	SAMN05720451	PRJNA340793	GCA_015500005.1	Scaffold	35.3041	40.7		JAAAUG01	4029	10855	2020-11-16T00:00:00Z	ftp://ftp.ncbi.nlm.nih.gov/genomes/all/GCA/015/500/005/GCA_015500005.1_UCR_HligNRRL2525_1.0
Mucidula mucida	Eukaryota;Fungi;Basidiomycetes	CBS 558.79	SAMN07687491	PRJNA410308	GCA_015501055.1	Contig	61.733	50		JADNYV01	1386	18561	2020-11-16T00:00:00Z	ftp://ftp.ncbi.nlm.nih.gov/genomes/all/GCA/015/501/055/GCA_015501055.1_Oudmuc1
Panaeolus papilionaceus	Eukaryota;Fungi;Basidiomycetes	CIRM-BRFM 715	SAMN05920496	PRJNA346295	GCA_015501605.1	Contig	50.8897	46.8		JADNRZ01	79	17466	2020-11-16T00:00:00Z	ftp://ftp.ncbi.nlm.nih.gov/genomes/all/GCA/015/501/605/GCA_015501605.1_Panpap1
Rhodocollybia butyracea	Eukaryota;Fungi;Basidiomycetes	AH 40177	SAMN05446295	PRJNA333300	GCA_015501585.1	Contig	96.2824	45.6		JADNRY01	1482	22868	2020-11-16T00:00:00Z	ftp://ftp.ncbi.nlm.nih.gov/genomes/all/GCA/015/501/585/GCA_015501585.1_Rhobut1_1
Paxillus ammoniavirescens	Eukaryota;Fungi;Basidiomycetes	Pou09.2	SAMN05445971	PRJNA333096	GCA_014904835.1	Scaffold	35.7626	50		WHVF01	1194	13467	2020-10-20T00:00:00Z	ftp://ftp.ncbi.nlm.nih.gov/genomes/all/GCA/014/904/835/GCA_014904835.1_Paxam1
Mortierella sp. GBA35	Eukaryota;Fungi;Other Fungi	GBA35	SAMN05720449	PRJNA340569	GCA_015502445.1	Scaffold	44.8214	48.9		JAAAUN01	3098	12283	2020-11-16T00:00:00Z	ftp://ftp.ncbi.nlm.nih.gov/genomes/all/GCA/015/502/445/GCA_015502445.1_UCR_MspGBA35_1.0
Mortierella sp. 14UC	Eukaryota;Fungi;Other Fungi	14UC	SAMN05720455	PRJNA340477	GCA_015502465.1	Scaffold	45.1628	49.4		JAAAUP01	2792	11889	2020-11-16T00:00:00Z	ftp://ftp.ncbi.nlm.nih.gov/genomes/all/GCA/015/502/465/GCA_015502465.1_UCR_Msp14UC_1.0
Mortierella sp. AD031	Eukaryota;Fungi;Other Fungi	AD031	SAMN05720799	PRJNA340563	GCA_015502475.1	Scaffold	44.8171	48.9		JAAAUL01	3076	12719	2020-11-16T00:00:00Z	ftp://ftp.ncbi.nlm.nih.gov/genomes/all/GCA/015/502/475/GCA_015502475.1_UCR_MspAD031_1.0
Mortierella sp. AM989	Eukaryota;Fungi;Other Fungi	AM989	SAMN05720439	PRJNA340567	GCA_015502455.1	Scaffold	40.1518	43.2		JAAAUM01	4302	11516	2020-11-16T00:00:00Z	ftp://ftp.ncbi.nlm.nih.gov/genomes/all/GCA/015/502/455/GCA_015502455.1_UCR_MspAM989
Mortierella sp. GBA39	Eukaryota;Fungi;Other Fungi	GBA39	SAMN05720493	PRJNA340570	GCA_015502485.1	Scaffold	50.8943	49.3		JAAAUO01	4036	15194	2020-11-16T00:00:00Z	ftp://ftp.ncbi.nlm.nih.gov/genomes/all/GCA/015/502/485/GCA_015502485.1_UCR_MspGBA39_1.0
Actinomortierella ambigua	Eukaryota;Fungi;Other Fungi	BC1065	SAMN09074672	PRJNA463334	GCA_016098155.1	Scaffold	37.9231	51		JAAAJB01	2284	9892	2020-12-16T00:00:00Z	ftp://ftp.ncbi.nlm.nih.gov/genomes/all/GCA/016/098/155/GCA_016098155.1_UCR_MambBC1055_1.0
Mortierella sp. AD010	Eukaryota;Fungi;Other Fungi	AD010	SAMN05720791	PRJNA340560	GCA_015502575.1	Scaffold	38.5656	43.9		JAAAUR01	4436	11645	2020-11-16T00:00:00Z	ftp://ftp.ncbi.nlm.nih.gov/genomes/all/GCA/015/502/575/GCA_015502575.1_UCR_MspAD010_1.0
Haplosporangium bisporale	Eukaryota;Fungi;Other Fungi	Z 9	SAMN05727890	PRJNA340799	GCA_015500155.1	Scaffold	38.9887	48.6		JAAAUE01	11106	13339	2020-11-16T00:00:00Z	ftp://ftp.ncbi.nlm.nih.gov/genomes/all/GCA/015/500/155/GCA_015500155.1_UCR_MorNRRLA12553_1.0
Haplosporangium sp. Z 767	Eukaryota;Fungi;Other Fungi	Z 767	SAMN05727887	PRJNA340798	GCA_015529515.1	Scaffold	33.5139	47		JAAAUJ01	1626	9755	2020-11-17T00:00:00Z	ftp://ftp.ncbi.nlm.nih.gov/genomes/all/GCA/015/529/515/GCA_015529515.1_UCR_MspNRRLA10996_1.0
Haplosporangium sp. Z 11	Eukaryota;Fungi;Other Fungi	Z 11	SAMN05727889	PRJNA340797	GCA_015529505.1	Scaffold	33.5151	47		JAAAUI01	1697	9756	2020-11-17T00:00:00Z	ftp://ftp.ncbi.nlm.nih.gov/genomes/all/GCA/015/529/505/GCA_015529505.1_UCR_HspNRRLA10739_1.0
Haplosporangium sp. Z 27	Eukaryota;Fungi;Other Fungi	Z 27	SAMN05727888	PRJNA340796	GCA_015529795.1	Scaffold	36.1291	40.7		JAAAUH01	3995	10850	2020-11-17T00:00:00Z	ftp://ftp.ncbi.nlm.nih.gov/genomes/all/GCA/015/529/795/GCA_015529795.1_UCR_MspNRRL3175_1.0
Gyrodon lividus	Eukaryota;Fungi;Basidiomycetes	BX	SAMN05660406	PRJNA234843	GCA_014904945.1	Scaffold	43.0487	49		WIOO01	369	11769	2020-10-20T00:00:00Z	ftp://ftp.ncbi.nlm.nih.gov/genomes/all/GCA/014/904/945/GCA_014904945.1_Gyrli1
Penicillium dipodomyicola	Eukaryota;Fungi;Ascomycetes	IIF7SW-F2	SAMN15915653	PRJNA659567	GCA_015585785.1	Scaffold	32.1112	49		JACSOR01	431	0	2020-11-18T00:00:00Z	ftp://ftp.ncbi.nlm.nih.gov/genomes/all/GCA/015/585/785/GCA_015585785.1_ASM1558578v1
Penicillium griseoroseum	Eukaryota;Fungi;Ascomycetes	IF3SW-F1	SAMN15915641	PRJNA659567	GCA_015586035.1	Scaffold	32.0291	49		JACSPC01	559	0	2020-11-18T00:00:00Z	ftp://ftp.ncbi.nlm.nih.gov/genomes/all/GCA/015/586/035/GCA_015586035.1_ASM1558603v1
Scopulariopsis brevicaulis	Eukaryota;Fungi;Ascomycetes	MRI360	SAMN12229526	PRJNA553117	GCA_017657125.1	Contig	33.7978	57.4		JAGFNX01	639	0	2021-04-02T00:00:00Z	ftp://ftp.ncbi.nlm.nih.gov/genomes/all/GCA/017/657/125/GCA_017657125.1_ASM1765712v1
Chrysoporthe puriensis	Eukaryota;Fungi;Ascomycetes	CMW54409	SAMN16712071	PRJNA675712	GCA_015678955.1	Complete	44.6632	53.9047	chromosome 1:CP064896.1; chromosome 2:CP064903.1; chromosome 3:CP064906.1; chromosome 4:CP064897.1; chromosome 5:CP064904.1; chromosome 6:CP064895.1; chromosome 7:CP064898.1; chromosome 8:CP064907.1; chromosome 9:CP064899.1; chromosome 10:CP064905.1; chromosome 12:CP064900.1; chromosome 13:CP064902.1; chromosome 14:CP064894.1; mitochondrion MT:CP064901.1		14	0	2020-11-24T00:00:00Z	ftp://ftp.ncbi.nlm.nih.gov/genomes/all/GCA/015/678/955/GCA_015678955.1_ASM1567895v1
Podila horticola	Eukaryota;Fungi;Other Fungi	CK413	SAMN05720445	PRJNA340850	GCA_015679535.1	Scaffold	40.4187	49		JAAAUX01	2108	11844	2020-11-24T00:00:00Z	ftp://ftp.ncbi.nlm.nih.gov/genomes/all/GCA/015/679/535/GCA_015679535.1_UCR_MhortCK413_1.0
Podila minutissima	Eukaryota;Fungi;Other Fungi	AD069	SAMN05720476	PRJNA340852	GCA_016098005.1	Scaffold	39.3966	49.4		JAAAIS01	3215	11885	2020-12-16T00:00:00Z	ftp://ftp.ncbi.nlm.nih.gov/genomes/all/GCA/016/098/005/GCA_016098005.1_UCR_MminAD069_1.0
Podila epigama	Eukaryota;Fungi;Other Fungi	NRRL 5512	SAMN05720443	PRJNA340841	GCA_015679605.1	Scaffold	32.9136	45.7		JAAAVE01	3903	10351	2020-11-24T00:00:00Z	ftp://ftp.ncbi.nlm.nih.gov/genomes/all/GCA/015/679/605/GCA_015679605.1_UCR_MepigNRRL5512_1.0
Entomortierella beljakovae	Eukaryota;Fungi;Other Fungi	KOD1040	SAMN05720775	PRJNA340823	GCA_015679585.1	Scaffold	37.8273	39.4		JAAAVF01	4905	11820	2020-11-24T00:00:00Z	ftp://ftp.ncbi.nlm.nih.gov/genomes/all/GCA/015/679/585/GCA_015679585.1_UCR_MbelKOD1040_1.0
Mortierella sp. AD011	Eukaryota;Fungi;Other Fungi	AD011	SAMN05720798	PRJNA340561	GCA_015679695.1	Scaffold	38.5635	43.9		JAAAVD01	4450	11587	2020-11-24T00:00:00Z	ftp://ftp.ncbi.nlm.nih.gov/genomes/all/GCA/015/679/695/GCA_015679695.1_UCR_MspAD011_1.0
Mortierella sp. NVP85	Eukaryota;Fungi;Other Fungi	NVP85	SAMN05720496	PRJNA340574	GCA_015679515.1	Scaffold	42.8173	49.8		JAAAVA01	5178	12136	2020-11-24T00:00:00Z	ftp://ftp.ncbi.nlm.nih.gov/genomes/all/GCA/015/679/515/GCA_015679515.1_UCR_MspNVP85_1.0
Mortierella sp. AD094	Eukaryota;Fungi;Other Fungi	AD094	SAMN05720438	PRJNA340566	GCA_015679545.1	Scaffold	43.8438	44.6		JAAAUZ01	5229	12995	2020-11-24T00:00:00Z	ftp://ftp.ncbi.nlm.nih.gov/genomes/all/GCA/015/679/545/GCA_015679545.1_UCR_MspAD094_1.0
Lepista nuda	Eukaryota;Fungi;Basidiomycetes	CBS 247.69	SAMN05446316	PRJNA334366	GCA_015584075.1	Scaffold	43.493	46.2		JADNYU01	822	14876	2020-11-16T00:00:00Z	ftp://ftp.ncbi.nlm.nih.gov/genomes/all/GCA/015/584/075/GCA_015584075.1_Lepnud1
Crepidotus variabilis	Eukaryota;Fungi;Basidiomycetes	CBS 506.95	SAMN07687481	PRJNA410303	GCA_015657495.1	Scaffold	38.5779	46.8		JADNRE01	435	14572	2020-11-15T00:00:00Z	ftp://ftp.ncbi.nlm.nih.gov/genomes/all/GCA/015/657/495/GCA_015657495.1_Crevar1
Pholiota conissans	Eukaryota;Fungi;Basidiomycetes	CIRM-BRFM 674	SAMN05446341	PRJNA333099	GCA_015484465.1	Scaffold	43.9556	47.8		JADNRG01	1310	16587	2020-11-15T00:00:00Z	ftp://ftp.ncbi.nlm.nih.gov/genomes/all/GCA/015/484/465/GCA_015484465.1_Phocon1
Hydnum rufescens UP504	Eukaryota;Fungi;Basidiomycetes	UP504	SAMN05660910	PRJNA234814	GCA_014904985.1	Scaffold	67.1355	47.9		WIOR01	1072	18664	2020-10-20T00:00:00Z	ftp://ftp.ncbi.nlm.nih.gov/genomes/all/GCA/014/904/985/GCA_014904985.1_Hydru2
Mortierella hygrophila	Eukaryota;Fungi;Other Fungi	NRRL 2591	SAMN10361082	PRJNA499664	GCA_015680625.1	Scaffold	46.0541	48.5		JAAAXW01	1564	12256	2020-11-24T00:00:00Z	ftp://ftp.ncbi.nlm.nih.gov/genomes/all/GCA/015/680/625/GCA_015680625.1_UCR_MhylaNRRL2591_1.0
Torulaspora sp. CBS 2947	Eukaryota;Fungi;Ascomycetes	CBS2947	SAMN14605352	PRJNA625705	GCA_013694445.1	Complete	9.26469	42.4312	chromosome 1:CP059267.1; chromosome 2:CP059268.1; chromosome 3:CP059269.1; chromosome 4:CP059270.1; chromosome 5:CP059271.1; chromosome 6:CP059272.1; chromosome 7:CP059273.1; chromosome 8:CP059274.1		8	4938	2020-07-26T00:00:00Z	ftp://ftp.ncbi.nlm.nih.gov/genomes/all/GCA/013/694/445/GCA_013694445.1_ASM1369444v1
Clitopilus hobsonii	Eukaryota;Fungi;Basidiomycetes	QYL-10	SAMN16692392	PRJNA675211	GCA_015708445.2	Complete	36.9263	49.2451	chromosome 1:CP067997.1; chromosome 2:CP067998.1; chromosome 3:CP067999.1; chromosome 4:CP068000.1; chromosome 5:CP068001.1; chromosome 6:CP068002.1; chromosome 7:CP068003.1; chromosome 8:CP068004.1; chromosome 9:CP068005.1; chromosome 10:CP068006.1; chromosome 11:CP068007.1; chromosome 12:CP068008.1; chromosome 13:CP068009.1		13	0	2021-01-13T00:00:00Z	ftp://ftp.ncbi.nlm.nih.gov/genomes/all/GCA/015/708/445/GCA_015708445.2_ASM1570844v2
[Candida] mesenterica	Eukaryota;Fungi;Ascomycetes	UWOPS91-121.2	SAMN15654340	PRJNA648971	GCA_015708695.1	Scaffold	14.4246	44.1		JACFYN01	156	0	2020-12-01T00:00:00Z	ftp://ftp.ncbi.nlm.nih.gov/genomes/all/GCA/015/708/695/GCA_015708695.1_ASM1570869v1
Kodamaea anthophila	Eukaryota;Fungi;Ascomycetes	UWOPS95-602.1	SAMN15654336	PRJNA648971	GCA_015708815.1	Scaffold	18.3569	44.4		JACFYR01	353	0	2020-12-01T00:00:00Z	ftp://ftp.ncbi.nlm.nih.gov/genomes/all/GCA/015/708/815/GCA_015708815.1_ASM1570881v1
Thelephora ganbajun	Eukaryota;Fungi;Basidiomycetes	P2	SAMN05445929	PRJNA332932	GCA_014904855.1	Scaffold	36.3355	50.8		WHVG01	1241	12640	2020-10-20T00:00:00Z	ftp://ftp.ncbi.nlm.nih.gov/genomes/all/GCA/014/904/855/GCA_014904855.1_Thega1
Nosema granulosis	Eukaryota;Fungi;Other Fungi	Ou3-Ou53	SAMN10502582	PRJNA513271	GCA_015832245.1	Scaffold	8.8597	31.5		SBJO01	1754	3639	2020-12-08T00:00:00Z	ftp://ftp.ncbi.nlm.nih.gov/genomes/all/GCA/015/832/245/GCA_015832245.1_ASM1583224v1
Colletotrichum liriopes	Eukaryota;Fungi;Ascomycetes	MAFF 242679	SAMD00407042	PRJNA858243	GCA_022179045.1	Contig	52.9721	52.8		BPPX01	82	14012	2022-01-06T21:14:00Z	ftp://ftp.ncbi.nlm.nih.gov/genomes/all/GCA/022/179/045/GCA_022179045.1_Cspa_1.0
Aspergillus nanangensis	Eukaryota;Fungi;Ascomycetes	MST-FP2251	SAMN11665376	PRJNA543384	GCA_015844325.1	Scaffold	36.2459	49		VCAU01	438	12935	2020-12-08T00:00:00Z	ftp://ftp.ncbi.nlm.nih.gov/genomes/all/GCA/015/844/325/GCA_015844325.1_ASM1584432v1
Linnemannia zychae	Eukaryota;Fungi;Other Fungi	NRRL 2592	SAMN10361244	PRJNA499697	GCA_015847235.1	Scaffold	45.7023	47.2		JAAAHU01	1260	11284	2020-12-08T00:00:00Z	ftp://ftp.ncbi.nlm.nih.gov/genomes/all/GCA/015/847/235/GCA_015847235.1_UCR_MzychaeNRRL2592_1.0
Entomortierella chlamydospora	Eukaryota;Fungi;Other Fungi	AD033	SAMN05720793	PRJNA340826	GCA_015849335.1	Scaffold	39.0483	44.2		JAAAIC01	3653	11098	2020-12-08T00:00:00Z	ftp://ftp.ncbi.nlm.nih.gov/genomes/all/GCA/015/849/335/GCA_015849335.1_UCR_MchalAD033_1.0
Modicella reniformis	Eukaryota;Fungi;Other Fungi	MES-2147	SAMN05720516	PRJNA340812	GCA_015849295.1	Scaffold	43.6016	46.5		JAAAHW01	12478	12900	2020-12-08T00:00:00Z	ftp://ftp.ncbi.nlm.nih.gov/genomes/all/GCA/015/849/295/GCA_015849295.1_UCR_MrenMES-2147_1.0
Pseudopestalotiopsis theae	Eukaryota;Fungi;Ascomycetes	CYF27	SAMN16115041	PRJNA663031	GCA_015881745.1	Contig	50.4123	49.5		JACWGD01	61	0	2020-12-07T00:00:00Z	ftp://ftp.ncbi.nlm.nih.gov/genomes/all/GCA/015/881/745/GCA_015881745.1_ASM1588174v1
Podila clonocystis	Eukaryota;Fungi;Other Fungi	AM1000	SAMN05720794	PRJNA340828	GCA_015852385.1	Scaffold	41.4217	48.4		JAAAIE01	2928	11687	2020-12-08T00:00:00Z	ftp://ftp.ncbi.nlm.nih.gov/genomes/all/GCA/015/852/385/GCA_015852385.1_UCR_MclonAM1000_1.0
Gryganskiella cystojenkinii	Eukaryota;Fungi;Other Fungi	1230	SAMN05720522	PRJNA340830	GCA_015852425.1	Scaffold	42.943	47.5		JAAAIG01	3044	12079	2020-12-08T00:00:00Z	ftp://ftp.ncbi.nlm.nih.gov/genomes/all/GCA/015/852/425/GCA_015852425.1_UCR_Mcyst1230_1.0
Podila epicladia	Eukaryota;Fungi;Other Fungi	KOD1059	SAMN05720442	PRJNA340840	GCA_015852495.1	Scaffold	38.0942	48.5		JAAAIK01	2579	11339	2020-12-08T00:00:00Z	ftp://ftp.ncbi.nlm.nih.gov/genomes/all/GCA/015/852/495/GCA_015852495.1_UCR_MepiKOD1059_1.0
Thelephora terrestris	Eukaryota;Fungi;Basidiomycetes	UH-Tt-Lm1	SAMN05920947	PRJNA346452	GCA_015956445.1	Contig	40.733	51.4		WIUZ02	76	13337	2020-10-27T00:00:00Z	ftp://ftp.ncbi.nlm.nih.gov/genomes/all/GCA/015/956/445/GCA_015956445.1_Theter1
Sporothrix protearum	Eukaryota;Fungi;Ascomycetes	CBS 116654	SAMN14972255	PRJNA633855	GCA_016097115.2	Contig	38.7611	52.1772	mitochondrion MT:CM035045.1	JADMNH01	41	0	2020-12-16T00:00:00Z	ftp://ftp.ncbi.nlm.nih.gov/genomes/all/GCA/016/097/115/GCA_016097115.2_SPRO_v1.1
Sporothrix variecibatus	Eukaryota;Fungi;Ascomycetes	CBS 121960	SAMN14972256	PRJNA633855	GCA_016097105.2	Contig	38.9855	52.7821	mitochondrion MT:CM035046.1	JADMNI01	22	0	2020-12-16T00:00:00Z	ftp://ftp.ncbi.nlm.nih.gov/genomes/all/GCA/016/097/105/GCA_016097105.2_SVAR_v1.1
Mortierella sp. NVP41	Eukaryota;Fungi;Other Fungi	NVP41	SAMN05720450	PRJNA340573	GCA_016098085.1	Scaffold	45.064	48.9		JAAAIX01	2509	12544	2020-12-16T00:00:00Z	ftp://ftp.ncbi.nlm.nih.gov/genomes/all/GCA/016/098/085/GCA_016098085.1_UCR_MspNVP41_1.0
Mortierella sp. AD032	Eukaryota;Fungi;Other Fungi	AD032	SAMN05720491	PRJNA340564	GCA_016098025.1	Scaffold	49.3029	47.4		JAAAIU01	4189	12750	2020-12-16T00:00:00Z	ftp://ftp.ncbi.nlm.nih.gov/genomes/all/GCA/016/098/025/GCA_016098025.1_UCR_MspAD032_1.0
Mortierella sp. GBA43	Eukaryota;Fungi;Other Fungi	GBA43	SAMN05720494	PRJNA340571	GCA_016098045.1	Scaffold	39.2482	50.6		JAAAIW01	4063	11601	2020-12-16T00:00:00Z	ftp://ftp.ncbi.nlm.nih.gov/genomes/all/GCA/016/098/045/GCA_016098045.1_UCR_MspGBA43_1.0
Mortierella polycephala	Eukaryota;Fungi;Other Fungi	KOD948	SAMN05720452	PRJNA340858	GCA_016098165.1	Scaffold	32.6276	47.6		JAAAJA01	2595	10186	2020-12-16T00:00:00Z	ftp://ftp.ncbi.nlm.nih.gov/genomes/all/GCA/016/098/165/GCA_016098165.1_UCR_MpolyKOD948_1.0
Linnemannia exigua	Eukaryota;Fungi;Other Fungi	NRRL 28262	SAMN05720535	PRJNA340842	GCA_016097895.1	Scaffold	48.1153	47.6		JAAAIL01	5084	12120	2020-12-16T00:00:00Z	ftp://ftp.ncbi.nlm.nih.gov/genomes/all/GCA/016/097/895/GCA_016097895.1_UCR_MexiNRRL28262_1.0
Phialophora macrospora	Eukaryota;Fungi;Ascomycetes	BMU 00149	SAMN16679411	PRJNA674881	GCA_016109925.1	Scaffold	32.0612	53.8		JADWPN01	62	0	2020-12-17T00:00:00Z	ftp://ftp.ncbi.nlm.nih.gov/genomes/all/GCA/016/109/925/GCA_016109925.1_ASM1610992v1
Sporothrix curviconia	Eukaryota;Fungi;Ascomycetes	CBS 959.73	SAMN14972253	PRJNA633855	GCA_016097085.2	Contig	35.0881	54.6718	mitochondrion MT:CM034717.1	JADMNF01	434	0	2020-12-16T00:00:00Z	ftp://ftp.ncbi.nlm.nih.gov/genomes/all/GCA/016/097/085/GCA_016097085.2_SCUR_v1.1
Aspergillus elegans	Eukaryota;Fungi;Ascomycetes	IMI 345568	SAMN16825489	PRJNA679179	GCA_016097275.1	Contig	36.7775	49.2		JADWDI01	8	0	2020-12-16T00:00:00Z	ftp://ftp.ncbi.nlm.nih.gov/genomes/all/GCA/016/097/275/GCA_016097275.1_ASM1609727v1
Aspergillus melleus	Eukaryota;Fungi;Ascomycetes	CBS 546.65	SAMN16825490	PRJNA801198	GCA_016097325.1	Contig	38.8508	48.9		JADPPX01	11	13182	2020-12-16T00:00:00Z	ftp://ftp.ncbi.nlm.nih.gov/genomes/all/GCA/016/097/325/GCA_016097325.1_ASM1609732v1	ftp://ftp.ncbi.nlm.nih.gov/genomes/all/GCF/016/097/325/GCF_016097325.1_ASM1609732v1
Apophysomyces sp. BC1021	Eukaryota;Fungi;Other Fungi	BC1021	SAMN09083213	PRJNA463336	GCA_016097735.1	Scaffold	35.1396	41.6		JAAZWV01	2963	10180	2020-12-16T00:00:00Z	ftp://ftp.ncbi.nlm.nih.gov/genomes/all/GCA/016/097/735/GCA_016097735.1_ASM1609773v1
Apophysomyces sp. BC1015	Eukaryota;Fungi;Other Fungi	BC1015	SAMN09083227	PRJNA463337	GCA_016097715.1	Scaffold	37.6254	42.9		JAAZWU01	3418	11400	2020-12-16T00:00:00Z	ftp://ftp.ncbi.nlm.nih.gov/genomes/all/GCA/016/097/715/GCA_016097715.1_ASM1609771v1
Apophysomyces sp. BC1034	Eukaryota;Fungi;Other Fungi	BC1034	SAMN09083216	PRJNA463335	GCA_016097755.1	Scaffold	37.7671	43.1		JAAZWW01	3089	11643	2020-12-16T00:00:00Z	ftp://ftp.ncbi.nlm.nih.gov/genomes/all/GCA/016/097/755/GCA_016097755.1_ASM1609775v1
Dissophora globulifera	Eukaryota;Fungi;Other Fungi	REB-010B	SAMN05720531	PRJNA340846	GCA_016097935.1	Scaffold	39.1648	50.5		JAAAIP01	2632	10413	2020-12-16T00:00:00Z	ftp://ftp.ncbi.nlm.nih.gov/genomes/all/GCA/016/097/935/GCA_016097935.1_UCR_MglobuREB-010B_1.0
Mortierella sp. GBA30	Eukaryota;Fungi;Other Fungi	GBA30	SAMN05720448	PRJNA340568	GCA_016098035.1	Scaffold	36.9781	47.9		JAAAIV01	1938	10471	2020-12-16T00:00:00Z	ftp://ftp.ncbi.nlm.nih.gov/genomes/all/GCA/016/098/035/GCA_016098035.1_UCR_MspGBA30_1.0
Actinomortierella wolfii	Eukaryota;Fungi;Other Fungi	NRRL 6351	SAMN05720777	PRJNA340479	GCA_016098105.1	Scaffold	34.2329	47		JAAAIY01	1180	8361	2020-12-16T00:00:00Z	ftp://ftp.ncbi.nlm.nih.gov/genomes/all/GCA/016/098/105/GCA_016098105.1_UCR_MwolfiiNRRL6351_1.0
Linnemannia gamsii	Eukaryota;Fungi;Other Fungi	AD045	SAMN05720529	PRJNA340843	GCA_016097855.1	Scaffold	49.263	47.7		JAAAIM01	3359	12723	2020-12-16T00:00:00Z	ftp://ftp.ncbi.nlm.nih.gov/genomes/all/GCA/016/097/855/GCA_016097855.1_UCR_MgamAD045_1.0
Phialophora tarda	Eukaryota;Fungi;Ascomycetes	CBS 111589	SAMN16679413	PRJNA674881	GCA_016109495.1	Scaffold	35.2246	53.5		JADWPL01	143	0	2020-12-17T00:00:00Z	ftp://ftp.ncbi.nlm.nih.gov/genomes/all/GCA/016/109/495/GCA_016109495.1_ASM1610949v1
Phialophora expanda	Eukaryota;Fungi;Ascomycetes	BMU 02323	SAMN16679407	PRJNA674881	GCA_016109585.1	Scaffold	33.4855	53.7		JADWPR01	90	0	2020-12-17T00:00:00Z	ftp://ftp.ncbi.nlm.nih.gov/genomes/all/GCA/016/109/585/GCA_016109585.1_ASM1610958v1
Phialophora chinensis	Eukaryota;Fungi;Ascomycetes	BMU 07630	SAMN16679404	PRJNA674881	GCA_016109575.1	Scaffold	35.3007	53.4		JADWPU01	57	0	2020-12-17T00:00:00Z	ftp://ftp.ncbi.nlm.nih.gov/genomes/all/GCA/016/109/575/GCA_016109575.1_ASM1610957v1
Blastobotrys adeninivorans	Eukaryota;Fungi;Ascomycetes	TMCC 70007	SAMN15397908	PRJNA642720	GCA_016162255.1	Scaffold	12.1446	48		JACADK01	31	0	2020-12-21T00:00:00Z	ftp://ftp.ncbi.nlm.nih.gov/genomes/all/GCA/016/162/255/GCA_016162255.1_ASM1616225v1
Aspergillus sp. A31	Eukaryota;Fungi;Ascomycetes	A31	SAMN15373983	PRJNA564986	GCA_016162245.1	Contig	28.604	53.1		JACBKQ01	157	0	2020-12-21T00:00:00Z	ftp://ftp.ncbi.nlm.nih.gov/genomes/all/GCA/016/162/245/GCA_016162245.1_ASM1616224v1
Pseudocercospora ulei	Eukaryota;Fungi;Ascomycetes	GCL012	SAMN16071448	PRJNA661960	GCA_016165855.1	Scaffold	93.7302	50.3		JACWNB01	215	0	2020-12-21T00:00:00Z	ftp://ftp.ncbi.nlm.nih.gov/genomes/all/GCA/016/165/855/GCA_016165855.1_IBUN_P_ulei_V1
Dictyocoela roeselum	Eukaryota;Fungi;Other Fungi	Ou19	SAMN10502655	PRJNA515057	GCA_016255985.1	Scaffold	2.20598	35.4		SDVW01	1033	1201	2020-12-22T00:00:00Z	ftp://ftp.ncbi.nlm.nih.gov/genomes/all/GCA/016/255/985/GCA_016255985.1_ASM1625598v1
Dictyocoela muelleri	Eukaryota;Fungi;Other Fungi	Ou54	SAMN10502583	PRJNA513274	GCA_016256075.1	Scaffold	41.9222	26.1		SDVU01	11522	6442	2020-12-22T00:00:00Z	ftp://ftp.ncbi.nlm.nih.gov/genomes/all/GCA/016/256/075/GCA_016256075.1_ASM1625607v1
Diaporthe citriasiana	Eukaryota;Fungi;Ascomycetes	ZJUD30	SAMN15944717	PRJNA660209	GCA_014872975.1	Contig	53.411	52.1		JADAZS01	750	0	2020-10-09T00:00:00Z	ftp://ftp.ncbi.nlm.nih.gov/genomes/all/GCA/014/872/975/GCA_014872975.1_ASM1487297v1
Fusarium graminum	Eukaryota;Fungi;Ascomycetes	NRRL 20692	SAMN13683592	PRJNA596285	GCA_013266165.1	Scaffold	34.9836	48.9		JAAGWP01	977	11163	2020-06-03T00:00:00Z	ftp://ftp.ncbi.nlm.nih.gov/genomes/all/GCA/013/266/165/GCA_013266165.1_ASM1326616v1
Beauveria felina	Eukaryota;Fungi;Ascomycetes	SYSU-MS7908	SAMN17136414	PRJNA687156	GCA_016490725.1	Scaffold	29.4193	55		JAEMHR01	395	0	2021-01-05T00:00:00Z	ftp://ftp.ncbi.nlm.nih.gov/genomes/all/GCA/016/490/725/GCA_016490725.1_ASM1649072v1
Trichoderma afroharzianum	Eukaryota;Fungi;Ascomycetes	IIPRTh-33	SAMN22210987	PRJNA770175	GCA_020736905.1	Scaffold	39.2242	48.6		JAJAWF01	247	0	2021-11-03T00:00:00Z	ftp://ftp.ncbi.nlm.nih.gov/genomes/all/GCA/020/736/905/GCA_020736905.1_ASM2073690v1
Cytospora piceae	Eukaryota;Fungi;Ascomycetes	CFCC52841	SAMN16704286	PRJNA675330	GCA_016508685.1	Contig	39.2486	51.8		JADMLE01	21	0	2021-01-05T00:00:00Z	ftp://ftp.ncbi.nlm.nih.gov/genomes/all/GCA/016/508/685/GCA_016508685.1_ASM1650868v1
Hyphodiscus hymeniophilus	Eukaryota;Fungi;Ascomycetes	ATCC 34498	SAMN09863599	PRJNA486772	GCA_016508695.1	Contig	35.1608	46.8		VNKQ01	23	8215	2021-01-05T00:00:00Z	ftp://ftp.ncbi.nlm.nih.gov/genomes/all/GCA/016/508/695/GCA_016508695.1_ASM1650869v1
Fusarium cf. solani	Eukaryota;Fungi;Ascomycetes	EtdFoc-155	SAMN07711010	PRJNA412392	GCA_011033385.1	Scaffold	55.0224	50.7		WESN01	1944	0	2020-02-27T00:00:00Z	ftp://ftp.ncbi.nlm.nih.gov/genomes/all/GCA/011/033/385/GCA_011033385.1_ASM1103338v1
Fusarium cf. falciforme	Eukaryota;Fungi;Ascomycetes	EtdFoc-186	SAMN07711029	PRJNA412392	GCA_011033785.1	Scaffold	59.2969	48.9		WESZ01	1515	0	2020-02-27T00:00:00Z	ftp://ftp.ncbi.nlm.nih.gov/genomes/all/GCA/011/033/785/GCA_011033785.1_ASM1103378v1
Fusarium cf. aywerte	Eukaryota;Fungi;Ascomycetes	EtdFoc-240	SAMN07711068	PRJNA412392	GCA_011034095.1	Scaffold	40.2491	47.3		WETZ01	272	0	2020-02-27T00:00:00Z	ftp://ftp.ncbi.nlm.nih.gov/genomes/all/GCA/011/034/095/GCA_011034095.1_ASM1103409v1
Fusarium cf. hostae	Eukaryota;Fungi;Ascomycetes	EthFoc-23	SAMN07710904	PRJNA412392	GCA_011035825.1	Scaffold	54.2116	46.5		WEXE01	2310	0	2020-02-27T00:00:00Z	ftp://ftp.ncbi.nlm.nih.gov/genomes/all/GCA/011/035/825/GCA_011035825.1_ASM1103582v1
Fusarium cf. verticillioides	Eukaryota;Fungi;Ascomycetes	EthFoc-133	SAMN07710871	PRJNA412392	GCA_011035275.1	Scaffold	42.6654	48.3		WEWL01	360	0	2020-02-27T00:00:00Z	ftp://ftp.ncbi.nlm.nih.gov/genomes/all/GCA/011/035/275/GCA_011035275.1_ASM1103527v1
Fusarium cf. nygamai	Eukaryota;Fungi;Ascomycetes	EthFoc-DSP1	SAMN07710953	PRJNA412392	GCA_011036685.1	Scaffold	44.7113	46		WEYU01	22007	0	2020-02-27T00:00:00Z	ftp://ftp.ncbi.nlm.nih.gov/genomes/all/GCA/011/036/685/GCA_011036685.1_ASM1103668v1
[Candida] californica	Eukaryota;Fungi;Ascomycetes	Olga-2	SAMN08581127	PRJNA435582	GCA_016584195.1	Scaffold	12.3207	28.7		PUHU01	854	5330	2021-01-08T00:00:00Z	ftp://ftp.ncbi.nlm.nih.gov/genomes/all/GCA/016/584/195/GCA_016584195.1_ASM1658419v1
Suillus ampliporus	Eukaryota;Fungi;Basidiomycetes	FC55	SAMN09070701	PRJNA460339	GCA_016584345.1	Contig	58.3346	48.1		JABCPV01	1601	16523	2021-01-08T00:00:00Z	ftp://ftp.ncbi.nlm.nih.gov/genomes/all/GCA/016/584/345/GCA_016584345.1_Suiamp1
Celoporthe dispersa	Eukaryota;Fungi;Ascomycetes	CMW9976	SAMN12860070	PRJNA574566	GCA_016584495.1	Contig	41.3924	54.6		WAID01	19	0	2021-01-08T00:00:00Z	ftp://ftp.ncbi.nlm.nih.gov/genomes/all/GCA/016/584/495/GCA_016584495.1_CeDisp_v1
Colletotrichum echinochloae	Eukaryota;Fungi;Ascomycetes	B-48	SAMN16551125	PRJNA672254	GCA_016618095.1	Contig	62.2464	46.6		JADEZT01	21	0	2021-01-12T00:00:00Z	ftp://ftp.ncbi.nlm.nih.gov/genomes/all/GCA/016/618/095/GCA_016618095.1_ASM1661809v1
Sanghuangporus lonicericola	Eukaryota;Fungi;Basidiomycetes	SCIM 3001	SAMN13189427	PRJNA587366	GCA_016618145.1	Scaffold	83.126	35.8		WJSG01	28464	0	2021-01-12T00:00:00Z	ftp://ftp.ncbi.nlm.nih.gov/genomes/all/GCA/016/618/145/GCA_016618145.1_ASM1661814v1
Astraeus odoratus	Eukaryota;Fungi;Basidiomycetes	MTA1-3	SAMN16189912	PRJNA663954	GCA_016618355.2	Scaffold	45.0994	41.4		JADGIP01	10076	0	2021-01-12T00:00:00Z	ftp://ftp.ncbi.nlm.nih.gov/genomes/all/GCA/016/618/355/GCA_016618355.2_ASM1661835v2
Suillus paluster	Eukaryota;Fungi;Basidiomycetes	FC165	SAMN10362844	PRJNA727282	GCA_016628075.1	Contig	61.9937	47.9		JABBWC01	996	16585	2021-01-13T00:00:00Z	ftp://ftp.ncbi.nlm.nih.gov/genomes/all/GCA/016/628/075/GCA_016628075.1_Suipal1	ftp://ftp.ncbi.nlm.nih.gov/genomes/all/GCF/016/628/075/GCF_016628075.1_Suipal1
Suillus lakei	Eukaryota;Fungi;Basidiomycetes	FC43	SAMN10362048	PRJNA499949	GCA_016628065.1	Contig	79.7461	47.9		JABBWA01	1154	19383	2021-01-13T00:00:00Z	ftp://ftp.ncbi.nlm.nih.gov/genomes/all/GCA/016/628/065/GCA_016628065.1_Suilak1
Suillus occidentalis	Eukaryota;Fungi;Basidiomycetes	FC124	SAMN10363193	PRJNA500540	GCA_016628085.1	Contig	57.9635	47.5		JABBWB01	1584	16028	2021-01-13T00:00:00Z	ftp://ftp.ncbi.nlm.nih.gov/genomes/all/GCA/016/628/085/GCA_016628085.1_Suiocc1
Didymella arachidicola	Eukaryota;Fungi;Ascomycetes	YY187	SAMN12638752	PRJNA562378	GCA_016630955.2	Chromosome	36.2533	53.0577	chromosome 1:CM049985.1; chromosome 2:CM049986.1; chromosome 3:CM049987.1; chromosome 4:CM049988.1; chromosome 5:CM049989.1; chromosome 6:CM049990.1; chromosome 7:CM049991.1; chromosome 8:CM049992.1; chromosome 9:CM049993.1; chromosome 10:CM049994.1; chromosome 11:CM049995.1; chromosome 12:CM049996.1; chromosome 13:CM049997.1; chromosome 14:CM049998.1; chromosome 15:CM049999.1; chromosome 16:CM05…	WOCF02	23	0	2021-01-13T00:00:00Z	ftp://ftp.ncbi.nlm.nih.gov/genomes/all/GCA/016/630/955/GCA_016630955.2_ASM1663095v2
Suillus subaureus	Eukaryota;Fungi;Basidiomycetes	MN1	SAMN05920861	PRJNA727286	GCA_016647635.1	Contig	57.6609	46.8		JABBWG01	668	15740	2021-01-15T00:00:00Z	ftp://ftp.ncbi.nlm.nih.gov/genomes/all/GCA/016/647/635/GCA_016647635.1_Suisub1	ftp://ftp.ncbi.nlm.nih.gov/genomes/all/GCF/016/647/635/GCF_016647635.1_Suisub1
Suillus variegatus	Eukaryota;Fungi;Basidiomycetes	UH-Sva-Z1	SAMN10865531	PRJNA519865	GCA_016647645.1	Contig	64.8626	47.2		JABBWF01	1270	17069	2021-01-15T00:00:00Z	ftp://ftp.ncbi.nlm.nih.gov/genomes/all/GCA/016/647/645/GCA_016647645.1_Suivar1
Suillus subalutaceus	Eukaryota;Fungi;Basidiomycetes	FC151	SAMN09070715	PRJNA727283	GCA_016647625.1	Contig	64.9716	47.6		JABBWH01	998	17080	2021-01-15T00:00:00Z	ftp://ftp.ncbi.nlm.nih.gov/genomes/all/GCA/016/647/625/GCA_016647625.1_Suisu1	ftp://ftp.ncbi.nlm.nih.gov/genomes/all/GCF/016/647/625/GCF_016647625.1_Suisu1
Suillus tomentosus	Eukaryota;Fungi;Basidiomycetes	FC115	SAMN08778541	PRJNA444101	GCA_016647685.1	Contig	53.0635	47.4		JABBWJ01	203	17198	2021-01-15T00:00:00Z	ftp://ftp.ncbi.nlm.nih.gov/genomes/all/GCA/016/647/685/GCA_016647685.1_Suitom1
Suillus plorans	Eukaryota;Fungi;Basidiomycetes	S12	SAMN14510212	PRJNA727287	GCA_016647745.1	Contig	51.861	47.5		JABBWE01	176	16397	2021-01-15T00:00:00Z	ftp://ftp.ncbi.nlm.nih.gov/genomes/all/GCA/016/647/745/GCA_016647745.1_Suiplo1	ftp://ftp.ncbi.nlm.nih.gov/genomes/all/GCF/016/647/745/GCF_016647745.1_Suiplo1
Suillus subluteus	Eukaryota;Fungi;Basidiomycetes	FC464	SAMN12793125	PRJNA566866	GCA_016647755.1	Contig	114.207	47.2		JABBWI01	684	22673	2021-01-15T00:00:00Z	ftp://ftp.ncbi.nlm.nih.gov/genomes/all/GCA/016/647/755/GCA_016647755.1_Suisubl1
Suillus fuscotomentosus	Eukaryota;Fungi;Basidiomycetes	FC203	SAMN12811781	PRJNA727288	GCA_016647785.1	Contig	79.6559	47.1		JABBWK01	737	18510	2021-01-15T00:00:00Z	ftp://ftp.ncbi.nlm.nih.gov/genomes/all/GCA/016/647/785/GCA_016647785.1_Suifus1	ftp://ftp.ncbi.nlm.nih.gov/genomes/all/GCF/016/647/785/GCF_016647785.1_Suifus1
Geosiphon pyriformis	Eukaryota;Fungi;Other Fungi	uo1	SAMN14307302	PRJNA610605	GCA_016748015.1	Scaffold	128.32	28.4		JAAOMT01	792	23936	2021-01-25T00:00:00Z	ftp://ftp.ncbi.nlm.nih.gov/genomes/all/GCA/016/748/015/GCA_016748015.1_ASM1674801v1
Suillus clintonianus	Eukaryota;Fungi;Basidiomycetes	FC179	SAMN09062943	PRJNA727290	GCA_016758775.1	Contig	46.8383	48.5		JABBWN01	288	15528	2021-01-27T00:00:00Z	ftp://ftp.ncbi.nlm.nih.gov/genomes/all/GCA/016/758/775/GCA_016758775.1_Suicli1	ftp://ftp.ncbi.nlm.nih.gov/genomes/all/GCF/016/758/775/GCF_016758775.1_Suicli1
Suillus cothurnatus	Eukaryota;Fungi;Basidiomycetes	VC 1858	SAMN05444124	PRJNA335141	GCA_016758765.1	Contig	94.6118	46.7		JABBWL01	685	19835	2021-01-27T00:00:00Z	ftp://ftp.ncbi.nlm.nih.gov/genomes/all/GCA/016/758/765/GCA_016758765.1_ASM1675876v1
Suillus bovinus	Eukaryota;Fungi;Basidiomycetes	UH-Sbo-P2	SAMN10362845	PRJNA727291	GCA_016758785.1	Contig	47.4961	46.9		JABBWO01	622	13537	2021-01-27T00:00:00Z	ftp://ftp.ncbi.nlm.nih.gov/genomes/all/GCA/016/758/785/GCA_016758785.1_Suibov1	ftp://ftp.ncbi.nlm.nih.gov/genomes/all/GCF/016/758/785/GCF_016758785.1_Suibov1
Suillus discolor	Eukaryota;Fungi;Basidiomycetes	FC423	SAMN12812516	PRJNA727289	GCA_016758755.1	Contig	60.6098	47		JABBWM01	809	16509	2021-01-27T00:00:00Z	ftp://ftp.ncbi.nlm.nih.gov/genomes/all/GCA/016/758/755/GCA_016758755.1_Suidis1	ftp://ftp.ncbi.nlm.nih.gov/genomes/all/GCF/016/758/755/GCF_016758755.1_Suidis1
Nigrospora oryzae	Eukaryota;Fungi;Ascomycetes	GZL1	SAMN16669333	PRJNA674684	GCA_016758845.1	Contig	43.2142	58.2		JADKYO01	15	0	2021-01-27T00:00:00Z	ftp://ftp.ncbi.nlm.nih.gov/genomes/all/GCA/016/758/845/GCA_016758845.1_ASM1675884v1
Umbelopsis vinacea	Eukaryota;Fungi;Other Fungi	WA0000051536	SAMN16393840	PRJNA668042	GCA_016758895.1	Scaffold	23.1823	43.1		JAEPRA01	148	9240	2021-01-27T00:00:00Z	ftp://ftp.ncbi.nlm.nih.gov/genomes/all/GCA/016/758/895/GCA_016758895.1_ASM1675889v1
Suillus americanus	Eukaryota;Fungi;Basidiomycetes	EM31	SAMN05446963	PRJNA333476	GCA_016695465.1	Scaffold	50.8091	47.7		JABBWP01	1307	17152	2021-01-06T00:00:00Z	ftp://ftp.ncbi.nlm.nih.gov/genomes/all/GCA/016/695/465/GCA_016695465.1_Suiame1
Suillus hirtellus	Eukaryota;Fungi;Basidiomycetes	EM16	SAMN05446965	PRJNA333479	GCA_016695485.1	Scaffold	49.9422	46.4		JABBWQ01	644	17065	2021-01-06T00:00:00Z	ftp://ftp.ncbi.nlm.nih.gov/genomes/all/GCA/016/695/485/GCA_016695485.1_Suihi1
Suillus decipiens	Eukaryota;Fungi;Basidiomycetes	EM49	SAMN05446964	PRJNA333477	GCA_016695475.1	Scaffold	62.7845	46.1		JABBWR01	1391	16889	2021-01-06T00:00:00Z	ftp://ftp.ncbi.nlm.nih.gov/genomes/all/GCA/016/695/475/GCA_016695475.1_Suidec1
Mucor plumbeus	Eukaryota;Fungi;Other Fungi	CBS 226.32	SAMN16393842	PRJNA668042	GCA_016758945.1	Scaffold	48.3714	31.1		JAEPRC01	5701	11690	2021-01-27T00:00:00Z	ftp://ftp.ncbi.nlm.nih.gov/genomes/all/GCA/016/758/945/GCA_016758945.1_ASM1675894v1
Mucor saturninus	Eukaryota;Fungi;Other Fungi	WA0000017839	SAMN16393843	PRJNA668042	GCA_016758985.1	Scaffold	39.1718	36.6		JAEPRD01	5146	13018	2021-01-27T00:00:00Z	ftp://ftp.ncbi.nlm.nih.gov/genomes/all/GCA/016/758/985/GCA_016758985.1_ASM1675898v1
Stagonosporopsis rhizophila	Eukaryota;Fungi;Ascomycetes	XDPOP-RS-16W	SAMN17277446	PRJNA684691	GCA_016767195.1	Complete	33.0262	51.1803	chromosome 1:CP068498.1; chromosome 2:CP068502.1; chromosome 3:CP068505.1; chromosome 4:CP068499.1; chromosome 5:CP068497.1; chromosome 6:CP068501.1; chromosome 7:CP068494.1; chromosome 8:CP068491.1; chromosome 9:CP068504.1; chromosome 10:CP068508.1; chromosome 11:CP068492.1; chromosome 12:CP068503.1; chromosome 13:CP068496.1; chromosome 14:CP068506.1; chromosome 15:CP068500.1; chromosome 16:CP06…		19	0	2021-01-28T00:00:00Z	ftp://ftp.ncbi.nlm.nih.gov/genomes/all/GCA/016/767/195/GCA_016767195.1_ASM1676719v1
Suillus weaverae	Eukaryota;Fungi;Basidiomycetes	EM37	SAMN05446545	PRJNA372929	GCA_016767475.1	Scaffold	42.3412	47.9		JABCPT01	628	15797	2021-01-28T00:00:00Z	ftp://ftp.ncbi.nlm.nih.gov/genomes/all/GCA/016/767/475/GCA_016767475.1_Suigr1
Lunasporangiospora selenospora	Eukaryota;Fungi;Other Fungi	KOD1015	SAMN05720454	PRJNA340476	GCA_015680635.1	Scaffold	40.5356	47.8		JAABOA01	8632	10951	2020-11-24T00:00:00Z	ftp://ftp.ncbi.nlm.nih.gov/genomes/all/GCA/015/680/635/GCA_015680635.1_UCR_MselenKOD1015_1.0
Cryphonectria carpinicola	Eukaryota;Fungi;Ascomycetes	CS3	SAMN15481972	PRJNA644891	GCA_014849955.1	Scaffold	42.2336	52		JACWRQ01	1680	0	2020-10-05T00:00:00Z	ftp://ftp.ncbi.nlm.nih.gov/genomes/all/GCA/014/849/955/GCA_014849955.1_ASM1484995v1
Suillus spraguei	Eukaryota;Fungi;Basidiomycetes	EM44	SAMN05443048	PRJNA333478	GCA_016800925.1	Contig	87.0864	46.5		JABCPU01	1400	19348	2021-01-29T00:00:00Z	ftp://ftp.ncbi.nlm.nih.gov/genomes/all/GCA/016/800/925/GCA_016800925.1_Suipic1
Hypholoma fasciculare	Eukaryota;Fungi;Basidiomycetes	SGAA	SAMN16584187	PRJNA672973	GCA_016801325.1	Scaffold	49.7532	50.1		JAEKIV01	13051	0	2021-02-02T00:00:00Z	ftp://ftp.ncbi.nlm.nih.gov/genomes/all/GCA/016/801/325/GCA_016801325.1_ASM1680132v1
Colletotrichum eleusines	Eukaryota;Fungi;Ascomycetes	NJC-16	SAMN16552423	PRJNA671855	GCA_016807845.1	Contig	53.5078	51.1		JADEZO01	15	0	2021-02-04T00:00:00Z	ftp://ftp.ncbi.nlm.nih.gov/genomes/all/GCA/016/807/845/GCA_016807845.1_ASM1680784v1
Diaporthe destruens	Eukaryota;Fungi;Ascomycetes	CRI305-2	SAMN15339472	PRJNA640968	GCA_016859255.1	Contig	56.1082	48.7		JACAAM01	47	0	2021-02-10T00:00:00Z	ftp://ftp.ncbi.nlm.nih.gov/genomes/all/GCA/016/859/255/GCA_016859255.1_ASM1685925v1
Thielaviopsis cerberus	Eukaryota;Fungi;Ascomycetes	CMW36653	SAMN15830805	PRJNA657489	GCA_016859225.1	Scaffold	28.6095	49.6		JACYXV01	5734	0	2021-02-10T00:00:00Z	ftp://ftp.ncbi.nlm.nih.gov/genomes/all/GCA/016/859/225/GCA_016859225.1_ASM1685922v1
Aspergillus sp. 2663	Eukaryota;Fungi;Ascomycetes	2663	SAMN13442836	PRJNA592895	GCA_016880755.1	Scaffold	34.3049	50.5		WOYA01	124	0	2021-02-12T00:00:00Z	ftp://ftp.ncbi.nlm.nih.gov/genomes/all/GCA/016/880/755/GCA_016880755.1_ASM1688075v1
Phymatotrichopsis omnivora	Eukaryota;Fungi;Ascomycetes	NFPo1	SAMN15340118	PRJNA641071	GCA_016880775.1	Scaffold	109.037	43.7		JABYPW01	22063	0	2021-02-12T00:00:00Z	ftp://ftp.ncbi.nlm.nih.gov/genomes/all/GCA/016/880/775/GCA_016880775.1_ASM1688077v1
Aspergillus puulaauensis	Eukaryota;Fungi;Ascomycetes	MK2	SAMD00269938	PRJDB10980	GCA_016861865.1	Complete	34.3189	49.754	chromosome 1:NC_054857.1/AP024443.1; chromosome 2:NC_054858.1/AP024444.1; chromosome 3:NC_054859.1/AP024445.1; chromosome 4:NC_054860.1/AP024446.1; chromosome 5:NC_054861.1/AP024447.1; chromosome 6:NC_054862.1/AP024448.1; chromosome 7:NC_054863.1/AP024449.1; chromosome 8:NC_054864.1/AP024450.1; mitochondrion MT:AP024451.1		8	13620	2021-01-30T00:00:00Z	ftp://ftp.ncbi.nlm.nih.gov/genomes/all/GCA/016/861/865/GCA_016861865.1_ApuulaauensisMK2_assembly01	ftp://ftp.ncbi.nlm.nih.gov/genomes/all/GCF/016/861/865/GCF_016861865.1_ApuulaauensisMK2_assembly01
Orbilia oligospora ATCC 24927	Eukaryota;Fungi;Ascomycetes	ATCC 24927	SAMN02981262	PRJNA41495	GCA_000225545.1	Scaffold	40.0728	44.5		ADOT01	215	11479	2011-09-07T00:00:00Z	ftp://ftp.ncbi.nlm.nih.gov/genomes/all/GCA/000/225/545/GCA_000225545.1_AOL24927_1.0	ftp://ftp.ncbi.nlm.nih.gov/genomes/all/GCF/000/225/545/GCF_000225545.1_AOL24927_1.0
Novakomyces olei	Eukaryota;Fungi;Ascomycetes	NCAIM Y.02187	SAMN12630610	PRJNA561902	GCA_016906335.1	Contig	14.3397	43.8		JADEYG01	15	0	2021-02-18T00:00:00Z	ftp://ftp.ncbi.nlm.nih.gov/genomes/all/GCA/016/906/335/GCA_016906335.1_ASM1690633v1
Brettanomyces sp. HC-2020a	Eukaryota;Fungi;Ascomycetes	kh3	SAMN17292725	PRJNA691989	GCA_016906875.1	Scaffold	15.0253	39.6		JAFCAK01	90	0	2021-02-19T00:00:00Z	ftp://ftp.ncbi.nlm.nih.gov/genomes/all/GCA/016/906/875/GCA_016906875.1_ASM1690687v1
Ceratobasidium sp. AG-Ba	Eukaryota;Fungi;Basidiomycetes	AG-Ba	SAMN14572461	PRJNA624246	GCA_016906575.1	Complete	96.2905	49.484	chromosome 1:CP059610.1; chromosome 2:CP059611.1; chromosome 3:CP059612.1; chromosome 4:CP059613.1; chromosome 5:CP059614.1; chromosome 6:CP059615.1; chromosome 7:CP059616.1; chromosome 8:CP059617.1; chromosome 9:CP059618.1; chromosome 10:CP059619.1; chromosome 11:CP059620.1; chromosome 12:CP059621.1; chromosome 13:CP059622.1; chromosome 14:CP059623.1; chromosome 15:CP059624.1; chromosome 16:CP05…		32	29016	2021-02-18T00:00:00Z	ftp://ftp.ncbi.nlm.nih.gov/genomes/all/GCA/016/906/575/GCA_016906575.1_ASM1690657v1
Stagonosporopsis cucurbitacearum	Eukaryota;Fungi;Ascomycetes	DBTL4	SAMN17574046	PRJNA694739	GCA_016920805.1	Scaffold	34.0858	50.8		JAFEKD01	20	0	2021-02-23T00:00:00Z	ftp://ftp.ncbi.nlm.nih.gov/genomes/all/GCA/016/920/805/GCA_016920805.1_ASM1692080v1
Kazachstania barnettii	Eukaryota;Fungi;Ascomycetes	CLIB 1767	SAMEA6153627	PRJNA727468	GCA_903064755.1	Scaffold	12.616	33.7		CAEFZW01	14	5267	2021-02-18T00:00:00Z	ftp://ftp.ncbi.nlm.nih.gov/genomes/all/GCA/903/064/755/GCA_903064755.1_KABA2	ftp://ftp.ncbi.nlm.nih.gov/genomes/all/GCF/903/064/755/GCF_903064755.1_KABA2
Neocallimastix sp. JGI-2020a	Eukaryota;Fungi;Other Fungi	sp3	SAMN15902602	PRJNA658393	GCA_016946835.1	Contig	200.97	18.3		JACVTC01	969	27675	2021-02-24T00:00:00Z	ftp://ftp.ncbi.nlm.nih.gov/genomes/all/GCA/016/946/835/GCA_016946835.1_ASM1694683v1
Trichocladium uniseriatum	Eukaryota;Fungi;Ascomycetes	OTU1415	SAMN13440930	PRJNA592833	GCA_017139535.1	Contig	31.6695	56.1		WOUO01	62	0	2021-03-02T00:00:00Z	ftp://ftp.ncbi.nlm.nih.gov/genomes/all/GCA/017/139/535/GCA_017139535.1_ASM1713953v1
Ambrosiella cleistominuta	Eukaryota;Fungi;Ascomycetes	CBS 141682	SAMN14884433	PRJNA631592	GCA_017139545.1	Scaffold	27.0843	46.8		JABFIG01	1284	0	2021-03-02T00:00:00Z	ftp://ftp.ncbi.nlm.nih.gov/genomes/all/GCA/017/139/545/GCA_017139545.1_ASM1713954v1
Fusarium staphyleae	Eukaryota;Fungi;Ascomycetes	NRRL 22316	SAMN16366037	PRJNA596292	GCA_017140175.1	Scaffold	32.055	51.2		JADDON01	1220	0	2021-03-02T00:00:00Z	ftp://ftp.ncbi.nlm.nih.gov/genomes/all/GCA/017/140/175/GCA_017140175.1_ASM1714017v1
Calonectria pauciramosa	Eukaryota;Fungi;Ascomycetes	CBS 138824	SAMN13880270	PRJNA602013	GCA_017140785.1	Scaffold	62.5463	49.2		JAACIZ01	83	0	2021-03-02T00:00:00Z	ftp://ftp.ncbi.nlm.nih.gov/genomes/all/GCA/017/140/785/GCA_017140785.1_ASM1714078v1
Calonectria hongkongensis	Eukaryota;Fungi;Ascomycetes	CMW 47271	SAMN13880269	PRJNA602013	GCA_017140755.1	Scaffold	61.6789	49		JAACJA01	76	0	2021-03-02T00:00:00Z	ftp://ftp.ncbi.nlm.nih.gov/genomes/all/GCA/017/140/755/GCA_017140755.1_ASM1714075v1
Arthrinium sp. KUC21332	Eukaryota;Fungi;Ascomycetes	KUC21332	SAMN17348783	PRJNA692538	GCA_017163955.1	Contig	48.7395	52.1		JAFHKQ01	50	0	2021-03-04T00:00:00Z	ftp://ftp.ncbi.nlm.nih.gov/genomes/all/GCA/017/163/955/GCA_017163955.1_ASM1716395v1
Kazachstania slooffiae	Eukaryota;Fungi;Ascomycetes	ABBL	SAMN17978627	PRJNA702779	GCA_017347545.2	Contig	23.6519	30.4		JAFHAQ02	38	0	2021-03-09T00:00:00Z	ftp://ftp.ncbi.nlm.nih.gov/genomes/all/GCA/017/347/545/GCA_017347545.2_ASM1734754v2
Pneumocystis wakefieldiae	Eukaryota;Fungi;Ascomycetes	2A	SAMN14912521	PRJNA632570	GCA_017301755.1	Complete	7.30337	29.8009	chromosome 1:CP054532.1; chromosome 2:CP054533.1; chromosome 3:CP054534.1; chromosome 4:CP054535.1; chromosome 5:CP054536.1; chromosome 6:CP054537.1; chromosome 7:CP054538.1; chromosome 8:CP054539.1; chromosome 9:CP054540.1; chromosome 10:CP054541.1; chromosome 11:CP054542.1; chromosome 12:CP054543.1; chromosome 13:CP054544.1; chromosome 14:CP054545.1; chromosome 15:CP054546.1; chromosome 16:CP05…		17	3182	2021-03-08T00:00:00Z	ftp://ftp.ncbi.nlm.nih.gov/genomes/all/GCA/017/301/755/GCA_017301755.1_ASM1730175v1
Elsinoe batatas	Eukaryota;Fungi;Ascomycetes	CRI-CJ2	SAMN17204113	PRJNA645248	GCA_017309325.2	Contig	26.4939	50.8		JAESVG02	13	9403	2021-03-09T00:00:00Z	ftp://ftp.ncbi.nlm.nih.gov/genomes/all/GCA/017/309/325/GCA_017309325.2_ASM1730932v2
Trichoderma brevicrassum	Eukaryota;Fungi;Ascomycetes	TC967	SAMN17073864	PRJNA685005	GCA_017311225.1	Scaffold	38.1937	49.5		JAEFBY01	105	0	2021-03-09T00:00:00Z	ftp://ftp.ncbi.nlm.nih.gov/genomes/all/GCA/017/311/225/GCA_017311225.1_ASM1731122v1
Pneumocystis canis	Eukaryota;Fungi;Ascomycetes	Ck1	SAMN14911915	PRJNA632556	GCA_017311265.1	Scaffold	7.93945	26.3		JABTEF01	78	3203	2021-03-09T00:00:00Z	ftp://ftp.ncbi.nlm.nih.gov/genomes/all/GCA/017/311/265/GCA_017311265.1_ASM1731126v1
Pneumocystis oryctolagi	Eukaryota;Fungi;Ascomycetes	RABM	SAMN14912033	PRJNA632560	GCA_017311285.1	Scaffold	7.63947	27.8		JABTEG01	38	2856	2021-03-09T00:00:00Z	ftp://ftp.ncbi.nlm.nih.gov/genomes/all/GCA/017/311/285/GCA_017311285.1_Pneumocystis_oryctolagi_MERGE_1.1
Monilinia vaccinii-corymbosi	Eukaryota;Fungi;Ascomycetes	RL-1	SAMN14255204	PRJNA479660	GCA_017357885.1	Chromosome	30.0081	44.5253	chromosome 1:CP063405.1; chromosome 2:CP063406.1; chromosome 3:CP063407.1; chromosome 4:CP063408.1; chromosome 5:CP063409.1; chromosome 6:CP063410.1; chromosome 7:CP063411.1; chromosome 8:CP063412.1; chromosome 9:CP063413.1		9	9388	2021-03-16T00:00:00Z	ftp://ftp.ncbi.nlm.nih.gov/genomes/all/GCA/017/357/885/GCA_017357885.1_ASM1735788v1
Cadophora sp. M221	Eukaryota;Fungi;Ascomycetes	M221	SAMN16243193	PRJNA665148	GCA_017366145.1	Contig	60.0323	46.4		JAFJYG01	6664	17654	2021-03-16T00:00:00Z	ftp://ftp.ncbi.nlm.nih.gov/genomes/all/GCA/017/366/145/GCA_017366145.1_ASM1736614v1
Kluyveromyces sp. PCH397	Eukaryota;Fungi;Ascomycetes	PCH397	SAMN17376918	PRJNA693096	GCA_017427045.1	Contig	12.3178	40.2		JAGEVD01	542	0	2021-03-19T00:00:00Z	ftp://ftp.ncbi.nlm.nih.gov/genomes/all/GCA/017/427/045/GCA_017427045.1_ASM1742704v1
Amauroderma rugosum	Eukaryota;Fungi;Basidiomycetes	ACCC 51706	SAMN12631821	PRJNA562041	GCA_017499575.1	Contig	40.6557	50.9		VTPW01	31	0	2021-03-22T00:00:00Z	ftp://ftp.ncbi.nlm.nih.gov/genomes/all/GCA/017/499/575/GCA_017499575.1_ASM1749957v1
Fusarium sororula	Eukaryota;Fungi;Ascomycetes	FCC 5425	SAMN16120938	PRJNA663135	GCA_017579625.1	Scaffold	47.8069	46		JACWFA01	328	0	2021-03-24T00:00:00Z	ftp://ftp.ncbi.nlm.nih.gov/genomes/all/GCA/017/579/625/GCA_017579625.1_ASM1757962v1
Psilocybe cubensis	Eukaryota;Fungi;Basidiomycetes	MGC-MH-2018	SAMN17831733	PRJNA835128	GCA_017499595.2	Chromosome	46.5809	46.0956	chromosome 1:NC_062999.1/CM038998.1; chromosome 2:NC_063000.1/CM038999.1; chromosome 3:NC_063001.1/CM039000.1; chromosome 4:NC_063002.1/CM039001.1; chromosome 5:NC_063003.1/CM039002.1; chromosome 6:NC_063004.1/CM039003.1; chromosome 7:NC_063005.1/CM039004.1; chromosome 8:NC_063006.1/CM039005.1; chromosome 9:NC_063007.1/CM039006.1; chromosome 10:NC_063008.1/CM039007.1; chromosome 11:NC_063009.1/CM…	JAFIQS02	21	13330	2021-03-22T00:00:00Z	ftp://ftp.ncbi.nlm.nih.gov/genomes/all/GCA/017/499/595/GCA_017499595.2_MGC_Penvy_1	ftp://ftp.ncbi.nlm.nih.gov/genomes/all/GCF/017/499/595/GCF_017499595.1_MGC_Penvy_1
Aureobasidium zeae	Eukaryota;Fungi;Ascomycetes	KZ1	SAMN18347014	PRJNA715348	GCA_017580825.2	Contig	23.6027	50.7		JAGFJS02	94	0	2021-03-24T00:00:00Z	ftp://ftp.ncbi.nlm.nih.gov/genomes/all/GCA/017/580/825/GCA_017580825.2_ASM1758082v2
Termitomyces bulborhizus	Eukaryota;Fungi;Basidiomycetes	K109284	SAMN17839923	PRJNA417766	GCA_017580835.1	Scaffold	77.552	45.8		JAGDQM01	50539	0	2021-03-24T00:00:00Z	ftp://ftp.ncbi.nlm.nih.gov/genomes/all/GCA/017/580/835/GCA_017580835.1_ASM1758083v1
Tremellales sp. Tagirdzhanova-0007	Eukaryota;Fungi;Basidiomycetes		SAMEA7422940	PRJEB40332	GCA_904859935.1	Scaffold	17.2028	52		CAJHEQ01	1090	6038	2021-03-17T00:00:00Z	ftp://ftp.ncbi.nlm.nih.gov/genomes/all/GCA/904/859/935/GCA_904859935.1_Tremellales_sp_Tagirdzhanova-0007_MAG
Thielaviopsis populi	Eukaryota;Fungi;Ascomycetes	CMW 26388	SAMN16522255	PRJNA670843	GCA_017591655.1	Scaffold	23.9065	52.4		JADILG01	1504	0	2021-03-26T00:00:00Z	ftp://ftp.ncbi.nlm.nih.gov/genomes/all/GCA/017/591/655/GCA_017591655.1_FABI_ChPopu_1.0
Termitomyces sp. Mn162	Eukaryota;Fungi;Basidiomycetes	Mn162	SAMN08006771	PRJNA417766	GCA_017607575.1	Scaffold	70.2397	46.4		JABAJY01	15171	12347	2021-03-29T00:00:00Z	ftp://ftp.ncbi.nlm.nih.gov/genomes/all/GCA/017/607/575/GCA_017607575.1_ASM1760757v1
Yarrowia sp. B02	Eukaryota;Fungi;Ascomycetes	B02	SAMN14212063	PRJNA398452	GCA_017635955.1	Contig	20.0125	50.7606	mitochondrion MT:CM029875.1	JAAQQV01	7	6543	2021-03-30T00:00:00Z	ftp://ftp.ncbi.nlm.nih.gov/genomes/all/GCA/017/635/955/GCA_017635955.1_ASM1763595v1
Yarrowia sp. E02	Eukaryota;Fungi;Ascomycetes	E02	SAMN14212077	PRJNA399804	GCA_017639365.1	Contig	25.0981	46.3474	mitochondrion MT:CM029876.1	JAAQQX01	10	6371	2021-03-30T00:00:00Z	ftp://ftp.ncbi.nlm.nih.gov/genomes/all/GCA/017/639/365/GCA_017639365.1_ASM1763936v1
Yarrowia sp. C11	Eukaryota;Fungi;Ascomycetes	C11	SAMN14212064	PRJNA398454	GCA_017639385.1	Contig	24.9338	46.347	mitochondrion MT:CM029877.1	JAAQQW01	12	6375	2021-03-30T00:00:00Z	ftp://ftp.ncbi.nlm.nih.gov/genomes/all/GCA/017/639/385/GCA_017639385.1_ASM1763938v1
Cryptococcus sp. T15_22C	Eukaryota;Fungi;Basidiomycetes	T15_22C	SAMN16666563	PRJNA674641	GCA_017654825.1	Contig	16.2478	50.6		JADPYA01	236	0	2021-03-31T00:00:00Z	ftp://ftp.ncbi.nlm.nih.gov/genomes/all/GCA/017/654/825/GCA_017654825.1_ASM1765482v1
Nectria sp. FW16.1	Eukaryota;Fungi;Ascomycetes	FW16.1	SAMN07749916	PRJNA413482	GCA_017654865.1	Scaffold	47.4366	50.8		JADNRB01	9	0	2021-03-31T00:00:00Z	ftp://ftp.ncbi.nlm.nih.gov/genomes/all/GCA/017/654/865/GCA_017654865.1_FW16
Vishniacozyma victoriae	Eukaryota;Fungi;Basidiomycetes	T18_1_22C	SAMN16666569	PRJNA674641	GCA_017654735.1	Contig	11.6572	49.2		JADPYG01	94	0	2021-03-31T00:00:00Z	ftp://ftp.ncbi.nlm.nih.gov/genomes/all/GCA/017/654/735/GCA_017654735.1_ASM1765473v1
Phenoliferia glacialis	Eukaryota;Fungi;Basidiomycetes	T8_3_4C	SAMN16666567	PRJNA674641	GCA_017654785.1	Contig	15.8906	50.6		JADPYE01	253	0	2021-03-31T00:00:00Z	ftp://ftp.ncbi.nlm.nih.gov/genomes/all/GCA/017/654/785/GCA_017654785.1_ASM1765478v1
Incumbomyces delicatus	Eukaryota;Fungi;Ascomycetes	CBS 129047	SAMN15717378	PRJNA650550	GCA_017655985.1	Contig	31.596	49.4		JACJVS01	12	0	2021-04-01T00:00:00Z	ftp://ftp.ncbi.nlm.nih.gov/genomes/all/GCA/017/655/985/GCA_017655985.1_ASM1765598v1
Incumbomyces lentus	Eukaryota;Fungi;Ascomycetes	CBS 128958	SAMN15717389	PRJNA650551	GCA_017656005.1	Contig	27.1258	50		JACJVT01	15	0	2021-04-01T00:00:00Z	ftp://ftp.ncbi.nlm.nih.gov/genomes/all/GCA/017/656/005/GCA_017656005.1_ASM1765600v1
Fusarium vorosii	Eukaryota;Fungi;Ascomycetes	CBS 119178	SAMN18043322	PRJNA677929	GCA_017656575.1	Scaffold	35.9959	48.4		JAGDUK01	115	0	2021-04-02T00:00:00Z	ftp://ftp.ncbi.nlm.nih.gov/genomes/all/GCA/017/656/575/GCA_017656575.1_ASM1765657v1
Fusarium ussurianum	Eukaryota;Fungi;Ascomycetes	29813	SAMN18043318	PRJNA677929	GCA_017656695.1	Scaffold	35.9216	48.3		JAGDUO01	35	0	2021-04-02T00:00:00Z	ftp://ftp.ncbi.nlm.nih.gov/genomes/all/GCA/017/656/695/GCA_017656695.1_ASM1765669v1
Fusarium sp. CBS 123663	Eukaryota;Fungi;Ascomycetes	CBS 123663	SAMN18043323	PRJNA677929	GCA_017656595.1	Scaffold	36.2349	48.2		JAGDUJ01	83	0	2021-04-02T00:00:00Z	ftp://ftp.ncbi.nlm.nih.gov/genomes/all/GCA/017/656/595/GCA_017656595.1_ASM1765659v1
Fusarium nepalense	Eukaryota;Fungi;Ascomycetes	CBS 127943	SAMN18043316	PRJNA677929	GCA_017656675.1	Scaffold	35.8478	48.4		JAGDUQ01	132	0	2021-04-02T00:00:00Z	ftp://ftp.ncbi.nlm.nih.gov/genomes/all/GCA/017/656/675/GCA_017656675.1_ASM1765667v1
Fusarium aethiopicum	Eukaryota;Fungi;Ascomycetes	CBS 122858	SAMN18043297	PRJNA677929	GCA_017657045.1	Scaffold	36.8189	48		JAGDVJ01	33	0	2021-04-02T00:00:00Z	ftp://ftp.ncbi.nlm.nih.gov/genomes/all/GCA/017/657/045/GCA_017657045.1_ASM1765704v1
Termitomyces sp. K1Ac	Eukaryota;Fungi;Basidiomycetes	K1Ac	SAMN17839914	PRJNA417766	GCA_017657355.1	Scaffold	70.7064	46.5		JAGGAS01	47023	0	2021-04-02T00:00:00Z	ftp://ftp.ncbi.nlm.nih.gov/genomes/all/GCA/017/657/355/GCA_017657355.1_ASM1765735v1
Termitomyces sp. T27	Eukaryota;Fungi;Basidiomycetes	T27	SAMN17839918	PRJNA417766	GCA_017657375.1	Scaffold	84.6767	46.4		JAGGAW01	42955	0	2021-04-02T00:00:00Z	ftp://ftp.ncbi.nlm.nih.gov/genomes/all/GCA/017/657/375/GCA_017657375.1_ASM1765737v1
Termitomyces sp. T70a	Eukaryota;Fungi;Basidiomycetes	T70a	SAMN17839915	PRJNA417766	GCA_017657195.1	Scaffold	54.6319	45.9		JAGGAT01	7336	0	2021-04-02T00:00:00Z	ftp://ftp.ncbi.nlm.nih.gov/genomes/all/GCA/017/657/195/GCA_017657195.1_ASM1765719v1
Termitomyces sp. T73sscA	Eukaryota;Fungi;Basidiomycetes	T73sscA	SAMN17839909	PRJNA417766	GCA_017657235.1	Scaffold	48.1638	45.3		JAGGAP01	7068	0	2021-04-02T00:00:00Z	ftp://ftp.ncbi.nlm.nih.gov/genomes/all/GCA/017/657/235/GCA_017657235.1_ASM1765723v1
Termitomyces sp. T108	Eukaryota;Fungi;Basidiomycetes	T108	SAMN17839916	PRJNA417766	GCA_017657275.1	Scaffold	55.4747	47.6		JAGGAU01	16508	0	2021-04-02T00:00:00Z	ftp://ftp.ncbi.nlm.nih.gov/genomes/all/GCA/017/657/275/GCA_017657275.1_ASM1765727v1
Termitomyces sp. DKA64	Eukaryota;Fungi;Basidiomycetes	DKA64	SAMN17839917	PRJNA417766	GCA_017657295.1	Scaffold	82.2348	47.2		JAGGAV01	23301	0	2021-04-02T00:00:00Z	ftp://ftp.ncbi.nlm.nih.gov/genomes/all/GCA/017/657/295/GCA_017657295.1_ASM1765729v1
Termitomyces sp. K1Ag	Eukaryota;Fungi;Basidiomycetes	K1Ag	SAMN17839913	PRJNA417766	GCA_017657315.1	Scaffold	76.224	46.7		JAGGAR01	31978	0	2021-04-02T00:00:00Z	ftp://ftp.ncbi.nlm.nih.gov/genomes/all/GCA/017/657/315/GCA_017657315.1_ASM1765731v1
Termitomyces titanicus	Eukaryota;Fungi;Basidiomycetes	K142416	SAMN17839922	PRJNA417766	GCA_017657335.1	Scaffold	67.6607	46.4		JAGGAX01	33359	0	2021-04-02T00:00:00Z	ftp://ftp.ncbi.nlm.nih.gov/genomes/all/GCA/017/657/335/GCA_017657335.1_ASM1765733v1
Fusarium louisianense	Eukaryota;Fungi;Ascomycetes	CBS 127525	SAMN18043311	PRJNA677929	GCA_017656775.1	Scaffold	36.2377	48.2		JAGDUV01	66	0	2021-04-02T00:00:00Z	ftp://ftp.ncbi.nlm.nih.gov/genomes/all/GCA/017/656/775/GCA_017656775.1_ASM1765677v1
Fusarium meridionale x Fusarium asiaticum	Eukaryota;Fungi;Ascomycetes	CBS 110260	SAMN18043313	PRJNA677929	GCA_017656815.1	Scaffold	36.1143	48.3		JAGDUT01	385	0	2021-04-02T00:00:00Z	ftp://ftp.ncbi.nlm.nih.gov/genomes/all/GCA/017/656/815/GCA_017656815.1_ASM1765681v1
Fusarium boothii	Eukaryota;Fungi;Ascomycetes	CBS 316.73	SAMN18043301	PRJNA677929	GCA_017656985.1	Scaffold	36.3633	48		JAGDVF01	32	0	2021-04-02T00:00:00Z	ftp://ftp.ncbi.nlm.nih.gov/genomes/all/GCA/017/656/985/GCA_017656985.1_ASM1765698v1
Fusarium mesoamericanum	Eukaryota;Fungi;Ascomycetes	CBS 415.86	SAMN18043314	PRJNA677929	GCA_017656745.1	Scaffold	36.7911	48.1		JAGDUS01	102	0	2021-04-02T00:00:00Z	ftp://ftp.ncbi.nlm.nih.gov/genomes/all/GCA/017/656/745/GCA_017656745.1_ASM1765674v1
Cunninghamella blakesleeana	Eukaryota;Fungi;Other Fungi	AS 3.970	SAMN17718692	PRJNA698428	GCA_017871115.1	Contig	31.9446	26.6		JAFCIZ01	12	0	2021-04-08T00:00:00Z	ftp://ftp.ncbi.nlm.nih.gov/genomes/all/GCA/017/871/115/GCA_017871115.1_ASM1787111v1
Olpidium bornovanus	Eukaryota;Fungi;Other Fungi	S191	SAMN05920846	PRJNA346684	GCA_017911155.1	Contig	28.2446	58.7		JAEFCI01	13525	8476	2021-04-08T00:00:00Z	ftp://ftp.ncbi.nlm.nih.gov/genomes/all/GCA/017/911/155/GCA_017911155.1_Olpbor1
Diaporthe nobilis	Eukaryota;Fungi;Ascomycetes	DJY16A 5-1	SAMN26370390	PRJNA812323	GCA_023078575.1	Contig	59.2844	50.4		JAKZJT01	26	0	2022-04-21T00:00:00Z	ftp://ftp.ncbi.nlm.nih.gov/genomes/all/GCA/023/078/575/GCA_023078575.1_ASM2307857v1
Tolypocladium guangdongense	Eukaryota;Fungi;Ascomycetes	GD1-15	SAMN07540323	PRJNA399600	GCA_022114105.1	Scaffold	29.0557	56.7		NRQP01	9	0	2022-02-09T00:00:00Z	ftp://ftp.ncbi.nlm.nih.gov/genomes/all/GCA/022/114/105/GCA_022114105.1_ASM2211410v1
Cyberlindnera subsufficiens	Eukaryota;Fungi;Ascomycetes	NG8.2	SAMN16077988	PRJNA662200	GCA_017948575.1	Scaffold	12.6265	41.8		JACVEX01	571	0	2021-04-14T00:00:00Z	ftp://ftp.ncbi.nlm.nih.gov/genomes/all/GCA/017/948/575/GCA_017948575.1_ASM1794857v1
Pestalotiopsis sp. CR013	Eukaryota;Fungi;Ascomycetes	cr013	SAMN15589943	PRJNA647543	GCA_018092615.1	Contig	46.6864	52.1		JACFXT01	12	0	2021-04-19T00:00:00Z	ftp://ftp.ncbi.nlm.nih.gov/genomes/all/GCA/018/092/615/GCA_018092615.1_ASM1809261v1
Macrocybe sp. IBSDJ1	Eukaryota;Fungi;Basidiomycetes	IBSDJ1	SAMN13219573	PRJNA587822	GCA_018093805.1	Scaffold	39.3379	50.1		JACXWH01	34503	0	2021-04-19T00:00:00Z	ftp://ftp.ncbi.nlm.nih.gov/genomes/all/GCA/018/093/805/GCA_018093805.1_ASM1809380v1
Pestalotiopsis sp. DP-2020a	Eukaryota;Fungi;Ascomycetes	sempervirens	SAMN15692528	PRJNA649493	GCA_018115615.1	Scaffold	44.9184	51.9		JACVEI01	1119	0	2021-04-21T00:00:00Z	ftp://ftp.ncbi.nlm.nih.gov/genomes/all/GCA/018/115/615/GCA_018115615.1_ASM1811561v1
Pneumocystis sp. 'macacae'	Eukaryota;Fungi;Ascomycetes	P2C	SAMN14906930	PRJNA632025	GCA_018127085.1	Chromosome	8.27484	29.1459	chromosome 1:CM030720.1; chromosome 2:CM030721.1; chromosome 3:CM030722.1; chromosome 4:CM030723.1; chromosome 5:CM030724.1; chromosome 6:CM030725.1; chromosome 7:CM030726.1; chromosome 8:CM030727.1; chromosome 9:CM030728.1; chromosome 10:CM030729.1; chromosome 11:CM030730.1; chromosome 12:CM030731.1; chromosome 13:CM030732.1; chromosome 14:CM030733.1; chromosome 15:CM030734.1; chromosome 16:CM03…	JABMLO01	19	3390	2021-04-22T00:00:00Z	ftp://ftp.ncbi.nlm.nih.gov/genomes/all/GCA/018/127/085/GCA_018127085.1_P2C.v1.0
Melanogaster broomeanus	Eukaryota;Fungi;Basidiomycetes	MBLB.BST	SAMN05661048	PRJNA234408	GCA_014904935.1	Scaffold	49.6142	50		WIOP01	1176	14167	2020-10-20T00:00:00Z	ftp://ftp.ncbi.nlm.nih.gov/genomes/all/GCA/014/904/935/GCA_014904935.1_Melbro1
Tephrocybe sp. 10521TJB	Eukaryota;Fungi;Basidiomycetes	D62	SAMN14543199	PRJNA417766	GCA_018221635.1	Scaffold	48.1695	46.7		JABAJS01	15174	0	2021-04-30T00:00:00Z	ftp://ftp.ncbi.nlm.nih.gov/genomes/all/GCA/018/221/635/GCA_018221635.1_ASM1822163v1
Termitomyces sp. K1Aa	Eukaryota;Fungi;Basidiomycetes	D41	SAMN14543190	PRJNA417766	GCA_018221735.1	Scaffold	60.4164	45.6		JABAJX01	29707	0	2021-04-30T00:00:00Z	ftp://ftp.ncbi.nlm.nih.gov/genomes/all/GCA/018/221/735/GCA_018221735.1_ASM1822173v1
Calocybe gangraenosa	Eukaryota;Fungi;Basidiomycetes	D65	SAMN14543202	PRJNA417766	GCA_018221785.1	Scaffold	45.0147	46.6		JABCKK01	23763	0	2021-04-30T00:00:00Z	ftp://ftp.ncbi.nlm.nih.gov/genomes/all/GCA/018/221/785/GCA_018221785.1_ASM1822178v1
Rugosomyces carneus	Eukaryota;Fungi;Basidiomycetes	D47	SAMN14543200	PRJNA417766	GCA_018221805.1	Scaffold	58.9637	46.6		JABCKM01	39733	0	2021-04-30T00:00:00Z	ftp://ftp.ncbi.nlm.nih.gov/genomes/all/GCA/018/221/805/GCA_018221805.1_ASM1822180v1
Diaporthe sp. DP-2020a	Eukaryota;Fungi;Ascomycetes	sempervirens	SAMN15825893	PRJNA649493	GCA_018137895.1	Scaffold	57.8944	51.6679	mitochondrion MT:CM030978.1	JACVEP01	485	0	2021-04-21T00:00:00Z	ftp://ftp.ncbi.nlm.nih.gov/genomes/all/GCA/018/137/895/GCA_018137895.1_ASM1813789v1
Tephrocybe sp. 9980TJB	Eukaryota;Fungi;Basidiomycetes	D63	SAMN14543195	PRJNA417766	GCA_018220975.1	Scaffold	33.9033	46.6		JABAJU01	3948	0	2021-04-30T00:00:00Z	ftp://ftp.ncbi.nlm.nih.gov/genomes/all/GCA/018/220/975/GCA_018220975.1_ASM1822097v1
Fusarium sp. FSAMSC_23	Eukaryota;Fungi;Ascomycetes	FSAMSC_23	SAMN14841711	PRJNA436741	GCA_013618385.1	Scaffold	37.8645	48.5		JABFET01	516	0	2020-07-24T00:00:00Z	ftp://ftp.ncbi.nlm.nih.gov/genomes/all/GCA/013/618/385/GCA_013618385.1_ASM1361838v1
Stereocaulon alpinum	Eukaryota;Fungi;Ascomycetes	ANT050947	SAMN17391790	PRJNA693574	GCA_018257865.1	Scaffold	38.2794	45.7		JAEUBA01	546	0	2021-05-04T00:00:00Z	ftp://ftp.ncbi.nlm.nih.gov/genomes/all/GCA/018/257/865/GCA_018257865.1_ASM1825786v1
Cladonia borealis	Eukaryota;Fungi;Ascomycetes	ANT050790	SAMN17391798	PRJNA693578	GCA_018257855.1	Contig	36.1957	45.4		JAFEKC01	974	0	2021-05-04T00:00:00Z	ftp://ftp.ncbi.nlm.nih.gov/genomes/all/GCA/018/257/855/GCA_018257855.1_ASM1825785v1
Parmelia sp. 050094	Eukaryota;Fungi;Ascomycetes	50094	SAMN17391792	PRJNA693575	GCA_018257885.1	Scaffold	45.0001	43.6		JAEUBB01	1507	0	2021-05-04T00:00:00Z	ftp://ftp.ncbi.nlm.nih.gov/genomes/all/GCA/018/257/885/GCA_018257885.1_ASM1825788v1
Sphagnurus paluster	Eukaryota;Fungi;Basidiomycetes	D49	SAMN14543204	PRJNA417766	GCA_018282025.1	Scaffold	43.9813	42.9		JABCKI01	11426	0	2021-05-05T00:00:00Z	ftp://ftp.ncbi.nlm.nih.gov/genomes/all/GCA/018/282/025/GCA_018282025.1_ASM1828202v1
Termitomyces sp. T112	Eukaryota;Fungi;Basidiomycetes	T112	SAMN11264823	PRJNA529327	GCA_018296085.1	Contig	66.221	46.9		JACKQM01	12057	13651	2021-05-06T00:00:00Z	ftp://ftp.ncbi.nlm.nih.gov/genomes/all/GCA/018/296/085/GCA_018296085.1_ASM1829608v1
Termitomyces sp. T153	Eukaryota;Fungi;Basidiomycetes	T153	SAMN11264824	PRJNA529327	GCA_018296165.2	Scaffold	72.517	46.5		JACKQL02	342	0	2021-05-06T00:00:00Z	ftp://ftp.ncbi.nlm.nih.gov/genomes/all/GCA/018/296/165/GCA_018296165.2_ASM1829616v2
Penicillium ucsense	Eukaryota;Fungi;Ascomycetes	S1M29	SAMN10889014	PRJNA521489	GCA_014839625.1	Scaffold	30.4061	50.3		WIWV01	673	8173	2020-10-02T00:00:00Z	ftp://ftp.ncbi.nlm.nih.gov/genomes/all/GCA/014/839/625/GCA_014839625.1_UCS_PECM_1.0
Nigrospora sphaerica	Eukaryota;Fungi;Ascomycetes	ZJJ_C1	SAMN18928156	PRJNA726343	GCA_018287875.1	Contig	51.7527	57.2		JAGVVL01	33	0	2021-05-06T00:00:00Z	ftp://ftp.ncbi.nlm.nih.gov/genomes/all/GCA/018/287/875/GCA_018287875.1_ASM1828787v1
Aspergillus pseudoviridinutans	Eukaryota;Fungi;Ascomycetes	IFM 55266	SAMD00140677	PRJNA758049	GCA_018340605.1	Scaffold	33.3307	49.3791	mitochondrion MT:AP024468.1	BHVY01	24	11299	2021-03-12T00:00:00Z	ftp://ftp.ncbi.nlm.nih.gov/genomes/all/GCA/018/340/605/GCA_018340605.1_Asppvi_assembly01	ftp://ftp.ncbi.nlm.nih.gov/genomes/all/GCF/018/340/605/GCF_018340605.1_Asppvi_assembly01
[Candida] chilensis	Eukaryota;Fungi;Ascomycetes	NRRL Y-17141	SAMN16512069	PRJNA647756	GCA_018343875.1	Scaffold	13.9173	41.4		JADIOQ01	259	0	2021-05-12T00:00:00Z	ftp://ftp.ncbi.nlm.nih.gov/genomes/all/GCA/018/343/875/GCA_018343875.1_ASM1834387v1
Limtongozyma cylindracea	Eukaryota;Fungi;Ascomycetes	NRRL Y-17506	SAMN16512070	PRJNA647756	GCA_018343905.1	Scaffold	10.3489	63		JADIOR01	1417	0	2021-05-12T00:00:00Z	ftp://ftp.ncbi.nlm.nih.gov/genomes/all/GCA/018/343/905/GCA_018343905.1_ASM1834390v1
Wickerhamomyces sp. UFMG-CM-Y6624	Eukaryota;Fungi;Ascomycetes	NRRL Y-48258	SAMN16512072	PRJNA647756	GCA_018343995.1	Scaffold	14.4167	34.3		JADIOT01	2806	0	2021-05-12T00:00:00Z	ftp://ftp.ncbi.nlm.nih.gov/genomes/all/GCA/018/343/995/GCA_018343995.1_ASM1834399v1
[Candida] silvatica	Eukaryota;Fungi;Ascomycetes	NRRL Y-7777	SAMN16512080	PRJNA647756	GCA_018344475.1	Scaffold	10.358	55.2		JADIOY01	506	0	2021-05-12T00:00:00Z	ftp://ftp.ncbi.nlm.nih.gov/genomes/all/GCA/018/344/475/GCA_018344475.1_ASM1834447v1
Trichophyton schoenleinii	Eukaryota;Fungi;Ascomycetes	CMCC(F)T2s	SAMN13341760	PRJNA590876	GCA_018357685.1	Contig	23.7745	47.2		WOFF01	15	0	2021-05-14T00:00:00Z	ftp://ftp.ncbi.nlm.nih.gov/genomes/all/GCA/018/357/685/GCA_018357685.1_ASM1835768v1
Claviceps capensis	Eukaryota;Fungi;Ascomycetes	CCC 1504	SAMN11159898	PRJNA528707	GCA_018360045.1	Contig	27.7289	51.7		SRPN01	1136	7917	2021-05-14T00:00:00Z	ftp://ftp.ncbi.nlm.nih.gov/genomes/all/GCA/018/360/045/GCA_018360045.1_CSU_CCC1504_v1
Claviceps africana	Eukaryota;Fungi;Ascomycetes	CCC 489	SAMN11159887	PRJNA528707	GCA_018360145.1	Contig	37.7126	42.5		SRPY01	1781	7994	2021-05-14T00:00:00Z	ftp://ftp.ncbi.nlm.nih.gov/genomes/all/GCA/018/360/145/GCA_018360145.1_CSU_CCC489_v1
Claviceps maximensis	Eukaryota;Fungi;Ascomycetes	CCC 398	SAMN11159886	PRJNA528707	GCA_018360255.1	Contig	32.9789	44.9		SRPZ01	829	7823	2021-05-14T00:00:00Z	ftp://ftp.ncbi.nlm.nih.gov/genomes/all/GCA/018/360/255/GCA_018360255.1_CSU_CCC398_v1
Claviceps digitariae	Eukaryota;Fungi;Ascomycetes	CCC 659	SAMN11159892	PRJNA528707	GCA_018360205.1	Contig	33.4174	44.8		SRPT01	1773	8165	2021-05-14T00:00:00Z	ftp://ftp.ncbi.nlm.nih.gov/genomes/all/GCA/018/360/205/GCA_018360205.1_CSU_CCC659_v1
Claviceps sorghi	Eukaryota;Fungi;Ascomycetes	CCC 632	SAMN11159890	PRJNA528707	GCA_018360135.1	Contig	35.6357	44.4		SRPV01	3660	8092	2021-05-14T00:00:00Z	ftp://ftp.ncbi.nlm.nih.gov/genomes/all/GCA/018/360/135/GCA_018360135.1_CSU_CCC632_v1
Claviceps sp. LM458 group G5	Eukaryota;Fungi;Ascomycetes	LM458	SAMN11159883	PRJNA528707	GCA_018360275.1	Contig	28.4324	51.6		SRQB01	1166	7935	2021-05-14T00:00:00Z	ftp://ftp.ncbi.nlm.nih.gov/genomes/all/GCA/018/360/275/GCA_018360275.1_CSU_LM458_v1
Claviceps aff. humidiphila group G2b	Eukaryota;Fungi;Ascomycetes	LM81	SAMN11159877	PRJNA528707	GCA_018360325.1	Contig	31.2037	51.5		SRQG01	1003	8173	2021-05-14T00:00:00Z	ftp://ftp.ncbi.nlm.nih.gov/genomes/all/GCA/018/360/325/GCA_018360325.1_CSU_LM81_v1
Claviceps sp. Clav32 group G5	Eukaryota;Fungi;Ascomycetes	Clav32	SAMN11159882	PRJNA528707	GCA_018360355.1	Contig	28.659	51.6		SRQC01	1068	8112	2021-05-14T00:00:00Z	ftp://ftp.ncbi.nlm.nih.gov/genomes/all/GCA/018/360/355/GCA_018360355.1_CSU_Clav32_v1
Claviceps monticola	Eukaryota;Fungi;Ascomycetes	CCC 1483	SAMN11159896	PRJNA528707	GCA_018360055.1	Contig	27.636	51.6		SRPP01	1304	7818	2021-05-14T00:00:00Z	ftp://ftp.ncbi.nlm.nih.gov/genomes/all/GCA/018/360/055/GCA_018360055.1_CSU_CCC1483_v1
Claviceps pazoutovae	Eukaryota;Fungi;Ascomycetes	CCC 1485	SAMN11159897	PRJNA528707	GCA_018360065.1	Contig	27.7952	51.7		SRPO01	1144	7857	2021-05-14T00:00:00Z	ftp://ftp.ncbi.nlm.nih.gov/genomes/all/GCA/018/360/065/GCA_018360065.1_CSU_CCC1485_v1
Claviceps cyperi	Eukaryota;Fungi;Ascomycetes	CCC 1219	SAMN11159895	PRJNA528707	GCA_018360075.1	Contig	26.6467	51.7		SRPQ01	1921	7558	2021-05-14T00:00:00Z	ftp://ftp.ncbi.nlm.nih.gov/genomes/all/GCA/018/360/075/GCA_018360075.1_CSU_CCC1219_v1
Claviceps sp. LM84 group G4	Eukaryota;Fungi;Ascomycetes	LM84	SAMN11159876	PRJNA528707	GCA_018360345.1	Contig	28.9401	51.4		SRQH01	1404	8101	2021-05-14T00:00:00Z	ftp://ftp.ncbi.nlm.nih.gov/genomes/all/GCA/018/360/345/GCA_018360345.1_CSU_LM84_v1
Claviceps sp. LM78 group G4	Eukaryota;Fungi;Ascomycetes	LM78	SAMN11159878	PRJNA528707	GCA_018360385.1	Contig	28.765	51.4		SRQF01	1689	8110	2021-05-14T00:00:00Z	ftp://ftp.ncbi.nlm.nih.gov/genomes/all/GCA/018/360/385/GCA_018360385.1_CSU_LM78_v1
Claviceps sp. LM77 group G4	Eukaryota;Fungi;Ascomycetes	LM77	SAMN11159879	PRJNA528707	GCA_018360375.1	Contig	28.694	51.4		SRQE01	1728	8042	2021-05-14T00:00:00Z	ftp://ftp.ncbi.nlm.nih.gov/genomes/all/GCA/018/360/375/GCA_018360375.1_CSU_LM77_v1
Claviceps sp. LM218 group G6	Eukaryota;Fungi;Ascomycetes	LM218	SAMN11159875	PRJNA528707	GCA_018360435.1	Contig	31.1387	51.4		SRQI01	1072	8207	2021-05-14T00:00:00Z	ftp://ftp.ncbi.nlm.nih.gov/genomes/all/GCA/018/360/435/GCA_018360435.1_CSU_LM218_v1
Claviceps sp. LM220 group G6	Eukaryota;Fungi;Ascomycetes	LM220	SAMN11159873	PRJNA528707	GCA_018360445.1	Contig	30.8896	51.4		SRQK01	1223	8331	2021-05-14T00:00:00Z	ftp://ftp.ncbi.nlm.nih.gov/genomes/all/GCA/018/360/445/GCA_018360445.1_CSU_LM220_v1
Claviceps citrina	Eukaryota;Fungi;Ascomycetes	CCC 265	SAMN11159885	PRJNA528707	GCA_018360365.1	Contig	43.4721	41.5		SRQA01	4772	7699	2021-05-14T00:00:00Z	ftp://ftp.ncbi.nlm.nih.gov/genomes/all/GCA/018/360/365/GCA_018360365.1_CSU_CCC265_v1
Claviceps sp. Clav50 group G5	Eukaryota;Fungi;Ascomycetes	Clav50	SAMN11159881	PRJNA528707	GCA_018360525.1	Contig	28.7843	51.6		SRQD01	1075	7924	2021-05-14T00:00:00Z	ftp://ftp.ncbi.nlm.nih.gov/genomes/all/GCA/018/360/525/GCA_018360525.1_CSU_Clav50_v1
Claviceps sp. LM219 group G6	Eukaryota;Fungi;Ascomycetes	LM219	SAMN11159874	PRJNA528707	GCA_018360595.1	Contig	30.7719	51.4		SRQJ01	1239	8264	2021-05-14T00:00:00Z	ftp://ftp.ncbi.nlm.nih.gov/genomes/all/GCA/018/360/595/GCA_018360595.1_CSU_LM219_v1
Claviceps sp. LM454 group G7	Eukaryota;Fungi;Ascomycetes	LM454	SAMN11159872	PRJNA528707	GCA_018360575.1	Contig	31.1851	51.4		SRQL01	1508	8442	2021-05-14T00:00:00Z	ftp://ftp.ncbi.nlm.nih.gov/genomes/all/GCA/018/360/575/GCA_018360575.1_CSU_LM454_v1
Claviceps lovelessii	Eukaryota;Fungi;Ascomycetes	CCC 647	SAMN11159891	PRJNA528707	GCA_018360185.1	Contig	41.0637	42.1		SRPU01	5300	8747	2021-05-14T00:00:00Z	ftp://ftp.ncbi.nlm.nih.gov/genomes/all/GCA/018/360/185/GCA_018360185.1_CSU_CCC647_v1
Claviceps pusilla	Eukaryota;Fungi;Ascomycetes	CCC 602	SAMN11159889	PRJNA528707	GCA_018360225.1	Contig	45.904	40.4		SRPW01	5068	8618	2021-05-14T00:00:00Z	ftp://ftp.ncbi.nlm.nih.gov/genomes/all/GCA/018/360/225/GCA_018360225.1_CSU_CCC602_v1
Boletus reticuloceps	Eukaryota;Fungi;Basidiomycetes	BR01	SAMN17925178	PRJNA702108	GCA_018397855.1	Contig	55.8331	49.9		JAGFBS01	126	13195	2021-05-18T00:00:00Z	ftp://ftp.ncbi.nlm.nih.gov/genomes/all/GCA/018/397/855/GCA_018397855.1_ASM1839785v1
Biscogniauxia mediterranea	Eukaryota;Fungi;Ascomycetes	Bm01	SAMN19020795	PRJNA727443	GCA_018398605.1	Contig	43.7492	47		JAGXTR01	18	0	2021-05-19T00:00:00Z	ftp://ftp.ncbi.nlm.nih.gov/genomes/all/GCA/018/398/605/GCA_018398605.1_FBL658_Bm01
Penicillium corylophilum	Eukaryota;Fungi;Ascomycetes	F5_1S_1A_F	SAMN18883757	PRJNA723004	GCA_018410145.1	Scaffold	28.2298	50.2		JAGUQL01	53	0	2021-05-19T00:00:00Z	ftp://ftp.ncbi.nlm.nih.gov/genomes/all/GCA/018/410/145/GCA_018410145.1_ASM1841014v1
Laccaria trichodermophora	Eukaryota;Fungi;Basidiomycetes	EF-36	SAMN15395804	PRJNA642675	GCA_018417955.1	Scaffold	59.0629	46.8		JACTVC01	77	0	2021-05-20T00:00:00Z	ftp://ftp.ncbi.nlm.nih.gov/genomes/all/GCA/018/417/955/GCA_018417955.1_ASM1841795v1
Scorias spongiosa	Eukaryota;Fungi;Ascomycetes	HLSS1	SAMN15928561	PRJNA659850	GCA_018467035.1	Contig	24.2182	51.2		JACSZZ01	13	0	2021-05-24T00:00:00Z	ftp://ftp.ncbi.nlm.nih.gov/genomes/all/GCA/018/467/035/GCA_018467035.1_ASM1846703v1
Scheffersomyces segobiensis	Eukaryota;Fungi;Ascomycetes	DSM 27193	SAMN18793982	PRJNA722406	GCA_018489445.1	Scaffold	14.8171	40.8		JAGSID01	226	0	2021-05-25T00:00:00Z	ftp://ftp.ncbi.nlm.nih.gov/genomes/all/GCA/018/489/445/GCA_018489445.1_ASM1848944v1
Podaxis rugospora	Eukaryota;Fungi;Basidiomycetes	PREM57485	SAMN17013567	PRJNA681736	GCA_018524415.1	Contig	32.6497	48.2		JAEUWL01	729	0	2021-05-26T00:00:00Z	ftp://ftp.ncbi.nlm.nih.gov/genomes/all/GCA/018/524/415/GCA_018524415.1_ASM1852441v1
Podaxis pistillaris	Eukaryota;Fungi;Basidiomycetes	LINN1287.7	SAMN17013565	PRJNA681736	GCA_018524465.1	Scaffold	35.4795	48.2		JAEUWN01	907	0	2021-05-26T00:00:00Z	ftp://ftp.ncbi.nlm.nih.gov/genomes/all/GCA/018/524/465/GCA_018524465.1_ASM1852446v1
Podaxis sp. C-F-101401	Eukaryota;Fungi;Basidiomycetes	C-F-101401	SAMN17013566	PRJNA681736	GCA_018524435.1	Contig	37.9412	48.6		JAEUWM01	1379	0	2021-05-26T00:00:00Z	ftp://ftp.ncbi.nlm.nih.gov/genomes/all/GCA/018/524/435/GCA_018524435.1_ASM1852443v1
Podaxis sp. AQ645840	Eukaryota;Fungi;Basidiomycetes	AQ645840	SAMN17013563	PRJNA681736	GCA_018524725.1	Scaffold	37.6139	48.3		JAEUWP01	634	0	2021-05-26T00:00:00Z	ftp://ftp.ncbi.nlm.nih.gov/genomes/all/GCA/018/524/725/GCA_018524725.1_ASM1852472v1
Podaxis sp. AQ795752	Eukaryota;Fungi;Basidiomycetes	AQ795752	SAMN17013568	PRJNA681736	GCA_018524425.1	Scaffold	31.6635	47.3		JAEUWK01	1968	0	2021-05-26T00:00:00Z	ftp://ftp.ncbi.nlm.nih.gov/genomes/all/GCA/018/524/425/GCA_018524425.1_ASM1852442v1
Podaxis sp. C-F-101400	Eukaryota;Fungi;Basidiomycetes	C-F-101400	SAMN17013561	PRJNA681736	GCA_018524895.1	Scaffold	37.6346	48.3		JAEUWR01	789	0	2021-05-26T00:00:00Z	ftp://ftp.ncbi.nlm.nih.gov/genomes/all/GCA/018/524/895/GCA_018524895.1_ASM1852489v1
Podaxis sp. MADm22	Eukaryota;Fungi;Basidiomycetes	MADm22	SAMN17013564	PRJNA681736	GCA_018524685.1	Scaffold	33.2809	48.1		JAEUWO01	1441	0	2021-05-26T00:00:00Z	ftp://ftp.ncbi.nlm.nih.gov/genomes/all/GCA/018/524/685/GCA_018524685.1_ASM1852468v1
Podaxis sp. C-F-92630	Eukaryota;Fungi;Basidiomycetes	C-F-92630	SAMN17013560	PRJNA681736	GCA_018524945.1	Contig	38.5466	48.3		JAEUWS01	1274	0	2021-05-26T00:00:00Z	ftp://ftp.ncbi.nlm.nih.gov/genomes/all/GCA/018/524/945/GCA_018524945.1_ASM1852494v1
Podaxis sp. AQ799166	Eukaryota;Fungi;Basidiomycetes	AQ799166	SAMN17013562	PRJNA681736	GCA_018524765.1	Scaffold	38.5953	47.5		JAEUWQ01	2385	0	2021-05-26T00:00:00Z	ftp://ftp.ncbi.nlm.nih.gov/genomes/all/GCA/018/524/765/GCA_018524765.1_ASM1852476v1
Podaxis carcinomalis	Eukaryota;Fungi;Basidiomycetes	LINN1287.8	SAMN17013569	PRJNA681736	GCA_018524395.1	Scaffold	31.5455	47.1		JAEUWJ01	866	0	2021-05-26T00:00:00Z	ftp://ftp.ncbi.nlm.nih.gov/genomes/all/GCA/018/524/395/GCA_018524395.1_ASM1852439v1
Malasseziomycetes sp.	Eukaryota;Fungi;Basidiomycetes	bin8	SAMN18995125	PRJNA174530	GCA_018606675.1	Contig	0.127029	52		JAGYHO01	15	0	2021-06-01T00:00:00Z	ftp://ftp.ncbi.nlm.nih.gov/genomes/all/GCA/018/606/675/GCA_018606675.1_ASM1860667v1
Cladosporium sp. SW67	Eukaryota;Fungi;Ascomycetes	SW67	SAMN09603396	PRJNA479726	GCA_018703675.1	Scaffold	26.3645	55.8		QNVK01	108	0	2021-06-03T00:00:00Z	ftp://ftp.ncbi.nlm.nih.gov/genomes/all/GCA/018/703/675/GCA_018703675.1_ASM1870367v1
Monascus pilosus	Eukaryota;Fungi;Ascomycetes	MS-1	SAMN18521630	PRJNA718072	GCA_018806995.1	Contig	26.196	48.9		JAGHLQ01	11	0	2021-06-09T00:00:00Z	ftp://ftp.ncbi.nlm.nih.gov/genomes/all/GCA/018/806/995/GCA_018806995.1_ASM1880699v1
Daldinia caldariorum	Eukaryota;Fungi;Ascomycetes	CBS 122874	SAMN12794296	PRJNA835134	GCA_022478825.1	Scaffold	35.5566	46.1		JAJNNR01	45	10397	2022-03-03T00:00:00Z	ftp://ftp.ncbi.nlm.nih.gov/genomes/all/GCA/022/478/825/GCA_022478825.1_Dalcal1	ftp://ftp.ncbi.nlm.nih.gov/genomes/all/GCF/022/478/825/GCF_022478825.1_Dalcal1
Asterophora lycoperdoides	Eukaryota;Fungi;Basidiomycetes	D37	SAMN14543203	PRJNA417766	GCA_018850815.1	Scaffold	34.1581	51.5		JABCKJ01	4630	0	2021-06-11T00:00:00Z	ftp://ftp.ncbi.nlm.nih.gov/genomes/all/GCA/018/850/815/GCA_018850815.1_ASM1885081v1
Lyophyllum semitale	Eukaryota;Fungi;Basidiomycetes	D66	SAMN14543205	PRJNA417766	GCA_018851285.1	Scaffold	57.3268	50		JABCKH01	15229	0	2021-06-11T00:00:00Z	ftp://ftp.ncbi.nlm.nih.gov/genomes/all/GCA/018/851/285/GCA_018851285.1_ASM1885128v1
Calocybe cyanea	Eukaryota;Fungi;Basidiomycetes	D48	SAMN14543201	PRJNA417766	GCA_018851305.1	Scaffold	54.916	46		JABCKL01	25098	0	2021-06-11T00:00:00Z	ftp://ftp.ncbi.nlm.nih.gov/genomes/all/GCA/018/851/305/GCA_018851305.1_ASM1885130v1
Termitomyces sp. DKA19	Eukaryota;Fungi;Basidiomycetes	DKA19	SAMN09737566	PRJNA417766	GCA_018851325.1	Scaffold	108.29	16.8		JABCKS01	49703	0	2021-06-11T00:00:00Z	ftp://ftp.ncbi.nlm.nih.gov/genomes/all/GCA/018/851/325/GCA_018851325.1_ASM1885132v1
Hypsizygus ulmarius	Eukaryota;Fungi;Basidiomycetes	D51	SAMN14543206	PRJNA417766	GCA_018851835.1	Scaffold	40.1409	41.8		JABCKG01	15128	0	2021-06-11T00:00:00Z	ftp://ftp.ncbi.nlm.nih.gov/genomes/all/GCA/018/851/835/GCA_018851835.1_ASM1885183v1
Tricholoma furcatifolium	Eukaryota;Fungi;Basidiomycetes	D33	SAMN14543194	PRJNA417766	GCA_018854895.1	Scaffold	49.8053	47.3		JABAJV01	17094	15788	2021-06-11T00:00:00Z	ftp://ftp.ncbi.nlm.nih.gov/genomes/all/GCA/018/854/895/GCA_018854895.1_ASM1885489v1
Termitomyces sp. T32_za158	Eukaryota;Fungi;Basidiomycetes	T32_za158	SAMN08006774	PRJNA417766	GCA_018857265.1	Scaffold	56.8895	47.4		JABAJZ01	20409	12998	2021-06-11T00:00:00Z	ftp://ftp.ncbi.nlm.nih.gov/genomes/all/GCA/018/857/265/GCA_018857265.1_ASM1885726v1
Termitomyces sp. Mi166#008	Eukaryota;Fungi;Basidiomycetes	Mi166#008	SAMN08006777	PRJNA417766	GCA_018857285.1	Scaffold	71.4197	45.5		JABAKA01	32079	16376	2021-06-11T00:00:00Z	ftp://ftp.ncbi.nlm.nih.gov/genomes/all/GCA/018/857/285/GCA_018857285.1_ASM1885728v1
Termitomyces sp. T159_Od127	Eukaryota;Fungi;Basidiomycetes	T159_Od127	SAMN08006775	PRJNA417766	GCA_018857305.1	Scaffold	76.2796	38.3		JABCKQ01	34861	0	2021-06-11T00:00:00Z	ftp://ftp.ncbi.nlm.nih.gov/genomes/all/GCA/018/857/305/GCA_018857305.1_ASM1885730v1
Termitomyces sp. T123_Mx157	Eukaryota;Fungi;Basidiomycetes	T123_Mx157	SAMN08006772	PRJNA417766	GCA_018849495.1	Scaffold	121.494	50.7		JABFYK01	116375	0	2021-06-11T00:00:00Z	ftp://ftp.ncbi.nlm.nih.gov/genomes/all/GCA/018/849/495/GCA_018849495.1_ASM1884949v1
Tephrocybe sp. NHM501043	Eukaryota;Fungi;Basidiomycetes	D31	SAMN14543196	PRJNA417766	GCA_018855915.1	Scaffold	64.3231	46		JABCKO01	31693	12567	2021-06-11T00:00:00Z	ftp://ftp.ncbi.nlm.nih.gov/genomes/all/GCA/018/855/915/GCA_018855915.1_ASM1885591v1
Tephrocybe sp. 9174TJB	Eukaryota;Fungi;Basidiomycetes	D64	SAMN14543197	PRJNA417766	GCA_018850275.1	Scaffold	47.882	47.7		JABAJT01	29162	0	2021-06-11T00:00:00Z	ftp://ftp.ncbi.nlm.nih.gov/genomes/all/GCA/018/850/275/GCA_018850275.1_ASM1885027v1
Arthromyces matolae	Eukaryota;Fungi;Basidiomycetes	D32	SAMN14543191	PRJNA417766	GCA_018855395.1	Scaffold	50.532	46.4		JABAJW01	26871	16549	2021-06-11T00:00:00Z	ftp://ftp.ncbi.nlm.nih.gov/genomes/all/GCA/018/855/395/GCA_018855395.1_ASM1885539v1
[Phialemoniopsis] sp. UDSM-2020	Eukaryota;Fungi;Ascomycetes	UDSM-2020	SAMN17059710	PRJNA684579	GCA_018873225.1	Scaffold	44.1905	53.6		JAEILZ01	14	0	2021-06-14T00:00:00Z	ftp://ftp.ncbi.nlm.nih.gov/genomes/all/GCA/018/873/225/GCA_018873225.1_ASM1887322v1
Fusarium brachygibbosum	Eukaryota;Fungi;Ascomycetes	HN-1	SAMN17127420	PRJNA686892	GCA_018886245.1	Scaffold	40.3596	47.9		JAEKIX01	277	0	2021-06-15T00:00:00Z	ftp://ftp.ncbi.nlm.nih.gov/genomes/all/GCA/018/886/245/GCA_018886245.1_Fb-HN-1
Physcia stellaris	Eukaryota;Fungi;Ascomycetes	C0375214F	SAMN14255382	PRJNA609569	GCA_018902385.1	Scaffold	44.0104	43.6		JABSSW01	155	10217	2021-06-16T00:00:00Z	ftp://ftp.ncbi.nlm.nih.gov/genomes/all/GCA/018/902/385/GCA_018902385.1_ASM1890238v1
Ceratocystis lukuohia	Eukaryota;Fungi;Ascomycetes	CBS 142792	SAMN27062120	PRJNA483301	GCA_023509845.1	Contig	30.677	48.2		JALGWS01	1234	0	2022-05-19T00:00:00Z	ftp://ftp.ncbi.nlm.nih.gov/genomes/all/GCA/023/509/845/GCA_023509845.1_ASM2350984v1
Sanchytrium tribonematis	Eukaryota;Fungi;Other Fungi	X-128	SAMN16418513	PRJNA668694	GCA_018985235.1	Contig	11.6723	34.6812	mitochondrion MT:CM032193.1	JADGIG01	3367	0	2021-06-21T00:00:00Z	ftp://ftp.ncbi.nlm.nih.gov/genomes/all/GCA/018/985/235/GCA_018985235.1_ASM1898523v1
Amoeboradix gromovi	Eukaryota;Fungi;Other Fungi	X-113	SAMN16418512	PRJNA668693	GCA_018985225.1	Contig	10.5497	36.2855	mitochondrion MT:CM032194.1	JADGIF01	1319	0	2021-06-21T00:00:00Z	ftp://ftp.ncbi.nlm.nih.gov/genomes/all/GCA/018/985/225/GCA_018985225.1_ASM1898522v1
Apiospora saccharicola	Eukaryota;Fungi;Ascomycetes	KUC21221	SAMN17517292	PRJNA692538	GCA_019000065.1	Contig	55.0742	50.1		JAFHKF01	37	0	2021-06-23T00:00:00Z	ftp://ftp.ncbi.nlm.nih.gov/genomes/all/GCA/019/000/065/GCA_019000065.1_ASM1900006v1
Marasmius oreades	Eukaryota;Fungi;Basidiomycetes	03SP1	SAMN11081005	PRJNA756326	GCA_018924745.1	Chromosome	44.3724	46.7302	chromosome 1:NC_057323.1/CM032181.1; chromosome 2:NC_057324.1/CM032182.1; chromosome 3:NC_057325.1/CM032183.1; chromosome 4:NC_057326.1/CM032184.1; chromosome 5:NC_057327.1/CM032185.1; chromosome 6:NC_057328.1/CM032186.1; chromosome 7:NC_057329.1/CM032187.1; chromosome 8:NC_057330.1/CM032188.1; chromosome 9:NC_057331.1/CM032189.1; chromosome 10:NC_057332.1/CM032190.1; chromosome 11:NC_057333.1/CM…	JAFLEJ01	33	15044	2021-06-16T00:00:00Z	ftp://ftp.ncbi.nlm.nih.gov/genomes/all/GCA/018/924/745/GCA_018924745.1_UU_Maror_2	ftp://ftp.ncbi.nlm.nih.gov/genomes/all/GCF/018/924/745/GCF_018924745.1_UU_Maror_2
Epichloe hybrida	Eukaryota;Fungi;Ascomycetes	Lp1	SAMN17211564	PRJNA689590	GCA_019022495.1	Scaffold	79.8849	43.6		JAFEKR01	158	0	2021-06-24T00:00:00Z	ftp://ftp.ncbi.nlm.nih.gov/genomes/all/GCA/019/022/495/GCA_019022495.1_ASM1902249v1
Westerdykella sp. P71	Eukaryota;Fungi;Ascomycetes	P71	SAMN17347913	PRJNA692473	GCA_019022765.1	Scaffold	31.8019	52.9		JAFHBW01	1985	0	2021-06-24T00:00:00Z	ftp://ftp.ncbi.nlm.nih.gov/genomes/all/GCA/019/022/765/GCA_019022765.1_UFMT_Westerdykella_P71
Pseudomonodictys sp. A73	Eukaryota;Fungi;Ascomycetes	A73	SAMN17374018	PRJNA693007	GCA_019022785.1	Scaffold	45.5833	51.5		JAFHBV01	4763	0	2021-06-24T00:00:00Z	ftp://ftp.ncbi.nlm.nih.gov/genomes/all/GCA/019/022/785/GCA_019022785.1_UFMT_Lindgomycetaceae_A73
Scheffersomyces spartinae	Eukaryota;Fungi;Ascomycetes	ARV_011	SAMN19714210	PRJNA756327	GCA_019049425.1	Contig	12.1326	38.4		JAHMUF01	103	5045	2021-06-28T00:00:00Z	ftp://ftp.ncbi.nlm.nih.gov/genomes/all/GCA/019/049/425/GCA_019049425.1_ASM1904942v1	ftp://ftp.ncbi.nlm.nih.gov/genomes/all/GCF/019/049/425/GCF_019049425.1_ASM1904942v1
Fusarium sp. S19/10	Eukaryota;Fungi;Ascomycetes	S19/10	SAMN19113897	PRJNA730356	GCA_019054715.1	Scaffold	39.2836	48.3		JAHKNZ01	124	0	2021-06-29T00:00:00Z	ftp://ftp.ncbi.nlm.nih.gov/genomes/all/GCA/019/054/715/GCA_019054715.1_ASM1905471v1
Fusarium sp. S18/39	Eukaryota;Fungi;Ascomycetes	S18/39	SAMN19113896	PRJNA730356	GCA_019054735.1	Scaffold	39.3764	48.2		JAHKOA01	47	0	2021-06-29T00:00:00Z	ftp://ftp.ncbi.nlm.nih.gov/genomes/all/GCA/019/054/735/GCA_019054735.1_ASM1905473v1
Fusarium sp. S18/7	Eukaryota;Fungi;Ascomycetes	S18/7	SAMN19113895	PRJNA730356	GCA_019054775.1	Scaffold	39.0715	48.5		JAHKOB01	95	0	2021-06-29T00:00:00Z	ftp://ftp.ncbi.nlm.nih.gov/genomes/all/GCA/019/054/775/GCA_019054775.1_ASM1905477v1
Fusarium sp. S18/2	Eukaryota;Fungi;Ascomycetes	S18/2	SAMN19113894	PRJNA730356	GCA_019054865.1	Scaffold	36.5585	48.5		JAHKOC01	53	0	2021-06-29T00:00:00Z	ftp://ftp.ncbi.nlm.nih.gov/genomes/all/GCA/019/054/865/GCA_019054865.1_ASM1905486v1
Rhodotorula sp. VS67	Eukaryota;Fungi;Basidiomycetes	VS67	SAMN19026705	PRJNA727621	GCA_019059545.1	Contig	20.2634	60.6		JAGYWK01	181	0	2021-06-29T00:00:00Z	ftp://ftp.ncbi.nlm.nih.gov/genomes/all/GCA/019/059/545/GCA_019059545.1_ASM1905954v1
Alternaria longipes	Eukaryota;Fungi;Ascomycetes	CBS 540.94	SAMN19641085	PRJNA736258	GCA_019059555.1	Chromosome	39.4261	50.9892	chromosome 1:CM032457.1; chromosome 2:CM032458.1; chromosome 3:CM032459.1; chromosome 4:CM032460.1; chromosome 5:CM032461.1; chromosome 6:CM032462.1	JAHLEY01	15	0	2021-06-29T00:00:00Z	ftp://ftp.ncbi.nlm.nih.gov/genomes/all/GCA/019/059/555/GCA_019059555.1_ASM1905955v1
Staphylotrichum longicolle	Eukaryota;Fungi;Ascomycetes	FW57	SAMN07749915	PRJNA413482	GCA_019096155.1	Scaffold	35.5991	57.5		JAHCVI01	6	10761	2021-07-02T00:00:00Z	ftp://ftp.ncbi.nlm.nih.gov/genomes/all/GCA/019/096/155/GCA_019096155.1_ASM1909615v1
Boletus sp. NGJ	Eukaryota;Fungi;Basidiomycetes	NGJ	SAMN18876713	PRJNA725354	GCA_019096195.1	Scaffold	33.5016	49.1		JAGTXK01	275	0	2021-07-02T00:00:00Z	ftp://ftp.ncbi.nlm.nih.gov/genomes/all/GCA/019/096/195/GCA_019096195.1_ASM1909619v1
Neonectria faginata	Eukaryota;Fungi;Ascomycetes	A.R. 4307	SAMN13483917	PRJNA593731	GCA_019137275.1	Scaffold	42.1772	52.6		WPDD01	522	0	2021-07-06T00:00:00Z	ftp://ftp.ncbi.nlm.nih.gov/genomes/all/GCA/019/137/275/GCA_019137275.1_ASM1913727v1
Guyanagaster necrorhizus MCA 3950	Eukaryota;Fungi;Basidiomycetes	MCA 3950	SAMN05660966	PRJNA756328	GCA_019112545.1	Scaffold	53.6867	45.5		JAEACO01	168	14263	2021-07-05T00:00:00Z	ftp://ftp.ncbi.nlm.nih.gov/genomes/all/GCA/019/112/545/GCA_019112545.1_Guyne1	ftp://ftp.ncbi.nlm.nih.gov/genomes/all/GCF/019/112/545/GCF_019112545.1_Guyne1
Aspergillus sp. GbtcF1	Eukaryota;Fungi;Ascomycetes	GbtcF1	SAMN18679182	PRJNA720764	GCA_019176365.1	Contig	29.1142	49.2		JAGXKD01	18	0	2021-07-08T00:00:00Z	ftp://ftp.ncbi.nlm.nih.gov/genomes/all/GCA/019/176/365/GCA_019176365.1_ASM1917636v1
Aspergillus sp. GbtcF2	Eukaryota;Fungi;Ascomycetes	GbtcF2	SAMN18679183	PRJNA720764	GCA_019176375.1	Contig	37.9299	47.5		JAGXKE01	16	0	2021-07-08T00:00:00Z	ftp://ftp.ncbi.nlm.nih.gov/genomes/all/GCA/019/176/375/GCA_019176375.1_ASM1917637v1
Penicillium palitans	Eukaryota;Fungi;Ascomycetes	F6_7S_1C_F	SAMN18883792	PRJNA723004	GCA_019190355.1	Scaffold	36.4711	47.7		JAHAQQ01	794	0	2021-07-09T00:00:00Z	ftp://ftp.ncbi.nlm.nih.gov/genomes/all/GCA/019/190/355/GCA_019190355.1_ASM1919035v1
Fusarium annulatum	Eukaryota;Fungi;Ascomycetes	F8_4S_2B	SAMN18883825	PRJNA723004	GCA_019189775.1	Scaffold	45.0098	48.3		JAHAPR01	275	0	2021-07-09T00:00:00Z	ftp://ftp.ncbi.nlm.nih.gov/genomes/all/GCA/019/189/775/GCA_019189775.1_ASM1918977v1
Fusarium veterinarium	Eukaryota;Fungi;Ascomycetes	F5_8S_1A_F	SAMN18883759	PRJNA723004	GCA_019191175.1	Scaffold	48.079	47.6		JAHARR01	861	0	2021-07-09T00:00:00Z	ftp://ftp.ncbi.nlm.nih.gov/genomes/all/GCA/019/191/175/GCA_019191175.1_ASM1919117v1
Fusarium sp. TH15	Eukaryota;Fungi;Ascomycetes	TH15	SAMN19718677	PRJNA738342	GCA_019192225.1	Contig	46.812	47.5		JAHREO01	34	0	2021-07-09T00:00:00Z	ftp://ftp.ncbi.nlm.nih.gov/genomes/all/GCA/019/192/225/GCA_019192225.1_ASM1919222v1
Corynespora olivacea	Eukaryota;Fungi;Ascomycetes	CBS 114450	SAMN18718493	PRJNA721456	GCA_019202945.1	Scaffold	34.0478	52.9		JAGQEM01	7745	0	2021-07-13T00:00:00Z	ftp://ftp.ncbi.nlm.nih.gov/genomes/all/GCA/019/202/945/GCA_019202945.1_ASM1920294v1
Ogataea haglerorum	Eukaryota;Fungi;Ascomycetes	81-453-3	SAMN18128854	PRJNA756329	GCA_019207285.1	Scaffold	8.87412	49.3		JAHLUL01	64	5407	2021-07-13T00:00:00Z	ftp://ftp.ncbi.nlm.nih.gov/genomes/all/GCA/019/207/285/GCA_019207285.1_ASM1920728v1	ftp://ftp.ncbi.nlm.nih.gov/genomes/all/GCF/019/207/285/GCF_019207285.1_ASM1920728v1
Filobasidium floriforme	Eukaryota;Fungi;Basidiomycetes	CBS 6241	SAMN14510447	PRJNA801213	GCA_021052385.1	Contig	27.4691	52.9		JAIFAB01	42	8301	2021-12-03T00:00:00Z	ftp://ftp.ncbi.nlm.nih.gov/genomes/all/GCA/021/052/385/GCA_021052385.1_Filflo1	ftp://ftp.ncbi.nlm.nih.gov/genomes/all/GCF/021/052/385/GCF_021052385.1_Filflo1
Ogataea degrootiae	Eukaryota;Fungi;Ascomycetes	UCD465	SAMN19190415	PRJNA730000	GCA_019232045.1	Scaffold	14.6004	36.15	mitochondrion MT:CM033062.1	JAHDIT01	410	0	2021-07-15T00:00:00Z	ftp://ftp.ncbi.nlm.nih.gov/genomes/all/GCA/019/232/045/GCA_019232045.1_Wolfe_Odeg_UCD465
Candida sp. LN1	Eukaryota;Fungi;Ascomycetes	LN1	SAMN12925050	PRJNA576123	GCA_019280635.1	Contig	14.6441	33.1		WUJJ01	920	0	2021-07-19T00:00:00Z	ftp://ftp.ncbi.nlm.nih.gov/genomes/all/GCA/019/280/635/GCA_019280635.1_ASM1928063v1
Candida sanyaensis	Eukaryota;Fungi;Ascomycetes	UCD423	SAMEA8974654	PRJEB46370	GCA_911254575.1	Contig	31.4473	31.5		CAJVQF01	207	0	2021-07-20T00:00:00Z	ftp://ftp.ncbi.nlm.nih.gov/genomes/all/GCA/911/254/575/GCA_911254575.1_Wolfe_Cansan
Diaporthe batatas	Eukaryota;Fungi;Ascomycetes	CRI 302-4	SAMN20034750	PRJNA774195	GCA_019321695.1	Contig	54.1862	50.6		JAHWGW01	34	13864	2021-07-22T00:00:00Z	ftp://ftp.ncbi.nlm.nih.gov/genomes/all/GCA/019/321/695/GCA_019321695.1_ASM1932169v1	ftp://ftp.ncbi.nlm.nih.gov/genomes/all/GCF/019/321/695/GCF_019321695.1_ASM1932169v1
Leucocoprinus sp. KB1807203	Eukaryota;Fungi;Basidiomycetes	KB1807203	SAMN19158101	PRJNA713779	GCA_019327925.1	Contig	38.1193	42.7		JAHTMQ01	450	0	2021-07-23T00:00:00Z	ftp://ftp.ncbi.nlm.nih.gov/genomes/all/GCA/019/327/925/GCA_019327925.1_ASM1932792v1
Pyricularia sp. 18-2	Eukaryota;Fungi;Ascomycetes	45340	SAMN19910174	PRJNA741858	GCA_019328425.1	Contig	41.8891	50.4		JAHTMY01	41	0	2021-07-23T00:00:00Z	ftp://ftp.ncbi.nlm.nih.gov/genomes/all/GCA/019/328/425/GCA_019328425.1_ASM1932842v1
Candida africana	Eukaryota;Fungi;Ascomycetes	CEC4854	SAMN08465288	PRJNA432884	GCA_019359905.1	Scaffold	11.7656	33.3		JAENJO01	7	2850	2021-07-27T00:00:00Z	ftp://ftp.ncbi.nlm.nih.gov/genomes/all/GCA/019/359/905/GCA_019359905.1_Cafric_001
Ogataea polymorpha x Ogataea parapolymorpha	Eukaryota;Fungi;Ascomycetes	CBS 1977	SAMN18128833	PRJNA756329	GCA_019381815.1	Scaffold	28.0736	47.9529	mitochondrion MT:CM033331.1	JAHKSL01	1555	0	2021-07-27T00:00:00Z	ftp://ftp.ncbi.nlm.nih.gov/genomes/all/GCA/019/381/815/GCA_019381815.1_ASM1938181v1
Botrytis pseudocinerea	Eukaryota;Fungi;Ascomycetes	BP362	SAMN17312290	PRJNA692037	GCA_019395245.1	Contig	40.4689	42.2		JAHXJK01	204	0	2021-07-29T00:00:00Z	ftp://ftp.ncbi.nlm.nih.gov/genomes/all/GCA/019/395/245/GCA_019395245.1_ASM1939524v1
Botrytis medusae	Eukaryota;Fungi;Ascomycetes	B555	SAMN17312289	PRJNA692037	GCA_019395255.1	Contig	40.1653	42		JAHXJL01	137	0	2021-07-29T00:00:00Z	ftp://ftp.ncbi.nlm.nih.gov/genomes/all/GCA/019/395/255/GCA_019395255.1_ASM1939525v1
Pleurotus floridanus	Eukaryota;Fungi;Basidiomycetes	CCMSSC00406	SAMN08892295	PRJNA449255	GCA_019395345.1	Scaffold	35.0788	50		QBLA01	425	0	2021-07-29T00:00:00Z	ftp://ftp.ncbi.nlm.nih.gov/genomes/all/GCA/019/395/345/GCA_019395345.1_ASM1939534v1
Puccinia brachypodii	Eukaryota;Fungi;Basidiomycetes	F-Fl	SAMN04517510	PRJNA313246	GCA_019395275.1	Scaffold	90.6981	41.1		LUKR01	18179	0	2021-07-29T00:00:00Z	ftp://ftp.ncbi.nlm.nih.gov/genomes/all/GCA/019/395/275/GCA_019395275.1_ASM1939527v1
Hymenochaete sp. R1	Eukaryota;Fungi;Basidiomycetes	R1	SAMN17198840	PRJNA688587	GCA_019400425.1	Scaffold	28.4521	48.9		JAFREE01	474	0	2021-07-29T00:00:00Z	ftp://ftp.ncbi.nlm.nih.gov/genomes/all/GCA/019/400/425/GCA_019400425.1_ASM1940042v1
Rhizophagus prolifer	Eukaryota;Fungi;Other Fungi	CMCC/AM-1901	SAMN07303040	PRJNA392539	GCA_019425655.1	Contig	98.956	30.3		NQWY01	33953	0	2021-07-30T00:00:00Z	ftp://ftp.ncbi.nlm.nih.gov/genomes/all/GCA/019/425/655/GCA_019425655.1_ASM1942565v1
Pleochaeta shiraiana	Eukaryota;Fungi;Ascomycetes	HAL3440F	SAMN20395958	PRJNA749662	GCA_019455505.1	Scaffold	96.7564	37.9		JAHYSP01	14439	0	2021-08-05T00:00:00Z	ftp://ftp.ncbi.nlm.nih.gov/genomes/all/GCA/019/455/505/GCA_019455505.1_ASM1945550v1
Phyllactinia moricola	Eukaryota;Fungi;Ascomycetes	HMJAU-PM91933	SAMN20395957	PRJNA749662	GCA_019455665.1	Scaffold	180.348	38.7		JAHYSQ01	45560	0	2021-08-05T00:00:00Z	ftp://ftp.ncbi.nlm.nih.gov/genomes/all/GCA/019/455/665/GCA_019455665.1_ASM1945566v1
Bacidia gigantensis	Eukaryota;Fungi;Ascomycetes	McMullin 20006	SAMN20307476	PRJNA774196	GCA_019456465.1	Contig	33.1179	44.7		JAHXPR01	24	9228	2021-08-06T00:00:00Z	ftp://ftp.ncbi.nlm.nih.gov/genomes/all/GCA/019/456/465/GCA_019456465.1_ASM1945646v1	ftp://ftp.ncbi.nlm.nih.gov/genomes/all/GCF/019/456/465/GCF_019456465.1_ASM1945646v1
Hymenoscyphus albidus	Eukaryota;Fungi;Ascomycetes		SAMEA8984971	PRJEB14442	GCA_911693285.1	Scaffold	51.1766	44		CAJVRM01	756	13647	2021-08-01T00:00:00Z	ftp://ftp.ncbi.nlm.nih.gov/genomes/all/GCA/911/693/285/GCA_911693285.1_Hyemnoscyphus_albidus_111_1_4
Exserohilum rostratum	Eukaryota;Fungi;Ascomycetes	ER1	SAMN19599129	PRJNA735857	GCA_019453395.1	Contig	35.1912	50.5		JAHUAD01	29	0	2021-08-05T00:00:00Z	ftp://ftp.ncbi.nlm.nih.gov/genomes/all/GCA/019/453/395/GCA_019453395.1_ASM1945339v1
Blumeria hordei DH14	Eukaryota;Fungi;Ascomycetes		SAMEA104393677	PRJEB23502	GCA_900239735.1	Scaffold	124.489	43.5		OENG01	318	0	2018-03-31T00:00:00Z	ftp://ftp.ncbi.nlm.nih.gov/genomes/all/GCA/900/239/735/GCA_900239735.1_BGH_DH14_v4
Trichoderma simmonsii	Eukaryota;Fungi;Ascomycetes	GH-Sj1	SAMN15516371	PRJNA645793	GCA_019565615.1	Complete	40.0784	48.1308	chromosome I:CP075864.1; chromosome II:CP075865.1; chromosome III:CP075866.1; chromosome IV:CP075867.1; chromosome V:CP075868.1; chromosome VI:CP075869.1; chromosome VII:CP075870.1		7	13875	2021-08-11T00:00:00Z	ftp://ftp.ncbi.nlm.nih.gov/genomes/all/GCA/019/565/615/GCA_019565615.1_ASM1956561v1
Serendipita sp. 396	Eukaryota;Fungi;Basidiomycetes	396	SAMN12427894	PRJNA557757	GCA_019616975.1	Scaffold	20.6387	47.4		WSTL01	1431	8285	2021-08-16T00:00:00Z	ftp://ftp.ncbi.nlm.nih.gov/genomes/all/GCA/019/616/975/GCA_019616975.1_Serend396_1.0
Ceratobasidium sp. 414	Eukaryota;Fungi;Basidiomycetes	414	SAMN12427925	PRJNA557753	GCA_019616945.1	Scaffold	50.4254	51.8		WSTK01	4161	12204	2021-08-16T00:00:00Z	ftp://ftp.ncbi.nlm.nih.gov/genomes/all/GCA/019/616/945/GCA_019616945.1_Cerato414_1.0
Serendipita sp. 397	Eukaryota;Fungi;Basidiomycetes	397	SAMN12427928	PRJNA557758	GCA_019623665.1	Scaffold	28.7755	47.5		WSTM01	4253	12081	2021-08-16T00:00:00Z	ftp://ftp.ncbi.nlm.nih.gov/genomes/all/GCA/019/623/665/GCA_019623665.1_Serend397_1.0
Serendipita sp. 398	Eukaryota;Fungi;Basidiomycetes	398	SAMN12427900	PRJNA557759	GCA_019623675.1	Scaffold	28.8513	47.5		WSTN01	4302	11452	2021-08-16T00:00:00Z	ftp://ftp.ncbi.nlm.nih.gov/genomes/all/GCA/019/623/675/GCA_019623675.1_Serend398_1.0
Serendipita sp. 400	Eukaryota;Fungi;Basidiomycetes	400	SAMN12427895	PRJNA557761	GCA_019627735.1	Scaffold	28.5609	47.4		WSTP01	4392	12384	2021-08-16T00:00:00Z	ftp://ftp.ncbi.nlm.nih.gov/genomes/all/GCA/019/627/735/GCA_019627735.1_Serend400_1.0
Serendipita sp. 411	Eukaryota;Fungi;Basidiomycetes	411	SAMN12427911	PRJNA557734	GCA_019627755.1	Scaffold	28.4007	47.5		WSTS01	4211	12019	2021-08-16T00:00:00Z	ftp://ftp.ncbi.nlm.nih.gov/genomes/all/GCA/019/627/755/GCA_019627755.1_Serend411_1.0
Serendipita sp. 401	Eukaryota;Fungi;Basidiomycetes	401	SAMN12427903	PRJNA557762	GCA_019627725.1	Scaffold	28.5713	47.6		WSTQ01	3823	11941	2021-08-16T00:00:00Z	ftp://ftp.ncbi.nlm.nih.gov/genomes/all/GCA/019/627/725/GCA_019627725.1_Serend401_1.0
Serendipita sp. 405	Eukaryota;Fungi;Basidiomycetes	405	SAMN12427917	PRJNA557763	GCA_019627745.1	Scaffold	28.7241	47.5		WSTR01	4254	12042	2021-08-16T00:00:00Z	ftp://ftp.ncbi.nlm.nih.gov/genomes/all/GCA/019/627/745/GCA_019627745.1_Serend405_1.0
Tulasnella sp. 330	Eukaryota;Fungi;Basidiomycetes	330	SAMN12427924	PRJNA557739	GCA_019632275.1	Scaffold	42.3028	50.3		WSTT01	1013	9644	2021-08-16T00:00:00Z	ftp://ftp.ncbi.nlm.nih.gov/genomes/all/GCA/019/632/275/GCA_019632275.1_Tulasn330_1.0
Tulasnella sp. 403	Eukaryota;Fungi;Basidiomycetes	403	SAMN12427920	PRJNA557742	GCA_019632305.1	Scaffold	29.9646	50.9		WSTW01	2963	8982	2021-08-16T00:00:00Z	ftp://ftp.ncbi.nlm.nih.gov/genomes/all/GCA/019/632/305/GCA_019632305.1_Tulasn403_1.0
Tulasnella sp. 332	Eukaryota;Fungi;Basidiomycetes	332	SAMN12427902	PRJNA557741	GCA_019632285.1	Scaffold	44.5764	49.7		WSTV01	3329	9671	2021-08-16T00:00:00Z	ftp://ftp.ncbi.nlm.nih.gov/genomes/all/GCA/019/632/285/GCA_019632285.1_Tulasn332_1.0
Tulasnella sp. 331	Eukaryota;Fungi;Basidiomycetes	331	SAMN12427908	PRJNA557740	GCA_019632265.1	Scaffold	44.5123	49.6		WSTU01	3446	9801	2021-08-16T00:00:00Z	ftp://ftp.ncbi.nlm.nih.gov/genomes/all/GCA/019/632/265/GCA_019632265.1_Tulasn331_1.0
Tulasnella sp. 418	Eukaryota;Fungi;Basidiomycetes	418	SAMN12427921	PRJNA557745	GCA_019632295.1	Scaffold	32.8418	45.7		WSTZ01	3880	12435	2021-08-16T00:00:00Z	ftp://ftp.ncbi.nlm.nih.gov/genomes/all/GCA/019/632/295/GCA_019632295.1_Tulasn418_1.0
Tulasnella sp. 424	Eukaryota;Fungi;Basidiomycetes	424	SAMN12427899	PRJNA557747	GCA_019633425.1	Scaffold	48.4317	51.6		WSUB01	781	12201	2021-08-16T00:00:00Z	ftp://ftp.ncbi.nlm.nih.gov/genomes/all/GCA/019/633/425/GCA_019633425.1_Tulasn424_1.0
Tulasnella sp. 425	Eukaryota;Fungi;Basidiomycetes	425	SAMN12427912	PRJNA557748	GCA_019633485.1	Scaffold	48.3994	51.6		WSUC01	769	11641	2021-08-16T00:00:00Z	ftp://ftp.ncbi.nlm.nih.gov/genomes/all/GCA/019/633/485/GCA_019633485.1_Tulasn425_1.0
Tulasnella sp. 419	Eukaryota;Fungi;Basidiomycetes	419	SAMN12427922	PRJNA557746	GCA_019633455.1	Scaffold	33.665	45.7		WSUA01	3865	12896	2021-08-16T00:00:00Z	ftp://ftp.ncbi.nlm.nih.gov/genomes/all/GCA/019/633/455/GCA_019633455.1_Tulasn419_1.0
Tulasnella sp. JGI-2019a	Eukaryota;Fungi;Basidiomycetes	235	SAMN12427891	PRJNA557736	GCA_019633535.1	Scaffold	44.1918	49.8		WSUE01	1742	14030	2021-08-16T00:00:00Z	ftp://ftp.ncbi.nlm.nih.gov/genomes/all/GCA/019/633/535/GCA_019633535.1_Tulinq235_1.0
Serendipita sp. 407	Eukaryota;Fungi;Basidiomycetes	407	SAMN12498938	PRJNA558790	GCA_019633565.1	Scaffold	27.2305	47.5		WSUH01	4028	11463	2021-08-16T00:00:00Z	ftp://ftp.ncbi.nlm.nih.gov/genomes/all/GCA/019/633/565/GCA_019633565.1_Serend407_1.0
Tulasnella sp. UAMH 9824	Eukaryota;Fungi;Basidiomycetes	UAMH 9824	SAMN12498837	PRJNA558788	GCA_019633595.1	Scaffold	49.8023	51.4		WSUI01	4164	12984	2021-08-16T00:00:00Z	ftp://ftp.ncbi.nlm.nih.gov/genomes/all/GCA/019/633/595/GCA_019633595.1_Tulasn9824_1.0
Ceratobasidium sp. 428	Eukaryota;Fungi;Basidiomycetes	428	SAMN12427923	PRJNA557755	GCA_019623705.1	Scaffold	69.098	49.6		WSTJ01	8999	25099	2021-08-16T00:00:00Z	ftp://ftp.ncbi.nlm.nih.gov/genomes/all/GCA/019/623/705/GCA_019623705.1_Cerato428_1.0
Tulasnella sp. 417	Eukaryota;Fungi;Basidiomycetes	417	SAMN12427919	PRJNA557744	GCA_019633465.1	Scaffold	61.4873	51.3		WSTY01	9866	14817	2021-08-16T00:00:00Z	ftp://ftp.ncbi.nlm.nih.gov/genomes/all/GCA/019/633/465/GCA_019633465.1_Tulasn417_1.0
Ceratobasidium sp. 394	Eukaryota;Fungi;Basidiomycetes	394	SAMN12427897	PRJNA557751	GCA_019616325.1	Scaffold	53.4545	51.2		WSTG01	8562	18856	2021-08-16T00:00:00Z	ftp://ftp.ncbi.nlm.nih.gov/genomes/all/GCA/019/616/325/GCA_019616325.1_Cerato394_1.0
Ceratobasidium sp. 395	Eukaryota;Fungi;Basidiomycetes	395	SAMN12427926	PRJNA557752	GCA_019616345.1	Scaffold	67.0103	49.6		WSTH01	8769	20868	2021-08-16T00:00:00Z	ftp://ftp.ncbi.nlm.nih.gov/genomes/all/GCA/019/616/345/GCA_019616345.1_Cerato395_1.0
Ceratobasidium sp. 423	Eukaryota;Fungi;Basidiomycetes	423	SAMN12427910	PRJNA557754	GCA_019616915.1	Scaffold	66.4349	47.5		WSTI01	15380	14999	2021-08-16T00:00:00Z	ftp://ftp.ncbi.nlm.nih.gov/genomes/all/GCA/019/616/915/GCA_019616915.1_Cerato423_1.0
Serendipita sp. 399	Eukaryota;Fungi;Basidiomycetes	399	SAMN12427906	PRJNA557760	GCA_019627685.1	Scaffold	31.0048	48.6		WSTO01	5013	11262	2021-08-16T00:00:00Z	ftp://ftp.ncbi.nlm.nih.gov/genomes/all/GCA/019/627/685/GCA_019627685.1_Serend399_1.0
Tulasnella sp. 408	Eukaryota;Fungi;Basidiomycetes	408	SAMN12427916	PRJNA557743	GCA_019633405.1	Scaffold	63.6266	51.3		WSTX01	10591	14638	2021-08-16T00:00:00Z	ftp://ftp.ncbi.nlm.nih.gov/genomes/all/GCA/019/633/405/GCA_019633405.1_Tulasn408_1.0
Tulasnella sp. 427	Eukaryota;Fungi;Basidiomycetes	427	SAMN12427904	PRJNA557733	GCA_019633495.1	Scaffold	39.2899	51.7		WSUD01	6018	12776	2021-08-16T00:00:00Z	ftp://ftp.ncbi.nlm.nih.gov/genomes/all/GCA/019/633/495/GCA_019633495.1_Tulasn427_1.0
Hanseniaspora mollemarum	Eukaryota;Fungi;Ascomycetes	CBS 15034	SAMN14856565	PRJNA631240	GCA_019649515.1	Scaffold	8.96291	34.8		JABFEO01	48	0	2021-08-17T00:00:00Z	ftp://ftp.ncbi.nlm.nih.gov/genomes/all/GCA/019/649/515/GCA_019649515.1_ASM1964951v1
Hanseniaspora lindneri	Eukaryota;Fungi;Ascomycetes	CBS 285	SAMN18253526	PRJNA713521	GCA_019649525.1	Scaffold	10.7927	36.1		JAFNJT01	282	0	2021-08-17T00:00:00Z	ftp://ftp.ncbi.nlm.nih.gov/genomes/all/GCA/019/649/525/GCA_019649525.1_ASM1964952v1
Acidiella bohemica	Eukaryota;Fungi;Ascomycetes	SYSU C17045	SAMN18897979	PRJNA725650	GCA_019670975.1	Contig	26.8336	56.9		JAGUCJ01	62	0	2021-08-18T00:00:00Z	ftp://ftp.ncbi.nlm.nih.gov/genomes/all/GCA/019/670/975/GCA_019670975.1_ASM1967097v1
Linnemannia hyalina	Eukaryota;Fungi;Other Fungi	SCG-10	SAMN19232282	PRJNA730508	GCA_019671135.1	Contig	51.5582	48.3		JAHRHY01	52	12693	2021-08-18T00:00:00Z	ftp://ftp.ncbi.nlm.nih.gov/genomes/all/GCA/019/671/135/GCA_019671135.1_ASM1967113v1
Aureobasidium sp. SLJ-2021a	Eukaryota;Fungi;Ascomycetes	XJ5-1	SAMN19781672	PRJNA739365	GCA_019677095.1	Scaffold	25.4174	51.2		JAHRBU01	103	0	2021-08-18T00:00:00Z	ftp://ftp.ncbi.nlm.nih.gov/genomes/all/GCA/019/677/095/GCA_019677095.1_ASM1967709v1
Absidia sp. UoMAU379	Eukaryota;Fungi;Other Fungi	UoMAU379	SAMN14838455	PRJNA630491	GCA_019677255.1	Scaffold	49.4179	35.8		JABLTD01	5383	0	2021-08-18T00:00:00Z	ftp://ftp.ncbi.nlm.nih.gov/genomes/all/GCA/019/677/255/GCA_019677255.1_ASM1967725v1
Ceratobasidium sp. UAMH 11750	Eukaryota;Fungi;Basidiomycetes	UAMH 11750	SAMN12498506	PRJNA558776	GCA_019677335.1	Scaffold	47.7668	51.1		WSLM01	7239	16692	2021-08-18T00:00:00Z	ftp://ftp.ncbi.nlm.nih.gov/genomes/all/GCA/019/677/335/GCA_019677335.1_ASM1967733v1
Ceratobasidium sp. 370	Eukaryota;Fungi;Basidiomycetes	370	SAMN12427929	PRJNA557749	GCA_019677355.1	Scaffold	47.2846	51		WSLN01	8028	11825	2021-08-18T00:00:00Z	ftp://ftp.ncbi.nlm.nih.gov/genomes/all/GCA/019/677/355/GCA_019677355.1_ASM1967735v1
Ceratobasidium sp. 392	Eukaryota;Fungi;Basidiomycetes	392	SAMN12427914	PRJNA557750	GCA_019677385.1	Scaffold	52.4658	48.8		WSLO01	8904	15075	2021-08-18T00:00:00Z	ftp://ftp.ncbi.nlm.nih.gov/genomes/all/GCA/019/677/385/GCA_019677385.1_ASM1967738v1
Absidia healeyae	Eukaryota;Fungi;Other Fungi	UoMAU1	SAMN14838375	PRJNA630489	GCA_019677225.1	Scaffold	43.5089	38.5		JAFHAR01	2625	0	2021-08-18T00:00:00Z	ftp://ftp.ncbi.nlm.nih.gov/genomes/all/GCA/019/677/225/GCA_019677225.1_ASM1967722v1
Alternaria panax	Eukaryota;Fungi;Ascomycetes	BNCC115425	SAMN14208101	PRJNA608755	GCA_019702505.1	Scaffold	34.7564	51		JAANER01	24	11837	2021-08-20T00:00:00Z	ftp://ftp.ncbi.nlm.nih.gov/genomes/all/GCA/019/702/505/GCA_019702505.1_ASM1970250v1
Emericellopsis atlantica	Eukaryota;Fungi;Ascomycetes	TS7	SAMN12811583	PRJNA801199	GCA_019669845.1	Scaffold	27.301	54.2		JAFMPH01	114	9962	2021-08-18T00:00:00Z	ftp://ftp.ncbi.nlm.nih.gov/genomes/all/GCA/019/669/845/GCA_019669845.1_AcreTS7_1	ftp://ftp.ncbi.nlm.nih.gov/genomes/all/GCF/019/669/845/GCF_019669845.1_AcreTS7_1
Calycina marina	Eukaryota;Fungi;Ascomycetes	TRa3180A	SAMN05877805	PRJNA347008	GCA_019669825.1	Scaffold	34.2092	47.6		JAFMPG01	1318	9557	2021-08-18T00:00:00Z	ftp://ftp.ncbi.nlm.nih.gov/genomes/all/GCA/019/669/825/GCA_019669825.1_Calmar1
Amylocarpus encephaloides	Eukaryota;Fungi;Ascomycetes	TRa018bII	SAMN05877812	PRJNA347005	GCA_019669835.1	Scaffold	46.2868	44.9		JAFMPF01	2381	11869	2021-08-18T00:00:00Z	ftp://ftp.ncbi.nlm.nih.gov/genomes/all/GCA/019/669/835/GCA_019669835.1_Amyenc1
Aspergillus sp. MEXU 27854	Eukaryota;Fungi;Ascomycetes	MEXU 27854	SAMN17220881	PRJNA689854	GCA_019721355.1	Contig	30.7561	53		JAGMTT01	11	0	2021-08-23T00:00:00Z	ftp://ftp.ncbi.nlm.nih.gov/genomes/all/GCA/019/721/355/GCA_019721355.1_Asp_MEXU27854_1.0
Psilocybe galindoi	Eukaryota;Fungi;Basidiomycetes	Georgia-2-SW	SAMN20327604	PRJNA700437	GCA_019721455.1	Scaffold	53.4168	47.4		JAIFHD01	21694	0	2021-08-23T00:00:00Z	ftp://ftp.ncbi.nlm.nih.gov/genomes/all/GCA/019/721/455/GCA_019721455.1_ASM1972145v1
Psilocybe azurescens	Eukaryota;Fungi;Basidiomycetes	FSU 13761	SAMN23009484	PRJNA779034	GCA_023853785.1	Contig	71.4496	45.9		JAJIRX01	1088	0	2022-06-22T00:00:00Z	ftp://ftp.ncbi.nlm.nih.gov/genomes/all/GCA/023/853/785/GCA_023853785.1_Pazu_FSU_13761_1.0
Cystobasidium slooffiae	Eukaryota;Fungi;Basidiomycetes	I2-R3	SAMN15543689	PRJNA644637	GCA_019775285.1	Scaffold	22.07	49.3		JACWFZ01	108	0	2021-08-26T00:00:00Z	ftp://ftp.ncbi.nlm.nih.gov/genomes/all/GCA/019/775/285/GCA_019775285.1_ASM1977528v1
Aspergillus sp. JS3-R5	Eukaryota;Fungi;Ascomycetes	JS3-R5	SAMN15543690	PRJNA644637	GCA_019775315.1	Scaffold	25.5207	50.8		JACWGA01	69	0	2021-08-26T00:00:00Z	ftp://ftp.ncbi.nlm.nih.gov/genomes/all/GCA/019/775/315/GCA_019775315.1_ASM1977531v1
Penicillium sp. VS AB III KN	Eukaryota;Fungi;Ascomycetes	VS AB III KN	SAMN15543691	PRJNA644637	GCA_019775275.1	Scaffold	24.8642	50.3		JACWGB01	296	0	2021-08-26T00:00:00Z	ftp://ftp.ncbi.nlm.nih.gov/genomes/all/GCA/019/775/275/GCA_019775275.1_ASM1977527v1
Penicillium sp. VS AB III KN 1	Eukaryota;Fungi;Ascomycetes	VS AB III KN 1	SAMN15543692	PRJNA644637	GCA_019775305.1	Scaffold	24.8541	50.3		JACWGC01	312	0	2021-08-26T00:00:00Z	ftp://ftp.ncbi.nlm.nih.gov/genomes/all/GCA/019/775/305/GCA_019775305.1_ASM1977530v1
Aureobasidium leucospermi	Eukaryota;Fungi;Ascomycetes	VS I D KN 2	SAMN15543678	PRJNA644637	GCA_019775405.1	Scaffold	28.6724	50.3		JACWFU01	60	0	2021-08-26T00:00:00Z	ftp://ftp.ncbi.nlm.nih.gov/genomes/all/GCA/019/775/405/GCA_019775405.1_ASM1977540v1
Penicillium sp. VS I D KN	Eukaryota;Fungi;Ascomycetes	VS I D KN	SAMN15543677	PRJNA644637	GCA_019775415.1	Scaffold	35.1745	48.4		JACWFT01	432	0	2021-08-26T00:00:00Z	ftp://ftp.ncbi.nlm.nih.gov/genomes/all/GCA/019/775/415/GCA_019775415.1_ASM1977541v1
Penicillium sp. VS I D KN 3	Eukaryota;Fungi;Ascomycetes	VS I D KN 3	SAMN15543675	PRJNA644637	GCA_019775465.1	Scaffold	35.1275	48.4		JACWFS01	452	0	2021-08-26T00:00:00Z	ftp://ftp.ncbi.nlm.nih.gov/genomes/all/GCA/019/775/465/GCA_019775465.1_ASM1977546v1
Melanodothis sp. VS III C KN 2	Eukaryota;Fungi;Ascomycetes	VS III C KN 2	SAMN15543669	PRJNA644637	GCA_019775565.1	Scaffold	30.4185	52.8		JACWFM01	128	0	2021-08-26T00:00:00Z	ftp://ftp.ncbi.nlm.nih.gov/genomes/all/GCA/019/775/565/GCA_019775565.1_ASM1977556v1
Leucosporidium yakuticum	Eukaryota;Fungi;Basidiomycetes	VS III D KN 2	SAMN15543671	PRJNA644637	GCA_019775505.1	Scaffold	26.5634	58.5		JACWFO01	496	0	2021-08-26T00:00:00Z	ftp://ftp.ncbi.nlm.nih.gov/genomes/all/GCA/019/775/505/GCA_019775505.1_ASM1977550v1
Melanodothis sp. VS III D KN 1	Eukaryota;Fungi;Ascomycetes	VS III D KN 1	SAMN15543670	PRJNA644637	GCA_019775635.1	Scaffold	32.754	52.1		JACWFN01	182	0	2021-08-26T00:00:00Z	ftp://ftp.ncbi.nlm.nih.gov/genomes/all/GCA/019/775/635/GCA_019775635.1_ASM1977563v1
[Candida] anglica	Eukaryota;Fungi;Ascomycetes	VS III C KN 3	SAMN15543684	PRJNA644637	GCA_019775655.1	Scaffold	14.0756	35.7		JACWFX01	80	0	2021-08-26T00:00:00Z	ftp://ftp.ncbi.nlm.nih.gov/genomes/all/GCA/019/775/655/GCA_019775655.1_ASM1977565v1
Myrmaecium sp. VS I D KN 1	Eukaryota;Fungi;Ascomycetes	VS I D KN 1	SAMN15543679	PRJNA644637	GCA_019775845.1	Scaffold	25.8176	54.7		JADQAV01	89	0	2021-08-26T00:00:00Z	ftp://ftp.ncbi.nlm.nih.gov/genomes/all/GCA/019/775/845/GCA_019775845.1_ASM1977584v1
Neoascochyta sp. HWLR27	Eukaryota;Fungi;Ascomycetes	HWLR27	SAMN13335731	PRJNA590583	GCA_019775935.1	Scaffold	27.4365	55.3		WODD01	381	0	2021-08-26T00:00:00Z	ftp://ftp.ncbi.nlm.nih.gov/genomes/all/GCA/019/775/935/GCA_019775935.1_ASM1977593v1
Fusarium haematococcum	Eukaryota;Fungi;Ascomycetes	LQ1	SAMN12869473	PRJNA574800	GCA_010015875.1	Scaffold	51.905	51.4		WXYL01	870	0	2020-01-27T00:00:00Z	ftp://ftp.ncbi.nlm.nih.gov/genomes/all/GCA/010/015/875/GCA_010015875.1_ASM1001587v1
Lecanicillium sp. FJII-L10-SW-P1	Eukaryota;Fungi;Ascomycetes	FJII-L10-SW-P1	SAMN15543697	PRJNA644637	GCA_019805375.1	Scaffold	30.431	50.4		JADQAY01	105	0	2021-08-30T00:00:00Z	ftp://ftp.ncbi.nlm.nih.gov/genomes/all/GCA/019/805/375/GCA_019805375.1_ASM1980537v1
Pseudotulostoma volvatum	Eukaryota;Fungi;Ascomycetes	6Q3QHG6JMA	SAMN05382276	PRJNA328806	GCA_019804575.2	Scaffold	57.1794	45.7		JAHQZX02	5628	0	2021-08-30T00:00:00Z	ftp://ftp.ncbi.nlm.nih.gov/genomes/all/GCA/019/804/575/GCA_019804575.2_ASM1980457v2
Talaromyces thailandensis	Eukaryota;Fungi;Ascomycetes	OC-R06-P5	SAMN15793537	PRJNA644637	GCA_019828575.1	Scaffold	31.8138	43.4		JACVQZ01	581	0	2021-08-31T00:00:00Z	ftp://ftp.ncbi.nlm.nih.gov/genomes/all/GCA/019/828/575/GCA_019828575.1_ASM1982857v1
Toxicocladosporium irritans	Eukaryota;Fungi;Ascomycetes	R-O6-OCP3	SAMN15793534	PRJNA644637	GCA_019828555.1	Scaffold	1.08675	54.2		JACVRB01	753	0	2021-08-31T00:00:00Z	ftp://ftp.ncbi.nlm.nih.gov/genomes/all/GCA/019/828/555/GCA_019828555.1_ASM1982855v1
Paracamarosporium sp. OC-R06-R3	Eukaryota;Fungi;Ascomycetes	OC-R06-R3	SAMN15793536	PRJNA644637	GCA_019828545.1	Scaffold	45.8253	48.8		JACVRA01	927	0	2021-08-31T00:00:00Z	ftp://ftp.ncbi.nlm.nih.gov/genomes/all/GCA/019/828/545/GCA_019828545.1_ASM1982854v1
Aspergillus croceus	Eukaryota;Fungi;Ascomycetes	JS3-P1	SAMN15793549	PRJNA644637	GCA_019828945.1	Scaffold	22.8673	50.6		JACVQN01	7378	0	2021-08-31T00:00:00Z	ftp://ftp.ncbi.nlm.nih.gov/genomes/all/GCA/019/828/945/GCA_019828945.1_ASM1982894v1
Fusarium siculi	Eukaryota;Fungi;Ascomycetes	KOD 1856	SAMN15425053	PRJNA670753	GCA_019843635.1	Scaffold	44.9913	48.8		JACDIX01	1585	0	2021-09-01T00:00:00Z	ftp://ftp.ncbi.nlm.nih.gov/genomes/all/GCA/019/843/635/GCA_019843635.1_ASM1984363v1
Xylaria sp. 218_066	Eukaryota;Fungi;Ascomycetes	218_066	SAMN16616626	PRJNA673562	GCA_019843955.1	Contig	48.7258	43.7		JADKYC01	3729	0	2021-09-01T00:00:00Z	ftp://ftp.ncbi.nlm.nih.gov/genomes/all/GCA/019/843/955/GCA_019843955.1_ASM1984395v1
Papiliotrema terrestris	Eukaryota;Fungi;Basidiomycetes	LS28	SAMN20119640	PRJNA744866	GCA_019857685.1	Scaffold	21.2976	58.6		JAHXHD01	1620	0	2021-09-02T00:00:00Z	ftp://ftp.ncbi.nlm.nih.gov/genomes/all/GCA/019/857/685/GCA_019857685.1_ASM1985768v1
Aureobasidium sp. EXF-3399	Eukaryota;Fungi;Ascomycetes	EXF-3399	SAMN18754179	PRJNA721240	GCA_019924955.1	Contig	25.5018	51.1		JAHFYN01	178	9935	2021-09-10T00:00:00Z	ftp://ftp.ncbi.nlm.nih.gov/genomes/all/GCA/019/924/955/GCA_019924955.1_ASM1992495v1
Niebla homalea	Eukaryota;Fungi;Ascomycetes	fmnib47	SAMN18190989	PRJNA707213	GCA_019925105.1	Contig	50.5667	38		JAHGAU01	52	0	2021-09-10T00:00:00Z	ftp://ftp.ncbi.nlm.nih.gov/genomes/all/GCA/019/925/105/GCA_019925105.1_ASM1992510v1
Sporothrix pseudoabietina	Eukaryota;Fungi;Ascomycetes	VPRI43531	SAMN16384051	PRJNA667796	GCA_019925295.1	Scaffold	35.1965	53.3		JADHKS01	51	0	2021-09-10T00:00:00Z	ftp://ftp.ncbi.nlm.nih.gov/genomes/all/GCA/019/925/295/GCA_019925295.1_ASM1992529v1
Sporothrix cf. nigrograna	Eukaryota;Fungi;Ascomycetes	VPRI43755	SAMN16384050	PRJNA667796	GCA_019925305.1	Scaffold	27.3448	59.5		JADHKR01	125	0	2021-09-10T00:00:00Z	ftp://ftp.ncbi.nlm.nih.gov/genomes/all/GCA/019/925/305/GCA_019925305.1_ASM1992530v1
Graphium sp. VPRI43844	Eukaryota;Fungi;Ascomycetes	VPRI43844	SAMN16384052	PRJNA667796	GCA_019925285.1	Scaffold	31.6498	50.1		JADHKT01	490	0	2021-09-10T00:00:00Z	ftp://ftp.ncbi.nlm.nih.gov/genomes/all/GCA/019/925/285/GCA_019925285.1_ASM1992528v1
Sporothrix euskadiensis	Eukaryota;Fungi;Ascomycetes	VPRI43754	SAMN16384049	PRJNA667796	GCA_019925375.1	Scaffold	36.1287	52.7		JADHKQ01	92	0	2021-09-10T00:00:00Z	ftp://ftp.ncbi.nlm.nih.gov/genomes/all/GCA/019/925/375/GCA_019925375.1_ASM1992537v1
Raffaelea deltoideospora	Eukaryota;Fungi;Ascomycetes	VPRI43720	SAMN16384048	PRJNA667796	GCA_019925385.1	Scaffold	30.946	54.5		JADHKP01	120	0	2021-09-10T00:00:00Z	ftp://ftp.ncbi.nlm.nih.gov/genomes/all/GCA/019/925/385/GCA_019925385.1_ASM1992538v1
Ophiostoma fasciatum	Eukaryota;Fungi;Ascomycetes	VPRI43845	SAMN16384045	PRJNA667796	GCA_019925495.1	Scaffold	22.5426	65.3		JADHKM01	36	0	2021-09-10T00:00:00Z	ftp://ftp.ncbi.nlm.nih.gov/genomes/all/GCA/019/925/495/GCA_019925495.1_ASM1992549v1
Ophiostoma pallidulum	Eukaryota;Fungi;Ascomycetes	VPRI43846	SAMN16384047	PRJNA667796	GCA_019925425.1	Scaffold	32.6597	57.9		JADHKO01	473	0	2021-09-10T00:00:00Z	ftp://ftp.ncbi.nlm.nih.gov/genomes/all/GCA/019/925/425/GCA_019925425.1_ASM1992542v1
Grosmannia radiaticola	Eukaryota;Fungi;Ascomycetes	VPRI43523	SAMN16384043	PRJNA667796	GCA_019925535.1	Scaffold	27.5551	57.1		JADHKK01	85	0	2021-09-10T00:00:00Z	ftp://ftp.ncbi.nlm.nih.gov/genomes/all/GCA/019/925/535/GCA_019925535.1_ASM1992553v1
Ophiostoma angusticollis	Eukaryota;Fungi;Ascomycetes	VPRI43764	SAMN16384044	PRJNA667796	GCA_019925545.1	Scaffold	23.8041	57.9		JADHKL01	317	0	2021-09-10T00:00:00Z	ftp://ftp.ncbi.nlm.nih.gov/genomes/all/GCA/019/925/545/GCA_019925545.1_ASM1992554v1
Grosmannia huntii	Eukaryota;Fungi;Ascomycetes	VPRI43530	SAMN16384042	PRJNA667796	GCA_019925595.1	Scaffold	28.0545	54.6		JADHKJ01	254	0	2021-09-10T00:00:00Z	ftp://ftp.ncbi.nlm.nih.gov/genomes/all/GCA/019/925/595/GCA_019925595.1_ASM1992559v1
Graphilbum cf. rectangulosporium	Eukaryota;Fungi;Ascomycetes	VPRI43763	SAMN16384041	PRJNA667796	GCA_019925645.1	Scaffold	23.6051	60.9		JADHKI01	117	0	2021-09-10T00:00:00Z	ftp://ftp.ncbi.nlm.nih.gov/genomes/all/GCA/019/925/645/GCA_019925645.1_ASM1992564v1
Ceratocystiopsis sp. VPRI43766	Eukaryota;Fungi;Ascomycetes	VPRI43766	SAMN16384038	PRJNA667796	GCA_019925685.1	Scaffold	20.4487	61.5		JADHKF01	79	0	2021-09-10T00:00:00Z	ftp://ftp.ncbi.nlm.nih.gov/genomes/all/GCA/019/925/685/GCA_019925685.1_ASM1992568v1
Ustilago shanxiensis	Eukaryota;Fungi;Basidiomycetes	CBS 10075	SAMD00322420	PRJDB11595	GCA_019972555.1	Scaffold	21.7066	50.1		BPMX01	65	5	2021-07-14T00:00:00Z	ftp://ftp.ncbi.nlm.nih.gov/genomes/all/GCA/019/972/555/GCA_019972555.1_PSHX_1.0
Phanerochaete sordida	Eukaryota;Fungi;Basidiomycetes	YK-624	SAMD00328051	PRJDB11801	GCA_019973155.2	Contig	41.3438	58.6066	mitochondrion MT:LC707859.1	BPQB01	342	17158	2021-08-14T00:00:00Z	ftp://ftp.ncbi.nlm.nih.gov/genomes/all/GCA/019/973/155/GCA_019973155.2_ASM1997315v2
Apiospora pterosperma	Eukaryota;Fungi;Ascomycetes	CBS 123185	SAMN17736554	PRJNA698786	GCA_019976485.1	Contig	44.5214	51.6		JAFBMP01	14	0	2021-09-14T00:00:00Z	ftp://ftp.ncbi.nlm.nih.gov/genomes/all/GCA/019/976/485/GCA_019976485.1_ASM1997648v1
Psilocybe tampanensis	Eukaryota;Fungi;Basidiomycetes	sample3	SAMN20326448	PRJNA700437	GCA_019904355.1	Scaffold	46.521	47.4		JAHXRV01	12408	0	2021-09-08T00:00:00Z	ftp://ftp.ncbi.nlm.nih.gov/genomes/all/GCA/019/904/355/GCA_019904355.1_ASM1990435v1
Auriscalpium microsporum	Eukaryota;Fungi;Basidiomycetes	AU-H-210	SAMN19598194	PRJNA735801	GCA_019914985.1	Contig	43.4612	56.1		JAHLMG01	54	0	2021-09-09T00:00:00Z	ftp://ftp.ncbi.nlm.nih.gov/genomes/all/GCA/019/914/985/GCA_019914985.1_ASM1991498v1
Auriscalpium vulgare	Eukaryota;Fungi;Basidiomycetes	CBS 236.39	SAMN19107592	PRJNA728955	GCA_019915015.1	Contig	51.6775	56.4		JAHBBC01	104	0	2021-09-09T00:00:00Z	ftp://ftp.ncbi.nlm.nih.gov/genomes/all/GCA/019/915/015/GCA_019915015.1_ASM1991501v1
Auriscalpium orientale	Eukaryota;Fungi;Basidiomycetes	AU-Y-A	SAMN19598576	PRJNA735804	GCA_019915035.1	Contig	45.3987	56.7		JAHLMH01	38	0	2021-09-09T00:00:00Z	ftp://ftp.ncbi.nlm.nih.gov/genomes/all/GCA/019/915/035/GCA_019915035.1_ASM1991503v1
Strobilurus stephanocystis	Eukaryota;Fungi;Basidiomycetes	CBS 113577	SAMN19598582	PRJNA735844	GCA_019915075.1	Contig	42.3816	52.1		JAHLMI01	38	0	2021-09-09T00:00:00Z	ftp://ftp.ncbi.nlm.nih.gov/genomes/all/GCA/019/915/075/GCA_019915075.1_ASM1991507v1
Strobilurus luchuensis	Eukaryota;Fungi;Basidiomycetes	Y-Y-2D	SAMN19599093	PRJNA735851	GCA_019915105.1	Contig	46.7132	51.8		JAHLMJ01	58	0	2021-09-09T00:00:00Z	ftp://ftp.ncbi.nlm.nih.gov/genomes/all/GCA/019/915/105/GCA_019915105.1_ASM1991510v1
Strobilurus pachycystidiatus	Eukaryota;Fungi;Basidiomycetes	Y-H-6C	SAMN19599128	PRJNA735855	GCA_019915135.1	Contig	51.8178	51.8		JAHLMK01	71	0	2021-09-09T00:00:00Z	ftp://ftp.ncbi.nlm.nih.gov/genomes/all/GCA/019/915/135/GCA_019915135.1_ASM1991513v1
Strobilurus orientalis	Eukaryota;Fungi;Basidiomycetes	K-1-1	SAMN19599131	PRJNA735858	GCA_019915145.1	Contig	51.2468	51.5		JAHLML01	43	0	2021-09-09T00:00:00Z	ftp://ftp.ncbi.nlm.nih.gov/genomes/all/GCA/019/915/145/GCA_019915145.1_ASM1991514v1
Trichoderma gracile	Eukaryota;Fungi;Ascomycetes	HK011-1	SAMN20968685	PRJNA757587	GCA_020002365.1	Contig	34.0629	51.2		JAINEY01	10	10739	2021-09-15T00:00:00Z	ftp://ftp.ncbi.nlm.nih.gov/genomes/all/GCA/020/002/365/GCA_020002365.1_ASM2000236v1
Chrysosphaeria jannelii	Eukaryota;Fungi;Ascomycetes	CMW47058	SAMN18275857	PRJNA713969	GCA_020002325.1	Scaffold	16.2507	50.1		JAGKRY01	1002	0	2021-09-15T00:00:00Z	ftp://ftp.ncbi.nlm.nih.gov/genomes/all/GCA/020/002/325/GCA_020002325.1_ASM2000232v1
Intubia oerlemansii	Eukaryota;Fungi;Ascomycetes	CMW47056	SAMN18275856	PRJNA713969	GCA_020002355.1	Scaffold	26.3936	53.7		JAGKRZ01	1058	0	2021-09-15T00:00:00Z	ftp://ftp.ncbi.nlm.nih.gov/genomes/all/GCA/020/002/355/GCA_020002355.1_ASM2000235v1
Thelonectria discophora	Eukaryota;Fungi;Ascomycetes		SAMEA8990552	PRJEB46500	GCA_911649645.1	Contig	41.6091	54.2		CAJVRK01	26	0	2021-09-11T00:00:00Z	ftp://ftp.ncbi.nlm.nih.gov/genomes/all/GCA/911/649/645/GCA_911649645.1_wengan_M_CN63
Amanita subjunquillea	Eukaryota;Fungi;Basidiomycetes	LH00001	SAMN16846661	PRJNA679796	GCA_020011035.1	Scaffold	53.2045	46.5		JAEBUT01	119	0	2021-09-16T00:00:00Z	ftp://ftp.ncbi.nlm.nih.gov/genomes/all/GCA/020/011/035/GCA_020011035.1_ASM2001103v1
[truncated: 601 more rows]
